# Supplementary material for: In silico transcriptome screens identify epidermal growth factor receptor inhibitors as therapeutics for noise-induced hearing loss
Source: Sci Adv. 2024 Jun 19;10(25):eadk2299. doi: 10.1126/sciadv.adk2299 (PMC11186505; doi:10.1126/sciadv.adk2299)
Supplement: Supplementary file 2 — Table S1 [file sciadv.adk2299_table_s1.zip]

Archive with 1 entries (1 files):
- adk2299_table_s1.xlsx
