# Supplementary material for: In silico transcriptome screens identify epidermal growth factor receptor inhibitors as therapeutics for noise-induced hearing loss
Source: Sci Adv. 2024 Jun 19;10(25):eadk2299. doi: 10.1126/sciadv.adk2299 (PMC11186505; doi:10.1126/sciadv.adk2299)
Supplement: Supplementary file 2 — Table S1 [file sciadv.adk2299_table_s1.zip › adk2299_table_s1.xlsx]

## Sheet: 129X1_C_vs_B6.CAST_C
adj.P.Val	P.Val	t	B	log2FoldChange	Gene.symbol
0.0247	1.98e-06	-26.0956	4.14596	-5.82819	Gbp2b
0.0749	1.447e-05	17.2893	3.29333	4.52585
0.0749	1.805e-05	-16.5122	3.1702	-4.6748	Fbp1
0.0749	5.176e-05	-13.2518	2.50225	-3.22247	Klk1b22
0.0749	5.793e-05	-12.9422	2.42295	-3.3186	Ceacam10
0.0749	6.412e-05	-12.669	2.35018	-2.40408	Il3ra
0.0749	8.198e-05	-12.0302	2.16912	-2.70659	Abcb1b
0.0749	8.323e-05	-11.9919	2.15773	-2.39048	Fxyd2
0.0749	8.843e-05	11.8397	2.11196	2.78795	Pla2g12a
0.0749	9.105e-05	-11.7667	2.08969	-2.20605	Cd28
0.0749	9.267e-05	11.7231	2.07626	2.45709	Pttg1
0.0749	9.293e-05	11.7161	2.07409	3.12626	Dnase1l2
0.0749	0.00010268	11.4719	1.99728	2.53955	Snhg6
0.0749	0.00010864	11.3358	1.95333	5.22769	Ssr3
0.0749	0.0001256	-10.9929	1.83874	-2.36667	Foxd3
0.0749	0.00013362	10.8494	1.78913	2.08292	Mir686
0.0749	0.00013792	-10.7768	1.76362	-2.26922	Tcp10c
0.0749	0.00014212	-10.7084	1.73934	-2.29767	Gdpd3
0.0749	0.00014313	-10.6922	1.73359	-2.24118	Ocel1
0.0749	0.00015425	10.5237	1.67263	2.16188	Rnf13
0.0749	0.00015666	10.4891	1.65992	2.48066	Usp38
0.0749	0.00015675	-10.4878	1.65944	-2.92363	AA407107
0.0749	0.0001612	-10.4255	1.63641	-3.53253	Usp42
0.0749	0.00016796	-10.3348	1.60249	-2.44868	Plbd1
0.0749	0.00016893	-10.3221	1.5977	-3.16076	Naalad2
0.0749	0.00017033	10.304	1.59088	2.52098	Hcfc1
0.0749	0.00017193	10.2834	1.58309	2.15817	Prdx2
0.0749	0.0001804	10.1786	1.54307	2.47521	Gfra1
0.0749	0.00018046	-10.1779	1.54276	-3.20266	Stx1b
0.0749	0.00018837	-10.0852	1.50686	-2.60834	Sfrp1
0.0749	0.00019008	10.0658	1.49927	3.35258	Ankrd33b
0.0749	0.00019181	10.0464	1.49167	3.30786	Tbc1d15
0.079	0.00020954	9.85848	1.41688	4.09755	Eogt
0.079	0.00021511	-9.80337	1.39455	-2.95703	Klk1b16
0.083	0.00023275	9.63952	1.32707	2.0104	Rsad2
0.0839	0.00025424	-9.45887	1.25076	-2.43007	Hic1
0.0839	0.00025476	9.4547	1.24897	2.23147	Lyst
0.0839	0.00026414	-9.38168	1.21751	-2.80884	LOC102638110
0.0839	0.00026519	9.37367	1.21404	2.6721	Gas5
0.0839	0.0002717	-9.32502	1.19286	-2.39446	Bcat2
0.0839	0.00027552	-9.29707	1.18063	-2.41194	Tenm1
0.0885	0.00030154	9.11849	1.10122	3.96489	Calcrl
0.0885	0.00030472	-9.09791	1.09193	-3.42052	Klk1b1
0.0939	0.00033605	-8.90815	1.00489	-3.03642	Tnfsf4
0.0939	0.00034259	-8.87117	0.98763	-2.46851	Rnase2b
0.0939	0.00034702	8.84662	0.97612	1.65946	Mtmr10
0.0939	0.00035477	8.80455	0.9563	1.7155	Ghitm
0.0939	0.000361	-8.77153	0.94064	-1.80505	Sprr2k
0.0959	0.00039061	-8.62334	0.86942	-2.40631	Nkx2-2
0.0959	0.00039143	8.61945	0.86753	2.34752	LOC100862456
0.0959	0.00039176	8.61784	0.86675	2.30944	Tulp3
0.0981	0.00041077	8.5299	0.82367	3.48622	Cldn8
0.0981	0.00043752	-8.41407	0.76603	-2.22983	Ifi202b
0.0981	0.00043757	-8.41385	0.76592	-2.90819	Prl7a2
0.0981	0.00044373	8.3884	0.75312	1.8448	Thrap3
0.0981	0.00045058	8.36053	0.73904	1.89276	Ang
0.0981	0.00045983	-8.32372	0.72036	-1.66671	Ap2s1
0.0981	0.00046477	8.30445	0.71053	3.29805	Ccr5
0.0981	0.00046935	-8.28677	0.70149	-2.16669	Slc22a2
0.0981	0.0004714	-8.27891	0.69746	-2.78174	Ccdc50
0.1039	0.00051963	8.10531	0.60723	2.60487	Ate1
0.1039	0.0005257	-8.08484	0.59643	-1.9454	Procr
0.1039	0.00052733	8.07938	0.59354	2.14177	Matn1
0.1039	0.00053738	8.04622	0.57595	4.81082	Pitpnb
0.1039	0.00054076	-8.03521	0.5701	-1.96506	Sgcg
0.1088	0.00058184	-7.90783	0.50155	-2.86131	Ddx50
0.1088	0.0005836	-7.9026	0.49871	-2.59464	Dnajc3
0.1123	0.00061126	7.823	0.45514	1.71416	Ctnnal1
0.1137	0.00062841	7.77577	0.42903	1.63766	Amd2
0.1145	0.00064196	-7.73953	0.40886	-3.18486	Pam
0.1196	0.00067976	7.64305	0.3546	1.4662	Gm12942
0.1202	0.00070736	-7.57655	0.3167	-2.52805	Dsc2
0.1202	0.0007106	-7.56896	0.31235	-2.71453	Igfbp3
0.1202	0.00071743	-7.55305	0.30322	-3.09265	Med1
0.1202	0.00072704	7.531	0.29052	4.81965	Sec23a
0.1202	0.00074116	7.4992	0.27212	1.47934	Gnao1
0.1202	0.00074133	7.49883	0.27191	2.81022	Rab7
0.1207	0.00075402	7.47087	0.25565	1.89494	D12Ertd123e
0.1209	0.00076457	7.44806	0.24234	1.82931	Ak3
0.1218	0.000785	7.40493	0.21703	3.80697	F2r
0.1218	0.00079468	-7.38495	0.20525	-1.43571	Serpina3n
0.1218	0.00079986	7.37438	0.199	1.36601	Chic1
0.1221	0.00082246	7.32919	0.17216	2.0208	Arl8b
0.1221	0.00082987	-7.31469	0.16351	-3.45882	Klk1b4
0.1221	0.00083884	7.29735	0.15314	2.29798	Sec62
0.1221	0.00084288	-7.28962	0.1485	-3.22247	Idh3a
0.1221	0.00085034	7.27545	0.13999	2.10321	Spg21
0.1236	0.00087126	-7.23647	0.11648	-1.51477	Cwf19l1
0.1239	0.00088828	7.20558	0.09775	3.63637	Fli1
0.1239	0.00089302	7.19709	0.09259	2.57505	Cd83
0.1305	0.00095084	7.09778	0.03163	1.46444	LOC434035
0.1336	0.00098398	-7.04404	-0.00177	-2.92293	D6Ertd439e
0.1345	0.0010143	6.99673	-0.03142	1.37006	Clta
0.1345	0.00101442	6.99655	-0.03153	1.57434	Gas5
0.1345	0.00102327	6.98306	-0.04003	2.68333	Gstm6
0.1355	0.00104183	6.9552	-0.05762	1.6757	Dsg2
0.138	0.00108599	6.89124	-0.09834	2.25883	Atp2a3
0.138	0.00109868	-6.87342	-0.10976	-3.60207	Gm20056
0.138	0.00110537	-6.86414	-0.11573	-2.23335	Dynlt1a
0.138	0.00110538	6.86413	-0.11573	1.28297	Ggps1
0.1419	0.00114742	6.80722	-0.15248	2.13605
0.1458	0.00120278	6.73595	-0.19899	2.433	Cfi
0.1458	0.0012051	6.73305	-0.2009	1.7672	Pld1
0.1458	0.00124238	-6.68732	-0.23104	-1.93458	Fhit
0.1458	0.00127516	6.64845	-0.25685	1.66352	Strap
0.1458	0.00127938	-6.64353	-0.26013	-1.38806	Gm10997
0.1458	0.00128058	-6.64213	-0.26106	-1.70504	Phf7
0.1458	0.00128556	6.63636	-0.26491	1.76868	Kif3b
0.1458	0.00130505	6.61401	-0.27985	1.3217	Gjb6
0.1458	0.00132912	-6.58695	-0.29802	-2.11099	Tcp1
0.1458	0.00132967	6.58634	-0.29843	1.54788	Mbtd1
0.1458	0.00134911	-6.56491	-0.31287	-1.72552	Galt
0.1458	0.00135093	6.56293	-0.31421	1.3701	Dhx32
0.1458	0.00136278	-6.55007	-0.3229	-2.09058
0.1458	0.00136598	6.54663	-0.32524	1.6237	Epas1
0.1458	0.00136884	6.54355	-0.32732	1.32428	Faf1
0.1458	0.00136964	6.54268	-0.32791	1.21767	Itfg1
0.1458	0.00137776	6.53401	-0.33379	4.13803	Gm20056
0.1462	0.00139366	6.51717	-0.34523	1.69106	Amd2
0.1462	0.00140501	6.50531	-0.35332	3.27137	LOC102643033
0.1495	0.00144832	6.46102	-0.38363	1.62758	Dnajb9
0.1509	0.00147442	6.43508	-0.40149	4.55891	Tfrc
0.1517	0.00151819	6.39278	-0.43077	1.82017	Tgtp2
0.1517	0.00152315	-6.38807	-0.43404	-1.47875	Lyve1
0.1517	0.00152462	6.38669	-0.43501	1.7523	Zfp125
0.1517	0.00153046	6.38118	-0.43884	2.49369	Myo10
0.1543	0.00156958	6.34493	-0.46415	1.18391	Dyrk1a
0.1553	0.00159177	-6.32483	-0.47825	-1.86681	Pde4dip
0.1553	0.00160416	6.31376	-0.48604	1.35658	Cd59a
0.1569	0.00163906	-6.28309	-0.50768	-2.82066	LOC102638110
0.1569	0.00164542	6.27759	-0.51157	3.46476	Rab6a
0.1609	0.00170124	6.23033	-0.54517	2.08296	Rab10
0.1618	0.00172357	6.21195	-0.55832	1.19183	Pkig
0.1618	0.00173626	6.20162	-0.56572	1.95881	Errfi1
0.1619	0.00175682	-6.18508	-0.5776	-2.71594	Casp12
0.1619	0.00177922	6.16731	-0.5904	1.43111	4833420G17Rik
0.1619	0.00178935	-6.15937	-0.59613	-1.28895	F10
0.1619	0.00178938	-6.15934	-0.59615	-2.59916	Sstr2
0.165	0.00183601	6.12344	-0.62217	2.92995	Hmga2
0.1683	0.00189897	-6.07663	-0.65631	-2.8028	Dna2
0.1683	0.00189972	6.07608	-0.65672	1.59739	Sorl1
0.1694	0.00195666	6.03533	-0.68667	1.20452	Tgm2
0.1694	0.00195845	6.03407	-0.6876	1.5923	Sc5d
0.1694	0.00197641	6.02152	-0.69687	1.29401	Tgds
0.1694	0.00198871	6.013	-0.70317	1.40568	Trpm1
0.1694	0.00200243	-6.00357	-0.71016	-1.90814	Mmp2
0.1694	0.00202003	5.99159	-0.71905	1.93721	Rgs5
0.1694	0.00202273	-5.98975	-0.72041	-2.23711	Irf6
0.1694	0.00202508	5.98817	-0.72159	5.62691	Rgs4
0.1694	0.00203533	5.98127	-0.72672	3.06937	Nudt4
0.1755	0.00214438	5.91029	-0.77987	2.46296
0.1755	0.00214686	5.90872	-0.78105	1.1695	Ociad1
0.1755	0.00214983	-5.90685	-0.78246	-1.269
0.1774	0.00219465	5.87898	-0.80351	2.93491	Ddx3x
0.1774	0.00220188	5.87455	-0.80687	1.03971	Trim21
0.1778	0.00222152	5.8626	-0.81593	1.56516	Lpl
0.1796	0.0022786	5.82856	-0.84185	1.29234	Mfn1
0.1796	0.00228366	5.82559	-0.84412	1.2328	Gbp2
0.1796	0.00228635	5.82401	-0.84532	1.15319	Map2k6
0.1833	0.00234794	5.78853	-0.87252	1.94439
0.1857	0.00239379	5.76283	-0.89233	1.65554	Mpzl2
0.1885	0.00244548	-5.73453	-0.91423	-1.76363	Cox5a
0.1903	0.00248408	-5.71386	-0.9303	-1.42189	Hoxa11os
0.1926	0.00253959	5.68479	-0.95298	2.29305	Cnot7
0.1926	0.00254533	5.68183	-0.9553	1.35329	Gm9706
0.2021	0.00269557	-5.60695	-1.01429	-1.98709	Zfp638
0.2021	0.00270206	5.60383	-1.01677	3.02713	Tjp1
0.204	0.00275388	5.57921	-1.03634	1.14705	Vegfa
0.204	0.00277033	5.57151	-1.04248	1.47526	Pkn2
0.204	0.002784	-5.56515	-1.04755	-1.62566
0.204	0.0027939	-5.56057	-1.05121	-1.96334	Slc6a13
0.2063	0.00285498	5.53271	-1.07353	2.24053	Neo1
0.2063	0.00287295	5.52464	-1.08001	1.78009	Cand1
0.2063	0.00288734	5.51823	-1.08516	3.60737	Arcn1
0.2063	0.00290922	5.50855	-1.09296	1.1778	Spg20
0.2063	0.00292735	-5.5006	-1.09938	-2.30324
0.2063	0.00293684	-5.49646	-1.10272	-0.994592	Glo1
0.2063	0.0029401	5.49504	-1.10387	2.01406	Sars2
0.2076	0.00297597	5.47954	-1.1164	2.6643	Mpdz
0.2149	0.0030982	5.42836	-1.15805	1.53346	Nmi
0.2159	0.00312943	5.41567	-1.16844	1.80392	Tgoln2
0.2193	0.00319636	5.38895	-1.19037	1.23852	Cbx1
0.2196	0.0032182	5.38038	-1.19743	1.1838	Ubr1
0.2206	0.00325462	5.36623	-1.2091	1.03841	Slc10a1
0.2206	0.00326772	5.36118	-1.21327	4.17631	Gm4887
0.2236	0.00336552	-5.32426	-1.24388	-1.25859	Rem1
0.2236	0.00337293	5.32152	-1.24616	2.06376	Sfmbt2
0.2236	0.00342201	-5.30351	-1.26117	-0.982427	C1ra
0.2236	0.0034281	5.3013	-1.26302	1.8681	Iigp1
0.2236	0.00343953	5.29716	-1.26648	2.75775	Elk3
0.2236	0.00344232	5.29615	-1.26732	1.21364	Fgf9
0.2236	0.00345875	5.29023	-1.27227	2.06532	Sox4
0.2236	0.00350714	5.27299	-1.28672	2.79851	Fzd6
0.2236	0.00351596	-5.26987	-1.28933	-1.29007	Inmt
0.2236	0.00351965	5.26857	-1.29042	2.19294	Nvl
0.2236	0.00352671	5.26609	-1.29251	1.45167	Nono
0.2236	0.00352799	-5.26564	-1.29289	-1.34522	Hist1h2bb
0.2243	0.00355677	5.25559	-1.30134	1.03778	Prkd1
0.2246	0.00361195	5.23658	-1.31737	2.36749	Sema3a
0.2246	0.0036141	5.23584	-1.31799	3.68341	Polk
0.2246	0.0036158	5.23526	-1.31847	1.08657	Cidea
0.2251	0.00364059	5.22684	-1.32559	0.951107	Mrps12
0.226	0.00368554	-5.21175	-1.33837	-1.68311	Blk
0.226	0.00369208	5.20957	-1.34022	3.59798	Pctp
0.2267	0.00372085	5.20004	-1.34831	1.13452	Ang2
0.2295	0.00378576	5.17886	-1.36634	0.935828	Sdhd
0.2304	0.00381944	5.16803	-1.37558	1.78667	Myo6
0.2329	0.00391618	5.13755	-1.40169	3.0154	Ros1
0.2329	0.00392798	5.13389	-1.40483	1.25317	Kat2b
0.2329	0.00393681	-5.13117	-1.40717	-1.4571	Thrsp
0.2329	0.00393854	-5.13063	-1.40763	-0.958085	Ankzf1
0.2329	0.00395323	5.12611	-1.41152	1.00987	Isg15
0.2342	0.00405672	-5.09481	-1.43852	-1.8186	Gldc
0.2342	0.00406144	5.09341	-1.43973	1.05913	Rit2
0.2342	0.0040735	5.08983	-1.44283	0.991854	Capn6
0.2342	0.0040812	5.08755	-1.44481	2.11773	Btg4
0.2342	0.00409417	5.08372	-1.44813	1.01843	Rora
0.2342	0.00410798	-5.07966	-1.45165	-1.52573	Ceacam10
0.2342	0.00411678	-5.07708	-1.45388	-2.55104	Rprd1a
0.2342	0.00412562	5.07449	-1.45613	3.75396	Atp2a3
0.2344	0.00414889	5.06772	-1.46201	1.9428	M6pr
0.2356	0.00420127	5.05263	-1.47513	2.93576	Kif1b
0.2356	0.00420716	-5.05095	-1.4766	-1.10509	Crip1
0.2372	0.00425435	5.03757	-1.48828	1.01554	Amacr
0.2402	0.0043286	5.01686	-1.50639	1.55233	Krt16
0.2402	0.00435326	5.01008	-1.51234	1.41232	Mtcp1
0.2402	0.00437653	5.00372	-1.51793	1.04135	Rfk
0.2402	0.00439089	-4.99981	-1.52136	-0.961302	Alad
0.2402	0.00445853	4.98161	-1.53738	0.935217	Bdnf
0.2402	0.00446547	4.97977	-1.53901	1.15832	Bcl2
0.2402	0.00449136	4.9729	-1.54507	2.87158	St13
0.2402	0.00450999	4.96798	-1.54942	1.17859	Wrn
0.2402	0.00451766	-4.96597	-1.5512	-2.3892	Lrp6
0.2402	0.00451939	4.96551	-1.5516	1.45267	Tmem71
0.2402	0.00460028	4.94451	-1.57021	1.06633	Stk39
0.2402	0.00461738	4.94012	-1.5741	1.43655	Abcd3
0.2402	0.00462836	-4.93731	-1.57659	-0.933184
0.2402	0.00464122	4.93404	-1.57951	1.53427	Slfn2
0.2402	0.00465654	4.93015	-1.58297	0.925585	Acadm
0.2402	0.00468842	-4.9221	-1.59013	-1.5333	Dpep1
0.2402	0.00469579	4.92025	-1.59178	1.95839	Zfp422
0.2402	0.00471478	4.9155	-1.59601	2.31471	Npn2
0.2402	0.00472307	4.91343	-1.59786	1.08704	Ssr3
0.2402	0.00474882	4.90703	-1.60357	1.02734	Ablim1
0.2402	0.00475528	4.90543	-1.605	1.88751	Tssk2
0.2402	0.00475602	4.90525	-1.60516	1.62746	Ntrk3
0.2402	0.00476487	4.90307	-1.60711	1.26966
0.2402	0.00476961	4.9019	-1.60816	1.90511	Gab1
0.2404	0.00481852	-4.88992	-1.61888	-1.05873	Aldh1a1
0.2404	0.00482239	-4.88898	-1.61972	-0.961988	Cnga1
0.2404	0.00483545	-4.88581	-1.62256	-0.960547	Bok
0.2404	0.00486374	-4.87897	-1.62869	-1.66229	Klk1
0.2404	0.00487306	4.87673	-1.6307	2.61686	Gnptab
0.2404	0.00488964	4.87275	-1.63427	3.45289
0.2433	0.0049733	-4.85293	-1.65211	-1.08537	Hist1h3g
0.2433	0.00498743	-4.84962	-1.65509	-2.71535	Lhx8
0.2435	0.00501053	-4.84424	-1.65995	-1.23657	Gpc3
0.2436	0.00503337	-4.83894	-1.66474	-1.02952	Unc5c
0.2442	0.0050638	-4.83193	-1.67108	-0.924296	Gstz1
0.2451	0.00510364	-4.82282	-1.67932	-1.36784	Man1a
0.2456	0.00516367	-4.80924	-1.69163	-1.086	Nectin3
0.2456	0.00516706	-4.80848	-1.69232	-1.27461	Plk1
0.2456	0.00517164	4.80746	-1.69326	1.17355	Agtrap
0.2473	0.00525459	-4.78904	-1.71001	-1.09857	Gad1
0.2473	0.00530228	-4.77861	-1.71953	-1.41226	Renbp
0.2473	0.00531406	4.77605	-1.72187	2.04412	Plp1
0.2473	0.0053328	4.77199	-1.72557	1.24597	Mndal
0.2473	0.00533299	4.77195	-1.72561	0.99586	6430706D22Rik
0.2473	0.00533963	-4.77051	-1.72692	-0.9731	Rlbp1
0.2473	0.00534651	-4.76903	-1.72828	-1.01076	Nup188
0.2489	0.00541434	-4.75451	-1.74156	-1.30062	Krtdap
0.2489	0.00545037	4.74689	-1.74856	1.06265	Ighg
0.2489	0.00546933	4.7429	-1.75222	2.74911	Myoc
0.2489	0.00547798	4.74109	-1.75388	1.22257	Ppm1b
0.2489	0.00548083	-4.74049	-1.75443	-1.91205	Tcta
0.2496	0.005536	4.72901	-1.76499	1.91061	Krt85
0.2496	0.00555764	-4.72454	-1.76911	-0.892429	Cpne6
0.2496	0.00557116	-4.72176	-1.77167	-1.70766	Bysl
0.2496	0.00557747	4.72046	-1.77286	2.71602	Cd44
0.2501	0.00561106	4.7136	-1.7792	1.02555	Ifit3
0.2501	0.00562828	-4.7101	-1.78243	-1.90581	Prss39
0.2524	0.00569966	4.69571	-1.79573	1.29143	Pdia6
0.2527	0.00572615	4.69043	-1.80062	2.46863	Apof
0.2532	0.00575977	4.68376	-1.8068	3.77954	Rgs5
0.2532	0.00577782	-4.6802	-1.81011	-1.42041	Mfsd4a
0.2539	0.00581399	4.67311	-1.81669	1.06612	Ly6h
0.2544	0.00584744	-4.6666	-1.82275	-2.46164	Tekt1
0.2559	0.00590102	4.65625	-1.83238	2.28362	Tspyl1
0.2605	0.00602932	4.63192	-1.85511	1.25298	Snx2
0.2612	0.00609145	-4.62035	-1.86594	-1.55875	Gm2036
0.2612	0.00612388	4.61437	-1.87156	2.55401	Ctsc
0.2612	0.00612681	4.61383	-1.87206	3.82572	Prol1
0.2612	0.00612884	-4.61346	-1.87241	-2.16632	Capza3
0.2627	0.00620464	4.59963	-1.88541	1.27834	Ikbkb
0.2627	0.00620525	-4.59952	-1.88551	-1.04279	Fndc1
0.266	0.00630545	4.58154	-1.90246	1.5091	Vamp1
0.2684	0.00640583	4.56386	-1.91917	2.26571	Hsf2
0.2684	0.00645187	4.55586	-1.92675	1.3368	Cybb
0.2684	0.00645656	-4.55505	-1.92751	-1.03791	Calml4
0.2684	0.00649019	-4.54925	-1.93301	-2.0297	Defa30
0.2684	0.00650211	4.5472	-1.93496	2.02767	Ccdc86
0.2684	0.00650326	-4.54701	-1.93514	-2.10773	Slc22a30
0.2684	0.00654656	4.53961	-1.94217	0.948203	Ipo11
0.2684	0.00656857	4.53587	-1.94572	3.03149	Klf9
0.2684	0.00657183	4.53532	-1.94625	1.04789	Gbp3
0.2684	0.0065918	-4.53194	-1.94946	-1.9177
0.2684	0.00661138	-4.52864	-1.9526	-1.30107	Fmod
0.2684	0.00662308	4.52668	-1.95447	1.41997	Nusap1
0.2684	0.00664027	4.5238	-1.95722	2.04826	Utrn
0.2692	0.00668341	4.51661	-1.96408	1.40865	Sypl
0.271	0.00674785	4.50596	-1.97424	1.17136	Kcnab2
0.2732	0.00682676	4.49309	-1.98656	1.02253	Tcea3
0.2732	0.00684663	-4.48988	-1.98964	-1.54555	Bmp8a
0.2732	0.00687013	4.48609	-1.99327	1.24568	Msh6
0.2747	0.00692888	4.47669	-2.0023	1.43509	Zfp930
0.275	0.00698445	4.46788	-2.01077	1.8883	Snx13
0.275	0.00698574	4.46768	-2.01096	0.932076	Aldh1a3
0.275	0.00700241	4.46505	-2.01349	1.06066	Pdhb
0.2758	0.00704555	4.45829	-2.02	2.80742	Ugt8a
0.2781	0.00714798	-4.44243	-2.03531	-2.236	Ighg
0.2781	0.0071789	-4.43769	-2.03989	-1.15788	Prph
0.2781	0.0072025	4.43409	-2.04337	2.47671	Stk3
0.2781	0.00720404	-4.43386	-2.04359	-2.04876	Cdk11b
0.2781	0.00721545	4.43212	-2.04527	2.27939	Agr2
0.279	0.00725969	4.42542	-2.05176	1.95514	Cyp2d12
0.2795	0.00731431	-4.41722	-2.05971	-2.16631	Tsx
0.2795	0.00731955	4.41644	-2.06047	1.16624	Abcc9
0.2845	0.00749364	-4.39079	-2.08542	-1.67622	Neurog1
0.2845	0.00749472	4.39063	-2.08557	0.956795	Cmpk2
0.2847	0.00754818	4.38289	-2.09312	1.56333	Zfp68
0.2847	0.00756237	4.38085	-2.09511	1.07326	Actn3
0.2847	0.00757465	-4.37908	-2.09684	-0.889007	Hopx
0.2847	0.00759282	4.37648	-2.09938	2.10726	Sirpa
0.2849	0.00761856	4.3728	-2.10297	1.26701	Atp1b2
0.2878	0.00772913	4.35717	-2.11828	1.00092	Ctss
0.2878	0.0077424	4.35531	-2.1201	3.16681
0.2902	0.00783129	-4.34295	-2.13223	-1.13387
0.2936	0.0079477	4.32702	-2.14791	0.807271	Sgca
0.296	0.00807027	4.31053	-2.16417	1.15146	Dkk3
0.296	0.00808142	-4.30904	-2.16564	-2.08854	Ntsr2
0.296	0.0080821	-4.30895	-2.16573	-1.76338	Col2a1
0.2961	0.00810936	4.30533	-2.16931	1.19615	Gstm6
0.2961	0.00814492	-4.30063	-2.17396	-1.30076	Il17a
0.2961	0.00818261	-4.29566	-2.17887	-0.939279	Clec16a
0.2961	0.00824689	-4.28727	-2.18719	-1.00121	Ltbp2
0.2961	0.00829505	4.28103	-2.19338	0.865421	Rfk
0.2961	0.00830985	4.27912	-2.19528	2.38924	Arnt
0.2961	0.0083166	-4.27825	-2.19614	-2.17955	Gp5
0.2961	0.00832092	-4.27769	-2.1967	-1.90911	Fem1b
0.2961	0.00833177	-4.2763	-2.19808	-1.91874	Map3k11
0.2961	0.00839003	4.26884	-2.20549	0.789849	Nr2c1
0.2961	0.00840839	-4.2665	-2.20782	-0.758492	Slpi
0.2961	0.0084105	-4.26624	-2.20809	-1.16138	Entpd2
0.2961	0.00842945	4.26383	-2.21048	2.72821	Spin1
0.2961	0.00844901	-4.26136	-2.21294	-1.10389	Gm3579
0.2961	0.00845635	4.26043	-2.21387	1.05356	Scp2
0.2961	0.00846341	4.25954	-2.21476	2.04951	Stbd1
0.2969	0.00851037	-4.25363	-2.22064	-0.943919	Sardh
0.2988	0.00860166	-4.24226	-2.232	-1.04156	Slurp1
0.2988	0.00861468	4.24065	-2.23361	0.829688	Cdh9
0.3003	0.00872864	4.22667	-2.24759	1.49619	Eya1
0.3003	0.00873128	4.22635	-2.24791	1.13041	Ccl12
0.3003	0.00873321	4.22611	-2.24815	1.245	Mef2c
0.3003	0.00878703	4.21959	-2.25469	1.23814	Oit1
0.3003	0.00880928	4.2169	-2.25738	1.61354	Cep250
0.3003	0.00885704	-4.21117	-2.26314	-0.974107	Fpr3
0.3003	0.00887021	-4.20959	-2.26472	-2.15556	Npr1
0.3003	0.00887249	-4.20932	-2.26499	-1.00394	Sez6l
0.3003	0.00888026	-4.20839	-2.26593	-0.811685	Saa2
0.3003	0.00891905	4.20378	-2.27056	1.93045	Uevld
0.3003	0.00892005	4.20366	-2.27068	3.10444	Vcl
0.3012	0.00897212	-4.1975	-2.27688	-0.970977	Sowahc
0.3023	0.00902852	-4.19087	-2.28356	-2.34246	Gm13102
0.3033	0.00908454	4.18434	-2.29014	0.769914	Arih2
0.3056	0.00917732	-4.17362	-2.30096	-1.61804	Apoa4
0.3066	0.00923113	-4.16746	-2.30719	-0.841713	Stmn1
0.3072	0.00930541	-4.15902	-2.31573	-1.00367	Ncam2
0.3072	0.00930826	4.1587	-2.31606	0.780067	Kit
0.3072	0.00932731	4.15655	-2.31824	2.68316	9130016M20Rik
0.3072	0.00934724	-4.15431	-2.32051	-1.03108	Fbln2
0.3084	0.00940755	-4.14755	-2.32736	-0.757711	Sf1
0.3085	0.00943706	4.14427	-2.3307	1.25273	Hltf
0.3122	0.00958987	-4.12743	-2.34782	-1.31009	Ppnr
0.3122	0.00959907	4.12643	-2.34884	0.794583	C77027
0.3126	0.00967516	-4.11817	-2.35726	-2.00513	Ptgfr
0.3126	0.00967788	4.11788	-2.35755	1.1481	Pafah1b2
0.3126	0.00968643	4.11695	-2.3585	1.99033	Kcnj6
0.3126	0.00971913	4.11343	-2.36209	0.898623	Lrp2
0.3126	0.00973616	4.1116	-2.36395	1.49916	Cd38
0.313	0.00980722	4.10402	-2.37171	0.930319	Kdm5b
0.313	0.00988466	-4.09582	-2.38009	-1.66524	Mobp
0.313	0.00989778	4.09444	-2.38151	0.887449	Fam107b
0.313	0.0099787	-4.08596	-2.39019	-2.26489	Reg1
0.313	0.00998724	4.08507	-2.3911	1.66079	Padi4
0.313	0.00999519	4.08425	-2.39195	0.751315	Irgm2
0.313	0.0100268	4.08097	-2.39531	0.794958	Mt4
0.313	0.0100468	4.0789	-2.39744	0.728087	Usp24
0.313	0.0100579	4.07774	-2.39862	2.46539	Gnai1
0.313	0.0100596	4.07757	-2.3988	1.40922	Cd53
0.313	0.0101285	-4.07048	-2.40608	-1.03826	LOC102642189
0.313	0.0101302	4.0703	-2.40626	2.37025	Abcb10
0.313	0.0101524	-4.06804	-2.40859	-0.992736	Fkbp11
0.313	0.0101977	4.06342	-2.41335	0.740454	Cdkl2
0.313	0.0102086	4.06231	-2.41449	0.744984	Ubc
0.313	0.0102215	4.06101	-2.41583	1.34224	Krt2
0.313	0.010242	4.05893	-2.41796	1.58981	Ednrb
0.313	0.010261	-4.05701	-2.41994	-1.03665	Wnt5b
0.313	0.0102743	-4.05566	-2.42133	-0.801666	Zfp61
0.313	0.010284	4.05469	-2.42233	2.40268	Tgfbr1
0.313	0.0102851	-4.05458	-2.42245	-0.826876	Sesn1
0.313	0.010325	4.05058	-2.42657	0.753194	Phtf1
0.313	0.0103354	4.04953	-2.42765	3.17047	Mycn
0.313	0.0103915	4.04393	-2.43343	0.885716	Ptprc
0.313	0.0103977	-4.04332	-2.43406	-0.76268	Agt
0.313	0.0104208	-4.04103	-2.43643	-1.11964	Cyp3a11
0.313	0.0104257	4.04054	-2.43693	2.01726	Cma2
0.3137	0.0104747	-4.0357	-2.44193	-0.865447	Strbp
0.3155	0.010592	-4.02421	-2.45382	-0.891644	Ip6k1
0.3155	0.0106238	4.02112	-2.45702	1.0501	Sec23ip
0.3155	0.0106286	-4.02067	-2.45749	-2.05376
0.3155	0.010637	-4.01985	-2.45835	-2.26384	Klk1b21
0.3196	0.0108043	-4.0038	-2.475	-0.716773	Rorc
0.3196	0.0108486	-3.9996	-2.47937	-1.06524	Prr5
0.3196	0.0108933	3.99537	-2.48376	0.948165	Mccc1
0.3196	0.0109305	3.99188	-2.4874	0.990409	Mrpl50
0.3196	0.0109309	3.99185	-2.48743	2.08093	Sord
0.3196	0.0109569	-3.98941	-2.48996	-1.08458	Epha4
0.3196	0.0109628	3.98886	-2.49054	1.06619	Rnf167
0.3196	0.0109808	3.98717	-2.4923	1.06554	Gab2
0.3207	0.0110437	-3.98132	-2.49839	-0.902341	Ryr3
0.323	0.0111462	-3.97187	-2.50826	-2.84825	Cenpe
0.3233	0.0112127	3.9658	-2.5146	0.874695
0.3233	0.0112235	3.96482	-2.51563	1.84154	Nek4
0.3233	0.0112492	-3.96248	-2.51807	-0.754226	Paqr7
0.3233	0.0112626	3.96127	-2.51935	1.54712	Cryab
0.3256	0.0113688	3.95169	-2.52937	1.12701	Slc1a5
0.3257	0.0113978	-3.94909	-2.53209	-1.09509	Itih2
0.3284	0.0115179	-3.93843	-2.54329	-0.80297	Flt3l
0.3291	0.0115929	-3.93183	-2.55021	-1.37462	Phf7
0.3291	0.0115953	3.93162	-2.55044	1.0145	Mia
0.331	0.0116898	3.92338	-2.5591	0.938237	Cab39l
0.3317	0.0117392	3.9191	-2.56361	1.82185	Tram1
0.3356	0.0119255	-3.90316	-2.58043	-0.884474	Fam83f
0.3356	0.0119331	3.90252	-2.58111	3.96059	Pdia6
0.3399	0.01212	3.88681	-2.59772	0.9714	Brd3
0.3399	0.0121391	-3.88522	-2.5994	-1.11605	Ramp2
0.3414	0.0122186	-3.87864	-2.60638	-0.792529	Itgb5
0.3414	0.0122724	-3.87421	-2.61107	-2.22655	Jmjd8
0.3414	0.0122918	3.87263	-2.61276	0.694578	Lancl1
0.3414	0.0123233	3.87005	-2.6155	1.05586	Scpep1
0.3414	0.0123285	3.86962	-2.61595	1.01572	Hsd11b1
0.3423	0.0123944	-3.86426	-2.62165	-1.1996	Rab3a
0.3423	0.0124159	3.86252	-2.62349	1.14306	Arl8b
0.3423	0.0125104	3.8549	-2.63159	0.932806	Pld1
0.3423	0.0125159	-3.85446	-2.63207	-1.21554	Prl8a6
0.3423	0.0125219	3.85398	-2.63258	1.24443	Zfp617
0.3423	0.012525	3.85373	-2.63284	0.741552	Usp7
0.3423	0.012581	3.84925	-2.63761	1.06708	Srpk2
0.3423	0.0125823	3.84915	-2.63772	2.33649	Matr3
0.3455	0.0127363	3.83696	-2.65072	1.52594	Wars
0.3455	0.01282	3.8304	-2.65773	1.82025	Gpcpd1
0.3455	0.0128218	-3.83026	-2.65788	-0.735977	Sap30l
0.3455	0.0128284	-3.82974	-2.65843	-0.913476	Upp1
0.3455	0.0128654	3.82687	-2.6615	0.91159	Hist1h3a
0.3455	0.0129006	3.82413	-2.66443	1.34674	Rnf14
0.3455	0.0129085	3.82352	-2.66508	1.21384	Qsox1
0.3455	0.0129213	3.82253	-2.66614	2.1365	Il7
0.3467	0.0129914	-3.81712	-2.67193	-1.12133	Vwf
0.3487	0.0131308	3.80648	-2.68333	0.851266	Tes
0.3487	0.0131321	-3.80638	-2.68344	-0.789475	Rusc1
0.3487	0.0131641	3.80395	-2.68605	0.669563	Arl6ip5
0.3487	0.013178	3.80291	-2.68717	2.27659	Ensa
0.3489	0.0132139	-3.80019	-2.69008	-0.676536	Tagln3
0.3491	0.0132491	-3.79755	-2.69292	-1.42097	Hoxb1
0.3492	0.0132836	3.79495	-2.69571	1.8047	Zfy2
0.35	0.0133633	-3.789	-2.7021	-0.811714	Stac
0.35	0.0133679	3.78867	-2.70246	1.00755	Tmem68
0.3502	0.0134271	-3.78428	-2.70719	-0.705643	Slc1a1
0.3502	0.013496	-3.77919	-2.71267	-2.77618	Ighm
0.3502	0.0134996	3.77893	-2.71295	3.8417	Atp7a
0.3502	0.0135196	3.77745	-2.71454	2.92651	LOC102641281
0.3502	0.013536	3.77626	-2.71583	2.14138	Trpc1
0.3502	0.0135439	-3.77568	-2.71645	-0.686614	Slc6a20b
0.3509	0.0135986	3.77168	-2.72077	1.11959	Rfwd2
0.3536	0.0137933	3.7576	-2.73596	3.01337	Usp22
0.3536	0.0137944	-3.75752	-2.73605	-0.68966	Mt1
0.3536	0.0138138	3.75613	-2.73756	1.03652	LOC100862473
0.3536	0.0138428	3.75406	-2.7398	0.685064	Atoh7
0.3536	0.0138461	-3.75382	-2.74005	-0.725518	Zfp653
0.355	0.0139473	3.74662	-2.74784	1.88894
0.355	0.0139564	-3.74598	-2.74854	-1.75051	AA511254
0.3555	0.0140044	3.74259	-2.75221	3.29905	Arhgap5
0.3556	0.0141334	3.73354	-2.76201	1.32015	Papola
0.3556	0.0141401	3.73308	-2.76252	0.817793	Sfpq
0.3556	0.0141663	3.73125	-2.7645	0.819515	Kalrn
0.3556	0.0141772	-3.7305	-2.76532	-1.33091	Gnao1
0.3556	0.014178	-3.73044	-2.76538	-0.668127	C1qtnf1
0.3556	0.0141809	-3.73024	-2.7656	-1.65247	Pglyrp1
0.3557	0.0142373	-3.72633	-2.76985	-0.685175	Chka
0.3557	0.0142493	3.7255	-2.77075	1.26571	Mapt
0.3557	0.0142705	-3.72403	-2.77234	-0.891619	Pcgf2
0.3587	0.0144212	3.7137	-2.78358	0.706747	B3galt6
0.3597	0.0144872	3.70922	-2.78846	0.75478	Ctrl
0.36	0.0145272	3.70651	-2.79141	0.727756	Cyfip2
0.361	0.0146929	3.69538	-2.80354	0.790809	Ubqln1
0.361	0.0147025	3.69475	-2.80424	2.75697	Ctsc
0.361	0.0147175	-3.69374	-2.80534	-0.742357	Flt4
0.361	0.0147186	-3.69367	-2.80541	-0.897734	Gm21811
0.361	0.0147266	-3.69314	-2.80599	-2.91687	C78948
0.361	0.0147478	-3.69173	-2.80753	-0.868524	Wnt6
0.361	0.0147704	-3.69023	-2.80917	-1.30531	Tnfsf11
0.3612	0.0148089	3.68768	-2.81196	0.752861	Actl6b
0.3631	0.01495	-3.6784	-2.8221	-0.760892	Kctd17
0.3631	0.0150288	3.67327	-2.82772	0.887771	Tbc1d24
0.3631	0.0150401	3.67253	-2.82853	0.647061	Wfdc18
0.3631	0.0150427	-3.67237	-2.82871	-0.816655	a
0.3631	0.0150607	-3.6712	-2.82999	-0.97663	Tmeff2
0.3631	0.0150826	3.66978	-2.83155	0.761144	Fuca1
0.3631	0.0151403	-3.66605	-2.83563	-1.6566	Sult1a1
0.3631	0.015142	3.66594	-2.83575	1.03206	Mtmr7
0.3631	0.0151482	3.66554	-2.83619	0.985953	Hist1h1c
0.3632	0.0151994	3.66225	-2.8398	0.889865	Mageb3
0.3632	0.0152104	3.66155	-2.84057	1.11551	Arf3
0.3645	0.0153133	3.65497	-2.84779	1.20603	Kcnab1
0.3645	0.0153335	-3.65369	-2.8492	-1.9355	Ngf
0.3645	0.0153538	3.6524	-2.85061	3.10173	Rapgef4
0.3646	0.0153849	-3.65043	-2.85278	-0.776703	Zcchc7
0.3646	0.0154163	-3.64845	-2.85496	-0.980845	Lep
0.3651	0.0154639	3.64545	-2.85826	0.816249	Dock7
0.369	0.0156635	3.63298	-2.87198	2.7505	Pnpo
0.369	0.0157315	-3.62878	-2.87661	-1.56745	Igkv15-103
0.369	0.0157704	3.62639	-2.87925	0.874002	Tex261
0.369	0.0157771	3.62598	-2.87971	0.936804	Pex13
0.369	0.015782	-3.62568	-2.88004	-1.63019	Mtf2
0.369	0.0158095	3.62398	-2.88191	0.719149	Glul
0.37	0.0158824	-3.61952	-2.88683	-0.968184	Krt4
0.3716	0.0160291	-3.61063	-2.89666	-1.60207	Myl10
0.3716	0.0160329	3.6104	-2.89692	1.44868	Clec4e
0.3716	0.0160369	-3.61016	-2.89718	-1.75513	Cryge
0.3756	0.0162581	-3.59691	-2.91184	-0.989976	Folh1
0.3756	0.016279	3.59568	-2.91321	1.79914	Umps
0.3756	0.016302	-3.59431	-2.91473	-0.919061	1900-01-09
0.3759	0.016366	-3.59053	-2.91892	-0.63287	C79242
0.3759	0.016376	3.58994	-2.91957	2.18679	Bmp2
0.3767	0.0164389	3.58624	-2.92368	0.941039	Nfatc3
0.3776	0.0165099	3.58209	-2.92829	1.83316	Gabrg1
0.3785	0.0165946	3.57716	-2.93376	0.886811	Ly86
0.3785	0.0166319	3.575	-2.93616	1.49634	Tgoln2
0.3785	0.0166607	3.57334	-2.93801	1.16922	Gm7040
0.3785	0.016771	-3.56699	-2.94507	-0.828096	Akap9
0.3785	0.0167997	-3.56535	-2.9469	-0.990488	Mtv43
0.3785	0.0168013	3.56526	-2.94701	0.980565	Pknox1
0.3785	0.0168242	3.56395	-2.94846	1.0487	Hist2h2bb
0.3785	0.0168282	-3.56372	-2.94872	-0.689987	Cox18
0.3785	0.0168785	-3.56085	-2.95191	-0.683406	Sez6
0.3785	0.0168847	-3.5605	-2.9523	-1.86895	Tet1
0.3785	0.0168982	3.55973	-2.95316	2.85452	Sycp3
0.3785	0.0169345	3.55767	-2.95546	1.01407
0.3785	0.0169979	3.55409	-2.95945	0.719213	Igtp
0.3785	0.0170115	3.55332	-2.96031	2.11266	Rfx1
0.3785	0.0170205	-3.55281	-2.96088	-0.880044	Hebp1
0.3785	0.0170665	3.55023	-2.96376	0.631596	Zyg11b
0.3785	0.0170781	3.54957	-2.96449	1.785	Zfp185
0.3785	0.0171026	3.5482	-2.96602	1.28576	Kcnmb1
0.3785	0.0171233	-3.54704	-2.96732	-1.14862	Tnfaip2
0.3788	0.0172297	3.54111	-2.97395	1.67517	Itgam
0.3788	0.0172307	-3.54105	-2.97401	-0.919623	Klf13
0.3788	0.0172651	-3.53914	-2.97614	-0.645561	Bcl2
0.3788	0.0173025	3.53707	-2.97846	0.700174	Tspan8
0.3788	0.0173027	-3.53706	-2.97847	-1.00415	Nell2
0.3788	0.0173224	-3.53597	-2.97969	-0.90312	Cckar
0.3801	0.0174428	3.52935	-2.9871	1.32411	Vmn1r51
0.3801	0.0174882	-3.52686	-2.98988	-1.61983	Igll1
0.3801	0.017582	3.52176	-2.9956	0.872725	Idh3b
0.3801	0.0175935	3.52113	-2.99631	0.665538	Dct
0.3801	0.0176295	-3.51918	-2.99849	-1.39627	Egfbp2
0.3801	0.017642	3.5185	-2.99925	0.985514	Lima1
0.3801	0.017659	-3.51759	-3.00028	-0.76026	Dbndd2
0.3801	0.0176591	3.51758	-3.00028	2.05695	Atxn7l3b
0.3801	0.0177165	3.51449	-3.00376	0.875468	Mgll
0.3801	0.0177439	3.51301	-3.00541	0.903806	Glb1
0.3801	0.0177577	3.51227	-3.00625	2.73424	Tmem191c
0.3801	0.0177627	3.512	-3.00654	1.16254	Tirap
0.3801	0.0177816	3.51099	-3.00769	1.13213	Pcx
0.3801	0.0178278	3.50852	-3.01046	1.32047	D8Ertd28e
0.3801	0.0179202	-3.50359	-3.01599	-1.28796
0.3801	0.0179273	3.50322	-3.01641	0.661382	Arl6ip1
0.3801	0.0179315	3.50299	-3.01667	0.864498	Ifit1
0.3801	0.0179629	3.50133	-3.01854	1.92284	Syt11
0.3801	0.0180025	-3.49923	-3.02089	-1.22626
0.3801	0.0180237	3.49811	-3.02216	2.23578	Pla2g5
0.3801	0.0181437	3.4918	-3.02925	0.902459	Prkch
0.3801	0.0181657	3.49065	-3.03055	0.865803	Mlh1
0.3801	0.0182228	3.48767	-3.03391	3.17421	Swap70
0.3801	0.0182387	-3.48684	-3.03484	-0.752394	Slc6a8
0.3801	0.0182941	3.48396	-3.03809	1.53555	Rbks
0.3801	0.0183459	3.48128	-3.04111	0.63999	Pdk1
0.3801	0.018347	3.48122	-3.04117	0.999058	Foxp1
0.3801	0.0183619	3.48045	-3.04205	0.762241	Msrb1
0.3801	0.0183741	-3.47982	-3.04275	-0.658703	Basp1
0.3801	0.0183828	3.47937	-3.04326	3.11537	Ddx18
0.3801	0.018389	-3.47905	-3.04362	-1.57461	Shmt1
0.3801	0.0184127	3.47783	-3.045	0.829696	LOC101055758
0.3801	0.0184426	-3.47629	-3.04674	-0.771414	Npy1r
0.3801	0.0184873	3.47399	-3.04933	1.39468	BC100451
0.3801	0.018493	3.4737	-3.04966	1.83332	Igh-VJ558
0.3801	0.0185035	3.47317	-3.05026	1.54032	Vmn2r42
0.3801	0.0185054	3.47307	-3.05037	0.914527	Ccdc28b
0.3807	0.0185881	3.46885	-3.05514	1.01114	Pcyt1a
0.3807	0.018607	-3.46788	-3.05623	-1.4513	Klf4
0.3807	0.0186297	-3.46673	-3.05754	-1.19021	Grpr
0.3807	0.0186586	3.46526	-3.05919	1.00862	Rab1a
0.3808	0.0186938	-3.46348	-3.06121	-0.795907	Pde9a
0.3831	0.0188363	3.45629	-3.06934	1.50699	Nr1d2
0.3836	0.0188936	-3.45342	-3.07259	-0.65084	Elovl2
0.3844	0.0189613	3.45004	-3.07641	1.11776	Frk
0.3844	0.0189915	3.44854	-3.07812	1.27818	Fbxw7
0.3845	0.0190486	3.44571	-3.08133	0.869278	C1qa
0.3845	0.0190715	3.44458	-3.08261	1.53152	Padi1
0.3845	0.0191137	-3.44249	-3.08498	-0.812461	Abcc8
0.3845	0.019119	-3.44223	-3.08527	-0.817172	Vcp
0.3862	0.0192547	-3.43556	-3.09284	-1.74299	Fv1
0.3862	0.0192846	3.4341	-3.0945	0.771503	Senp6
0.3862	0.0192989	3.4334	-3.09529	1.04875	Cfb
0.3868	0.0193717	-3.42985	-3.09932	-1.02914	Tectb
0.3868	0.0193913	3.4289	-3.1004	0.814479	1900-01-09
0.3869	0.0194273	-3.42715	-3.10239	-0.824076	Itga7
0.3872	0.019471	-3.42504	-3.10479	-0.614501	Cdr2
0.3891	0.0196081	-3.41844	-3.1123	-0.897257	Epb41l4b
0.3891	0.0196277	3.4175	-3.11336	0.891481	Rsph3b
0.3898	0.0197156	3.41331	-3.11814	1.30073	Acvrl1
0.3898	0.0197258	-3.41282	-3.1187	-0.618961	Ccnl2
0.3898	0.019781	3.4102	-3.12169	0.79466	Dbnl
0.3898	0.019789	-3.40982	-3.12212	-0.666311	Frat1
0.3911	0.0199162	-3.4038	-3.12897	-0.736715	Smo
0.3911	0.019947	3.40235	-3.13063	1.07928	Clns1a
0.3911	0.0199799	3.40081	-3.13239	0.62448	Fam220a
0.3911	0.0200016	-3.39979	-3.13355	-0.601473	Gast
0.3911	0.0200113	3.39934	-3.13407	1.02334	Otud5
0.392	0.0201155	3.39447	-3.13963	1.64008	Sprr2h
0.392	0.0201211	-3.39421	-3.13992	-2.31079	Snai1
0.3926	0.0202116	3.39001	-3.14472	0.974635	Ghr
0.3926	0.0202574	-3.38789	-3.14714	-1.11262	Cyp27b1
0.3926	0.0202845	-3.38664	-3.14857	-0.621517	Apmap
0.3926	0.0203078	3.38557	-3.1498	0.746852	Mcpt-ps1
0.3926	0.0203102	-3.38545	-3.14993	-0.911939	Il2ra
0.3926	0.0203667	3.38286	-3.1529	1.29118	Ykt6
0.3926	0.0203713	-3.38265	-3.15314	-1.97839	Psg19
0.3927	0.0204104	-3.38085	-3.15519	-1.07024	E2f8
0.3935	0.0204906	3.37719	-3.15939	1.97952	Stx3
0.3935	0.020514	3.37612	-3.16061	1.06026	Ercc4
0.3976	0.0207584	3.36507	-3.17327	2.69745	Hacd3
0.399	0.0208613	3.36046	-3.17856	1.28144	Gna13
0.4005	0.0209864	3.35489	-3.18495	1.07273	Arcn1
0.4005	0.0210118	-3.35377	-3.18625	-0.766157	Enpp1
0.4005	0.0210387	3.35258	-3.18762	1.02246	Epha7
0.4013	0.021143	3.34797	-3.19291	0.67234	Cadm1
0.4013	0.0211608	3.34719	-3.19381	0.997002	Il18bp
0.4013	0.021179	-3.34639	-3.19473	-2.23896	C1rb
0.4034	0.0213303	3.33977	-3.20234	2.07204	Timp2
0.4034	0.0213527	3.3388	-3.20346	1.06798	Ghitm
0.4046	0.0214486	3.33464	-3.20825	1.39809	Casp3
0.4056	0.0215344	3.33094	-3.21252	1.16009	Usp18
0.4061	0.0216085	3.32775	-3.2162	2.01315	Prkg2
0.4061	0.0216842	-3.3245	-3.21993	-2.30364	Epo
0.4061	0.0216888	-3.32431	-3.22016	-0.726938	Dnajc1
0.4061	0.0216916	3.32419	-3.2203	0.673098	Hdac1
0.4074	0.0217939	-3.31983	-3.22533	-1.53943	Serpinb1a
0.4076	0.0218332	3.31816	-3.22726	0.724496	Nfatc1
0.4076	0.0218959	3.3155	-3.23032	1.01295	Arih1
0.4076	0.0219383	3.31371	-3.23239	1.4062	Isl1
0.4076	0.021968	-3.31246	-3.23384	-1.30757	Il1r1
0.4076	0.0220428	3.30932	-3.23747	2.32517	Aqr
0.4076	0.0220718	-3.3081	-3.23888	-0.649066	Foxq1
0.4076	0.0221586	3.30447	-3.24307	0.671822	Il17ra
0.4076	0.0221693	3.30403	-3.24359	1.77269	Ids
0.4076	0.022224	3.30175	-3.24622	0.782547	Bmp5
0.4076	0.0222435	3.30094	-3.24716	0.737811	Tmem45a
0.4076	0.0222446	3.3009	-3.24721	1.59822	Rara
0.4076	0.0222589	-3.3003	-3.2479	-2.32211	Ldb3
0.4076	0.0222599	3.30026	-3.24795	0.635493	Rraga
0.4076	0.0223012	-3.29855	-3.24993	-2.4094	Serpina1d
0.4076	0.0223326	-3.29725	-3.25143	-2.1345	Ctsb
0.4076	0.0223446	3.29676	-3.25201	0.786463	Kcmf1
0.4076	0.0223586	3.29618	-3.25268	1.67778	Cdc5l
0.4086	0.0224994	3.29039	-3.25939	1.59227	H2-T24
0.4086	0.0225044	-3.29018	-3.25963	-1.30034	Polg2
0.4086	0.0225379	3.28881	-3.26121	2.85619	Hist2h2be
0.4086	0.0225567	3.28804	-3.26211	1.94936	Smc6
0.4086	0.0226465	-3.28438	-3.26635	-0.909481	Shf
0.4086	0.0226525	3.28413	-3.26664	1.71411	Gngt2
0.4086	0.0226877	3.2827	-3.2683	0.925077	Ccng2
0.4086	0.0227052	-3.28199	-3.26912	-0.863771	Nfil3
0.4086	0.0227063	3.28195	-3.26917	1.25609	Aldh1a2
0.409	0.0227619	-3.2797	-3.27179	-0.646597	Emp1
0.4091	0.0227999	3.27816	-3.27357	1.58227	Klc4
0.4118	0.023002	-3.27004	-3.283	-0.73467	Dvl1
0.4118	0.0230179	3.2694	-3.28374	0.823464	Sh3glb1
0.4119	0.0230995	3.26615	-3.28752	0.98172	Omp
0.4119	0.0231213	-3.26528	-3.28853	-0.691825	Rhbdl3
0.4119	0.0231459	-3.26431	-3.28967	-0.881562	Pirb
0.4119	0.0231538	3.264	-3.29003	1.59748	Cxcl10
0.4121	0.0232229	-3.26126	-3.29322	-1.42914	Ifitm2
0.4121	0.0232321	3.26089	-3.29364	1.57934	Bag2
0.4122	0.0232699	3.2594	-3.29538	2.48274	Abcc1
0.4125	0.0233443	-3.25647	-3.29879	-1.63898	Col13a1
0.4125	0.0233667	3.25559	-3.29981	0.608013	Pak2
0.4125	0.0233838	3.25492	-3.3006	1.3547	H2-Q4
0.4125	0.0234213	-3.25345	-3.30231	-0.791565	Ybx2
0.4132	0.0234941	3.2506	-3.30563	0.726351	Lactb2
0.4149	0.0236229	3.24559	-3.31147	1.29146	Mme
0.4156	0.0237076	-3.24232	-3.31529	-1.22708	Tmpo
0.4156	0.0237283	-3.24152	-3.31622	-0.60496	Zfp612
0.4174	0.0239483	-3.23307	-3.32609	-1.12383	Cyp26a1
0.4174	0.0239621	-3.23255	-3.3267	-1.65626	Nsg1
0.4174	0.0239661	3.23239	-3.32688	1.2831	Npy5r
0.4174	0.0240163	3.23048	-3.32912	0.955875	Gramd3
0.4174	0.0240692	-3.22847	-3.33146	-1.50568	Myl1
0.4174	0.0240893	-3.2277	-3.33236	-0.950666	Ptgis
0.4174	0.0240968	3.22742	-3.33269	0.591644	Cbx5
0.4174	0.0240999	3.2273	-3.33283	2.29961	Gml
0.4181	0.0242007	-3.22349	-3.33729	-1.63194
0.4181	0.0242033	3.22339	-3.3374	0.664602	Gm4705
0.4184	0.0242556	-3.22142	-3.33971	-0.741651	Sytl4
0.4187	0.0243059	3.21953	-3.34192	0.671302	Wnt5a
0.4188	0.0243495	3.21789	-3.34384	1.07048	Mxd1
0.4199	0.0244832	3.2129	-3.34969	2.59416	Tbx15
0.4199	0.0244989	3.21231	-3.35037	0.692079	Hspa4
0.4199	0.0245094	3.21192	-3.35083	1.78068	Sgip1
0.4201	0.0245595	3.21006	-3.35301	0.730077	Asah1
0.4201	0.0245903	-3.20892	-3.35435	-0.710124	Ctse
0.4203	0.0246393	3.2071	-3.35647	0.565549	Atraid
0.4207	0.0248134	3.20069	-3.364	3.37842	Ywhag
0.4207	0.0248136	-3.20069	-3.364	-1.45346	Rusc1
0.4207	0.0248223	3.20037	-3.36438	1.85092	Acvr1
0.4207	0.0248453	3.19953	-3.36537	1.03124	Th
0.4207	0.0248991	-3.19756	-3.36768	-0.693073	Vax2
0.4207	0.0249394	-3.19609	-3.3694	-0.820406	2810043O03Rik
0.4207	0.0249451	-3.19588	-3.36965	-2.01829	Dsp
0.4207	0.0249643	3.19518	-3.37047	0.814214	Dda1
0.4207	0.0249796	3.19462	-3.37113	1.1401	Apc
0.4207	0.0249946	-3.19408	-3.37176	-0.776604	Trim47
0.4223	0.0251343	-3.18901	-3.37772	-0.915518	Etv4
0.4223	0.0252997	3.18305	-3.38473	0.905166	Bet1
0.4223	0.0253064	-3.18281	-3.385	-1.32237
0.4223	0.0253668	-3.18065	-3.38755	-0.680177	LOC100861978
0.4223	0.0253887	3.17986	-3.38847	0.908304	Ndrg3
0.4223	0.0254077	3.17918	-3.38927	1.1126	B3galnt1
0.4223	0.0254254	3.17855	-3.39002	2.28986	Rbbp9
0.4223	0.025426	3.17853	-3.39004	1.60022	Bard1
0.4223	0.0254304	3.17837	-3.39023	0.821754	Pole3
0.4223	0.0254356	3.17819	-3.39044	1.98783	Pcsk6
0.4223	0.0254838	-3.17647	-3.39247	-1.05654	Gcg
0.4223	0.0255085	3.17559	-3.3935	0.667651	Nme6
0.4223	0.0255664	-3.17354	-3.39592	-1.42526	Bhmt
0.4223	0.0255716	3.17335	-3.39614	1.04016	Hps1
0.4223	0.0255977	-3.17243	-3.39723	-1.76529	Adam1a
0.4228	0.0256605	-3.17021	-3.39985	-0.701037	Rida
0.4234	0.025734	-3.16762	-3.4029	-1.00337	Anpep
0.4234	0.0257701	3.16635	-3.40439	1.00878	Ptbp2
0.4238	0.0258278	3.16432	-3.40678	2.77252	Lypla1
0.4241	0.0258764	3.16262	-3.40879	0.698838	G3bp2
0.4267	0.0260808	-3.1555	-3.41719	-0.604891	Lama1
0.4267	0.0261027	3.15474	-3.41809	1.50766	Tcp10c
0.4271	0.0261644	-3.15261	-3.42061	-1.78646	Cmas
0.4274	0.0262135	-3.15091	-3.42261	-0.631829	Pkib
0.4277	0.026267	-3.14907	-3.42478	-0.940197	Mapre3
0.429	0.0263827	3.1451	-3.42947	0.641088	Gm2036
0.431	0.0265409	-3.13971	-3.43586	-1.2757	AI450241
0.4311	0.0265831	3.13827	-3.43755	1.54965	Apom
0.432	0.0266722	-3.13525	-3.44112	-0.635194	Gm29722
0.4321	0.0267112	-3.13394	-3.44268	-1.38334	Cdv3
0.434	0.0268883	3.12798	-3.44974	1.10609	Hgfac
0.434	0.0268962	3.12772	-3.45005	0.551866	Pabpc1
0.4354	0.0270414	3.12287	-3.45579	0.732625	Egf
0.4354	0.0271031	3.12082	-3.45823	1.21831	Klf3
0.4354	0.0271093	3.12061	-3.45847	0.886309	Map3k7
0.4354	0.027127	3.12003	-3.45916	2.08823	Stat5b
0.4354	0.0271865	3.11806	-3.46151	0.770034	Cmtm8
0.4354	0.0271962	3.11774	-3.46188	2.37788	Atp7a
0.4355	0.0272352	3.11645	-3.46341	0.741614	Lmo7
0.4361	0.0273069	3.11409	-3.46622	1.06435	Tff2
0.437	0.0274487	-3.10943	-3.47175	-1.41132	C79562
0.437	0.0274778	-3.10848	-3.47288	-0.702511	Cecr5
0.437	0.0274875	3.10816	-3.47325	1.29678	C1qbp
0.437	0.0275787	3.10519	-3.47679	1.03143	Tcp11
0.437	0.0275823	3.10507	-3.47692	1.08415	Nr1i2
0.437	0.0276515	3.10282	-3.4796	0.609473	Hist1h2bg
0.437	0.0277283	3.10033	-3.48256	0.820668	Pla2g7
0.437	0.0277423	-3.09988	-3.4831	-0.628036	Capn5
0.437	0.0277794	3.09868	-3.48452	0.575828	Saraf
0.437	0.0278073	-3.09778	-3.48559	-0.834373	Hist1h1a
0.437	0.0278077	-3.09777	-3.48561	-1.55842	Eif3e
0.437	0.0278095	-3.09771	-3.48568	-0.744368	Rasd1
0.437	0.0278172	-3.09746	-3.48597	-0.918627	Cnga2
0.437	0.027856	-3.09621	-3.48746	-0.670765	Phc1
0.4386	0.0280008	3.09156	-3.49299	0.861146	Celf2
0.4386	0.0280251	3.09079	-3.49391	0.579152	Ces1d
0.439	0.0280857	3.08885	-3.49622	1.39316	Acsm2
0.439	0.0281225	3.08768	-3.49761	1.47287	Ptk6
0.4391	0.0282	-3.08521	-3.50055	-0.63053	Thop1
0.4391	0.0282206	-3.08456	-3.50133	-0.703239	Mag
0.4391	0.0282471	-3.08372	-3.50233	-0.810476	Stk25
0.4391	0.0282679	-3.08306	-3.50311	-1.2511	Slc6a1
0.4396	0.0283364	3.0809	-3.5057	0.900565	Pkp1
0.4402	0.0284087	-3.07862	-3.50841	-0.913503	Gdf5
0.4408	0.0284867	3.07617	-3.51134	1.26345	Scn8a
0.4409	0.028563	-3.07378	-3.51419	-1.02799	Bcl7c
0.4409	0.0286099	-3.07231	-3.51594	-1.68015	Zic1
0.4409	0.0286141	-3.07218	-3.51609	-2.02852	Ccdc93
0.4409	0.0286573	3.07083	-3.5177	0.584407	Vps35
0.4409	0.0286658	3.07057	-3.51802	1.48019	Tlx3
0.442	0.0288078	3.06615	-3.52329	1.56857	Hsd17b2
0.442	0.0288471	3.06494	-3.52474	0.570074	Anxa5
0.442	0.0288698	3.06423	-3.52558	1.94922	Gm8952
0.442	0.0289028	-3.06321	-3.5268	-0.547867	Hars
0.442	0.0289138	-3.06288	-3.5272	-0.678562	Ldoc1l
0.442	0.02896	3.06145	-3.52891	0.645654	Brip1os
0.442	0.0289892	-3.06055	-3.52998	-0.65725	Cebpb
0.4425	0.0291004	-3.05714	-3.53406	-0.946927
0.4425	0.0291249	3.05639	-3.53496	2.47642	Camk2d
0.4425	0.0291603	-3.0553	-3.53625	-1.23615	Speg
0.4425	0.0292082	3.05384	-3.538	0.987658	Ndufb2
0.4425	0.0292605	3.05225	-3.53991	1.6314	Igfbpl1
0.4425	0.0292803	-3.05165	-3.54063	-0.542528	Parp2
0.4425	0.0293203	3.05043	-3.54209	0.800848	Ift27
0.4425	0.0293548	3.04938	-3.54334	0.628278	Rpap3
0.4425	0.0294277	-3.04717	-3.54598	-0.591263	Gnrh1
0.4425	0.0295438	-3.04367	-3.55018	-0.639904	Slc52a2
0.4425	0.0295453	3.04362	-3.55023	0.641491	Ube4b
0.4425	0.0295956	-3.04211	-3.55205	-0.97554	Reg3g
0.4425	0.0296016	3.04193	-3.55226	0.843484	D8Ertd67e
0.4425	0.0296332	-3.04098	-3.5534	-0.887436	Kl
0.4425	0.0296375	3.04085	-3.55356	0.911757	Cd59b
0.4425	0.0296737	3.03977	-3.55486	0.879473	Fhl1
0.4425	0.0296763	3.03969	-3.55495	0.622973	Nat8f1
0.4425	0.0296955	3.03911	-3.55564	0.946532	Cnbp
0.4425	0.0297214	3.03834	-3.55657	0.591188	Degs2
0.4425	0.0297357	-3.03791	-3.55708	-0.999384	Mmp10
0.4425	0.0297634	-3.03708	-3.55807	-0.623355	S100a10
0.4436	0.0298891	-3.03334	-3.56256	-2.35436	Serpinb3a
0.4436	0.0299552	3.03137	-3.56492	1.56973	Naa15
0.4436	0.0299732	3.03084	-3.56556	1.30341	2810040C05Rik
0.4436	0.029978	3.0307	-3.56573	0.926966	St3gal6
0.4454	0.0301505	-3.0256	-3.57184	-1.16401	Btn1a1
0.4454	0.0302005	3.02413	-3.57361	1.05481	Gnaz
0.4454	0.03021	-3.02385	-3.57394	-0.758094	Myc
0.4473	0.0303766	-3.01897	-3.5798	-0.617611	Rps20
0.4475	0.0304203	3.0177	-3.58133	0.766903	Mertk
0.4486	0.0305369	3.01431	-3.58541	0.67991	Sox3
0.4489	0.0305923	-3.0127	-3.58734	-0.783149	Atp4b
0.4502	0.0307136	3.0092	-3.59156	0.629309	Ces1d
0.451	0.0308035	-3.00661	-3.59467	-0.754571	Aplf
0.4522	0.0310204	3.0004	-3.60214	1.09736	Kif3a
0.4522	0.0310449	-2.9997	-3.60298	-0.910918	Zfp14
0.4522	0.031047	-2.99964	-3.60305	-0.628844	Abr
0.4522	0.0310488	2.99959	-3.60312	0.584481	Ifi27
0.4522	0.031085	2.99856	-3.60436	1.37594	Apobec2
0.4522	0.0311249	2.99742	-3.60573	1.688	Trpc1
0.4522	0.0311463	2.99682	-3.60646	2.39804	Rab23
0.4522	0.0312186	-2.99477	-3.60892	-0.552418	Syt2
0.4522	0.0312205	2.99471	-3.60899	1.51184	Utp14a
0.4522	0.0312513	-2.99384	-3.61004	-0.646609	Ubxn11
0.453	0.0313396	-2.99135	-3.61304	-0.647761	Nmur1
0.4531	0.0313843	-2.99009	-3.61456	-0.721925	Cox6b2
0.4542	0.0315171	2.98636	-3.61906	0.599424	Hs2st1
0.4542	0.0315508	-2.98542	-3.62019	-0.583086	Pum3
0.4542	0.0315897	2.98433	-3.62151	1.82813	Sh3gl2
0.4542	0.0316126	2.98369	-3.62228	2.13681	Il1rap
0.4542	0.0316432	2.98284	-3.62331	1.10207	Actn1
0.4542	0.0316816	-2.98177	-3.6246	-0.606192	Mtm1
0.4542	0.0317179	-2.98076	-3.62582	-0.842422	Epha8
0.4556	0.0318669	2.97663	-3.63081	0.52178
0.4556	0.0318837	2.97616	-3.63137	1.82189	Macrod2
0.4559	0.0319653	-2.97391	-3.63409	-0.531092	Myo9a
0.4559	0.0319831	2.97342	-3.63468	2.83858	Met
0.4566	0.0320657	2.97114	-3.63743	1.31499	Snx5
0.4566	0.0321194	2.96967	-3.63921	1.26528	Rps6kb1
0.4566	0.0321415	-2.96907	-3.63994	-1.29841	Il18r1
0.4568	0.0322188	-2.96695	-3.6425	-0.558263	Vps26a
0.4568	0.0322268	-2.96673	-3.64276	-0.807089	Cryba1
0.4582	0.0323972	-2.96209	-3.64838	-0.639095	Cacna1e
0.4582	0.0323998	2.96202	-3.64846	0.684514	Naip1
0.4591	0.0324977	-2.95937	-3.65167	-0.711047	Dmp1
0.4616	0.0327108	2.95362	-3.65863	1.04485	Pigyl
0.4619	0.0328504	2.94988	-3.66316	1.46379	Ndel1
0.4619	0.032885	-2.94896	-3.66428	-2.26864	Gata2
0.4619	0.0329421	-2.94743	-3.66612	-0.636951	Kcna1
0.4619	0.0329449	2.94736	-3.66621	2.74646	Sec63
0.4619	0.0329697	2.9467	-3.66701	1.46631	Mtmr1
0.4619	0.032989	2.94618	-3.66764	0.62026	Jam3
0.4619	0.032992	2.9461	-3.66773	2.14316	St6gal1
0.4622	0.0330511	-2.94453	-3.66964	-1.91274	Ido1
0.463	0.0332266	2.93989	-3.67527	0.880999	Tcf20
0.463	0.0333053	-2.93781	-3.67779	-1.2815	Tpm2
0.463	0.0333856	-2.9357	-3.68035	-0.892087	Tbc1d22a
0.463	0.0334253	2.93466	-3.68161	0.658626	Clvs1
0.463	0.0334825	-2.93316	-3.68343	-0.664214	Emc10
0.463	0.0334833	-2.93314	-3.68346	-0.79284	Tecta
0.463	0.0334846	2.9331	-3.6835	1.43115	B3galt1
0.463	0.0335016	-2.93266	-3.68404	-1.17546	H2-Ab1
0.463	0.0335048	-2.93258	-3.68414	-0.961755	Galnt6
0.463	0.0335276	-2.93198	-3.68486	-0.58942	Ckmt1
0.463	0.0335974	-2.93016	-3.68707	-0.664832
0.463	0.0336207	-2.92955	-3.68781	-0.654452	Slco3a1
0.463	0.0336249	-2.92944	-3.68794	-1.18356	Glycam1
0.463	0.0336892	-2.92777	-3.68998	-0.740378	Cyb5r3
0.463	0.0336926	-2.92768	-3.69009	-1.06383	Ctla4
0.463	0.0337533	2.92611	-3.692	1.53404	Jade1
0.463	0.0337584	-2.92597	-3.69216	-1.36336	Hsd3b6
0.463	0.0337775	2.92548	-3.69276	0.54075	Rnaset2a
0.4632	0.0338311	2.92409	-3.69444	0.641141	Cacnb2
0.4645	0.0339603	-2.92076	-3.6985	-0.687398	Ncor2
0.4649	0.0340293	-2.91898	-3.70066	-1.0063	Adi1
0.4663	0.0341644	2.91552	-3.70487	1.77577	Tapbp
0.4673	0.0342773	-2.91263	-3.70838	-2.6581	Lpin2
0.4673	0.0343465	2.91087	-3.71052	0.665179	Stag2
0.4673	0.0343498	2.91079	-3.71062	0.722608	Mpdz
0.4683	0.0344606	2.90797	-3.71405	0.529933	Pitpnb
0.4693	0.0345751	2.90508	-3.71757	0.692944	Pnrc2
0.4696	0.0346332	-2.90361	-3.71936	-1.37995	Crisp1
0.4703	0.0347572	-2.90049	-3.72316	-1.55298	H2-K1
0.4703	0.034818	-2.89897	-3.72501	-0.780833	Pa2g4
0.4703	0.0348534	-2.89808	-3.72609	-0.821742	Cdh5
0.4703	0.0349033	2.89684	-3.72761	0.633634	Ubqln1
0.4703	0.0349045	-2.89681	-3.72765	-0.599091	Actn3
0.4703	0.0349785	-2.89496	-3.7299	-1.00367	Ly75
0.4703	0.0349856	-2.89478	-3.73012	-0.622306	Tpst2
0.4703	0.0349953	2.89454	-3.73041	0.730896	Csnk2a1
0.4703	0.035242	-2.88842	-3.73788	-0.822741	Csrp2
0.4703	0.0352447	-2.88835	-3.73796	-1.27408	Keap1
0.4703	0.035278	-2.88753	-3.73896	-0.710997	Muc5ac
0.4703	0.0352925	-2.88717	-3.7394	-1.28172	Ifna4
0.4703	0.0353081	-2.88679	-3.73987	-0.547269	Abhd8
0.4703	0.0353388	-2.88603	-3.74079	-0.531712	Cbln1
0.4703	0.0353418	2.88596	-3.74088	0.732582	Cpd
0.4703	0.0353419	-2.88596	-3.74088	-0.67745	Arhgdig
0.4703	0.0353517	-2.88571	-3.74118	-0.719279	Hmgcs1
0.4703	0.0354176	2.88409	-3.74316	0.722973	Pnp
0.4703	0.0354684	2.88285	-3.74468	2.46648	Gm6917
0.4703	0.0355105	-2.88181	-3.74594	-0.5381	Baiap2
0.4703	0.0355363	2.88118	-3.74671	1.34516	Igh-VJ558
0.4703	0.0355529	-2.88078	-3.74721	-0.533968	Lars
0.4703	0.0355538	-2.88075	-3.74723	-2.5215
0.4703	0.0355926	2.87981	-3.74839	1.20775	D1Pas1
0.4709	0.0356848	2.87756	-3.75114	1.27561	Pik3cd
0.4709	0.0357133	2.87686	-3.75199	1.16741	Ptprz1
0.4709	0.0357793	2.87525	-3.75395	1.00306	Col4a5
0.4709	0.0357876	-2.87505	-3.7542	-0.642444	Nacc2
0.4711	0.0358733	2.87297	-3.75674	1.21069	Olfr155
0.4711	0.0359262	2.87169	-3.7583	1.37089	Ppat
0.4711	0.0359435	2.87127	-3.75881	1.4884	Adam10
0.4711	0.0359667	2.87072	-3.7595	1.01449	Lpgat1
0.4711	0.0360433	-2.86887	-3.76176	-1.07585	Msr1
0.4711	0.036066	2.86832	-3.76243	2.79772	Lgr5
0.4711	0.0360909	2.86772	-3.76316	0.921544	Ndfip2
0.4711	0.0361018	-2.86746	-3.76348	-0.783003	AI646383
0.4715	0.0361948	-2.86523	-3.76621	-0.839439	Nnt
0.4715	0.0362088	-2.86489	-3.76662	-0.660023	Scarb1
0.4715	0.0362498	-2.86391	-3.76782	-0.648028	Myt1
0.4719	0.0363157	-2.86233	-3.76975	-0.880641	Vcan
0.4724	0.036394	-2.86046	-3.77204	-0.919213	Nub1
0.474	0.0365492	-2.85677	-3.77656	-1.47962	Gm34703
0.4745	0.036665	2.85403	-3.77992	0.743058	Hira
0.4745	0.0367153	2.85284	-3.78137	1.74124	Zbtb14
0.4745	0.0367981	2.85089	-3.78376	1.14542	Ckmt2
0.4745	0.0368389	2.84993	-3.78494	0.756613	Eif2s1
0.4745	0.0368537	2.84958	-3.78537	1.03096	Rock1
0.4745	0.0369307	2.84777	-3.78758	0.628194	Efnb2
0.4745	0.0369467	2.8474	-3.78804	0.807921	Actc1
0.4745	0.0369699	2.84685	-3.78871	1.56507	Nos1
0.4745	0.0369958	2.84625	-3.78945	2.06807	LOC102641923
0.4745	0.0370116	2.84587	-3.7899	1.46279	Zbed6
0.4745	0.0370505	2.84497	-3.79102	1.4035	Anxa8
0.4745	0.0370941	-2.84395	-3.79227	-0.558275	Slc4a4
0.4745	0.0371298	-2.84312	-3.79329	-1.42012	Gm13202
0.4745	0.0371351	-2.84299	-3.79344	-0.626228	Gjb4
0.4745	0.037158	2.84246	-3.79409	1.92955	Cd2
0.4745	0.0371983	-2.84152	-3.79524	-0.532926
0.4746	0.0372761	-2.83971	-3.79746	-0.85852	Mgmt
0.4746	0.0372851	-2.8395	-3.79772	-0.597257	Bzw2
0.4749	0.0373443	2.83813	-3.7994	1.91045	Crabp1
0.476	0.0374712	2.8352	-3.803	0.900551	Mid2
0.4762	0.037569	2.83294	-3.80577	1.67986	Adra2a
0.4762	0.0376094	-2.83201	-3.80691	-0.757802	Lig1
0.4762	0.03766	2.83085	-3.80833	0.693319	Mettl3
0.4762	0.0376836	2.83031	-3.809	2.23542	Lypla1
0.4762	0.0377493	-2.82881	-3.81085	-0.765294	Parp8
0.4762	0.0377917	-2.82784	-3.81204	-0.706445	Src
0.4762	0.0378156	2.82729	-3.81271	0.513744	G0s2
0.4762	0.0378375	2.82679	-3.81332	0.585671	Adora2b
0.4762	0.0378387	2.82676	-3.81335	1.24371	Ifna9
0.4762	0.0378763	2.82591	-3.81441	1.53448	Gm6793
0.4762	0.037907	-2.8252	-3.81527	-2.29183	Pax5
0.4762	0.0380126	-2.8228	-3.81822	-0.647826	Rtkn
0.4762	0.0380177	2.82269	-3.81836	0.499279	Rpa2
0.4762	0.0380464	2.82204	-3.81916	1.60961	Fabp9
0.4762	0.0381111	-2.82057	-3.82096	-2.52897	Vmn2r1
0.4762	0.0381481	2.81973	-3.82199	1.47709	Pou6f1
0.4762	0.0381901	2.81878	-3.82316	2.49518
0.4762	0.0382069	2.8184	-3.82363	0.83777	Zfp40
0.4762	0.0382346	-2.81778	-3.8244	-0.584112	Capn3
0.4762	0.0382498	-2.81744	-3.82482	-0.797073	Inhba
0.4762	0.0382832	-2.81668	-3.82574	-0.729328	Tnip1
0.4768	0.0383929	-2.81421	-3.82878	-0.563307	Coq4
0.4768	0.0384079	-2.81388	-3.82919	-1.39812	Nnat
0.479	0.0386266	2.80898	-3.83521	0.553896	Pkp2
0.4796	0.0387101	-2.80713	-3.8375	-1.58787	Rfpl4
0.4797	0.0387559	2.80611	-3.83875	0.887702	Lhcgr
0.4816	0.038989	2.80094	-3.84511	0.557444	Zc3h14
0.4816	0.0389922	2.80087	-3.8452	0.669233	Ubd
0.4825	0.0391045	2.7984	-3.84825	0.536395	Slc31a1
0.4833	0.0392054	-2.79618	-3.85098	-0.879828	Onecut1
0.4841	0.0393079	-2.79393	-3.85375	-0.630892	Ppp1r15a
0.4847	0.0393935	-2.79206	-3.85605	-1.84161	Pafah2
0.4848	0.0394488	2.79086	-3.85754	1.4736	Gins2
0.4848	0.03948	-2.79018	-3.85838	-0.568708	Tead2
0.4854	0.0395744	-2.78813	-3.86091	-0.540859	Srxn1
0.4854	0.039642	-2.78666	-3.86272	-2.24591	1700074P13Rik
0.4854	0.0396953	-2.78551	-3.86414	-0.501275	Cxx1c
0.4854	0.0397845	2.78358	-3.86652	0.716193	Gcnt1
0.4854	0.0398054	-2.78313	-3.86708	-0.514412	Gm38431
0.4854	0.0398075	2.78308	-3.86713	0.667699	Sepsecs
0.4854	0.0398416	-2.78235	-3.86804	-0.852858	Egr2
0.4854	0.0398424	2.78233	-3.86806	0.577029	Ahcy
0.4858	0.0399127	-2.78082	-3.86993	-0.683222	Prickle4
0.486	0.0399663	2.77966	-3.87135	1.89334	Mpz
0.4861	0.0400146	-2.77863	-3.87263	-0.660832	Notch4
0.4876	0.0402323	2.77397	-3.87838	0.756472	Cdh6
0.4876	0.0402429	-2.77375	-3.87866	-1.57089	Aplp2
0.4876	0.0403458	2.77156	-3.88136	1.79918	Fbxw11
0.4876	0.0403965	-2.77048	-3.88269	-0.713293	Aim1
0.4876	0.0404051	2.7703	-3.88292	0.851502	Mpeg1
0.4876	0.0404455	-2.76944	-3.88398	-1.65783	Vmn2r30
0.4876	0.040477	-2.76877	-3.8848	-1.05302	Tor3a
0.4876	0.0405254	2.76775	-3.88607	0.885139	Rps6kb1
0.4876	0.0405414	-2.76741	-3.88649	-0.650994	Fhl2
0.4876	0.0405856	-2.76648	-3.88764	-1.84045
0.4876	0.040621	2.76573	-3.88856	0.754612	Rad23a
0.4876	0.0406909	2.76426	-3.89038	0.7094
0.4876	0.0407636	-2.76273	-3.89227	-0.85679	AA545190
0.4876	0.0408	2.76196	-3.89322	0.787241	Hpvc1
0.4876	0.0408193	2.76156	-3.89372	0.870586	Wls
0.4876	0.0408357	-2.76121	-3.89415	-0.807319	1700017B05Rik
0.4876	0.0409024	2.75982	-3.89587	0.687025	AW549877
0.4876	0.0409359	-2.75912	-3.89674	-0.675408	Spock1
0.4876	0.0409804	2.75819	-3.89789	1.41744	Pkia
0.4876	0.0410156	-2.75745	-3.8988	-0.941775	Il4
0.4876	0.041026	2.75724	-3.89907	1.6718	Rasgrf2
0.4876	0.0410321	-2.75711	-3.89922	-0.870187	Adam22
0.4876	0.041063	2.75646	-3.90002	0.840257	Ptx3
0.4876	0.0412293	-2.75301	-3.9043	-0.590556	Gm29733
0.4876	0.0412393	-2.7528	-3.90456	-0.484048	Il16
0.4876	0.0413025	2.75149	-3.90618	0.556341	Ly6g6d
0.4876	0.0413587	-2.75033	-3.90762	-1.00373	H2-Aa
0.4876	0.0413729	2.75003	-3.90798	1.17851	Ube2h
0.4876	0.0413769	-2.74995	-3.90808	-0.958473	Mrpl14
0.4876	0.0414363	-2.74872	-3.9096	-0.528611	Eif2s2
0.4876	0.0414804	2.74782	-3.91073	1.88472	Grik2
0.4876	0.0415184	2.74703	-3.9117	0.848008
0.4876	0.0415215	-2.74697	-3.91178	-0.816048	Igkv10-96
0.4876	0.0415481	2.74642	-3.91245	1.37895
0.4876	0.0415612	-2.74615	-3.91279	-1.40145	Vil1
0.4876	0.0415888	2.74559	-3.91349	0.63328	Ppil2
0.4876	0.0415895	2.74557	-3.91351	0.578289	H2-M3
0.4876	0.0416243	-2.74486	-3.91439	-1.66624	Ighv3-6
0.4881	0.0417016	2.74327	-3.91636	1.28081	Fabp6
0.4882	0.0417891	2.74148	-3.91857	2.02683	Ubr4
0.4882	0.0417931	-2.7414	-3.91867	-0.598039	Zfp746
0.49	0.0420036	2.73711	-3.92399	1.32415	Cdk2
0.49	0.0420245	-2.73669	-3.92452	-0.483935	Cdkn2b
0.4912	0.0421656	2.73382	-3.92806	1.03794	Alppl2
0.4934	0.0423994	2.72911	-3.93392	1.73318	Vdr
0.4934	0.0424303	2.72849	-3.93468	1.52829	Kdm5a
0.4938	0.0425454	-2.72618	-3.93755	-1.04251	Cxcl2
0.4938	0.0425482	-2.72612	-3.93762	-1.5239	Scgb1b27
0.4952	0.0427148	-2.72279	-3.94175	-0.988643	Klk1b5
0.4952	0.042743	-2.72223	-3.94245	-0.882472	Meox1
0.4955	0.0428464	-2.72017	-3.94501	-0.502749	Prrc2a
0.4955	0.0428516	-2.72007	-3.94514	-0.615997	Rae1
0.4957	0.0429093	2.71892	-3.94656	0.66695	1700037H04Rik
0.4962	0.0430029	-2.71706	-3.94886	-0.988299	Adam12
0.4962	0.0430307	-2.71652	-3.94955	-0.542627	Camk2b
0.4974	0.043224	2.7127	-3.95428	0.599471	B2m
0.4974	0.0432451	2.71229	-3.9548	4.43468	Rhoj
0.4974	0.0432744	-2.71171	-3.95552	-0.967779	Sh2d1a
0.4974	0.0433062	2.71108	-3.95629	1.82261	Zfp260
0.4974	0.0433354	-2.71051	-3.95701	-0.792933	Mir675
0.4978	0.043412	2.70901	-3.95887	0.519694	Calca
0.4992	0.0435846	-2.70564	-3.96307	-0.722299	Krt7
0.4992	0.043613	2.70508	-3.96376	1.81123	Vamp2
0.4994	0.0437396	2.70262	-3.96682	1.86849	Cxcl9
0.4994	0.0437647	-2.70213	-3.96743	-0.501955	Sult5a1
0.4994	0.0438126	-2.7012	-3.96858	-1.174	Spint2
0.4994	0.0438242	2.70098	-3.96886	2.12568	Runx1
0.4994	0.043827	2.70092	-3.96893	0.910331	Gip
0.4996	0.0439194	2.69913	-3.97116	0.631346	Epb41l2
0.4996	0.043992	-2.69773	-3.9729	-1.75794	Nfe2l3
0.4996	0.0439935	-2.6977	-3.97294	-0.674713	Krt13
0.4996	0.0440085	-2.69741	-3.9733	-0.68143	LOC102642189
0.5005	0.0441267	-2.69513	-3.97613	-1.23258	Tcp10b
0.5009	0.0442122	-2.69349	-3.97818	-1.6821	Klk1b1
0.5009	0.0442824	-2.69214	-3.97985	-1.16076	Ndufb7
0.5009	0.0442866	-2.69206	-3.97995	-0.692216	Cox7a1
0.5009	0.0443528	-2.6908	-3.98153	-0.663576	Ovgp1
0.5009	0.0443647	-2.69057	-3.98181	-0.507267	Klk1b9
0.5018	0.0445103	-2.68779	-3.98528	-0.585609	Cyp3a13
0.5018	0.0445373	2.68728	-3.98592	1.13883	Clcn3
0.5018	0.0445615	-2.68681	-3.98649	-0.5451	Nr5a2
0.5021	0.0446291	-2.68553	-3.98809	-0.559103	Igfbp6
0.5023	0.0446872	2.68442	-3.98947	1.21256	Vmn2r60
0.5042	0.0449	-2.6804	-3.99448	-1.03132
0.5067	0.0451603	2.6755	-4.00059	1.2255	Ogn
0.5072	0.0452454	-2.67391	-4.00258	-0.78032	Fos
0.5094	0.0455192	2.6688	-4.00895	0.975281	Dynll2
0.5094	0.045539	2.66843	-4.0094	0.655231	Slc7a2
0.5094	0.0456008	-2.66729	-4.01084	-0.560226	Limd1
0.5094	0.0456613	2.66616	-4.01224	0.538774	Mmp14
0.5094	0.0457021	2.66541	-4.01318	0.620034	Glb1
0.5094	0.0457438	2.66464	-4.01414	0.614739	Fam114a2
0.5094	0.045798	2.66364	-4.01539	0.656147	Ip6k1
0.5094	0.045807	2.66347	-4.0156	0.743617	Ddr2
0.5094	0.0458124	2.66337	-4.01572	0.72661	Slc51a
0.5094	0.0458506	-2.66267	-4.0166	-0.700054	Gpsm3
0.5099	0.0459578	2.66069	-4.01907	0.896346	Sc5d
0.5099	0.0459796	2.66029	-4.01957	1.40528	Nt5e
0.5106	0.0460834	2.65838	-4.02195	1.91113	Nsf
0.5109	0.0461748	2.65671	-4.02404	2.22217	Meox2
0.5109	0.0461975	2.6563	-4.02456	1.07703	Pcdhac2
0.5109	0.0462649	2.65506	-4.0261	1.55898	Kcna5
0.5109	0.0462749	2.65488	-4.02632	1.43225	Il6st
0.511	0.0463203	2.65405	-4.02736	1.49412	Fcer2a
0.5112	0.0463752	-2.65305	-4.02861	-1.54274	Elovl3
0.5121	0.0465391	-2.65007	-4.03233	-5.02065	Mobp
0.5121	0.0465405	2.65005	-4.03236	2.41603	Dtna
0.5123	0.0466356	-2.64832	-4.03452	-0.581619	Sass6
0.5123	0.0466555	2.64796	-4.03497	0.688	Pcdhac2
0.5123	0.0467395	-2.64645	-4.03686	-1.2091	Vmn2r125
0.5123	0.046773	-2.64584	-4.03762	-0.523156	Gck
0.5123	0.0468182	2.64503	-4.03864	2.27268	BC094435
0.5123	0.0468858	2.64381	-4.04016	1.88755	Rassf2
0.5123	0.0468996	-2.64356	-4.04047	-0.95243
0.5123	0.0469969	-2.64181	-4.04266	-0.570889	Dcn
0.5123	0.047012	-2.64154	-4.043	-0.520899	Tcea2
0.5123	0.0470273	2.64127	-4.04334	2.16175	Pth
0.5123	0.0470276	-2.64126	-4.04335	-0.865228	AA408251
0.5123	0.0471168	-2.63967	-4.04534	-0.748145	Kcnj5
0.5123	0.0471195	-2.63962	-4.0454	-0.614847	Nrbp2
0.5123	0.0471364	2.63931	-4.04578	0.540195	Reck
0.5132	0.0472764	-2.63681	-4.04891	-0.635036	Zfp61
0.5132	0.0473042	-2.63632	-4.04953	-0.853734	Cd40
0.5136	0.0473825	-2.63492	-4.05127	-0.948953	Vipas39
0.5159	0.0476736	2.62977	-4.05773	0.480729	Ddx52
0.5159	0.0477038	-2.62923	-4.0584	-1.91629	Cdh8
0.5159	0.047711	-2.62911	-4.05856	-0.928042	Pdxk
0.516	0.0477631	2.62819	-4.05971	0.620531	Phex
0.516	0.0478112	2.62734	-4.06077	2.26651	BC094435
0.5162	0.0478698	2.62631	-4.06206	1.41619	Psmb1
0.5163	0.0479179	-2.62546	-4.06312	-1.15699	Il10
0.5175	0.0480732	2.62274	-4.06653	1.56472	Gstm5
0.5176	0.0481203	2.62192	-4.06756	0.534656	Azi2
0.5176	0.0481676	-2.62109	-4.0686	-0.658614	Jak3
0.5176	0.048235	-2.61991	-4.07007	-0.488042	Fyn
0.5176	0.0482413	2.6198	-4.07021	0.472948	Coq7
0.5176	0.0482908	-2.61894	-4.07129	-0.717059	Trbv13-2
0.5177	0.0483358	2.61816	-4.07227	1.92696	Slc25a5
0.5179	0.0484455	-2.61625	-4.07466	-1.16742	Gm12219
0.5179	0.0484881	2.61551	-4.07559	1.46538
0.5179	0.0485185	-2.61499	-4.07625	-0.849557	Col18a1
0.5179	0.0485356	2.61469	-4.07662	0.671711	Gna13
0.5179	0.0485682	-2.61413	-4.07732	-0.619514	Atg13
0.5186	0.0487705	-2.61063	-4.0817	-1.04509	Tnfsf9
0.5186	0.0487764	-2.61053	-4.08183	-0.638842	Sipa1l2
0.5186	0.0488758	-2.60882	-4.08398	-1.74581	C78532
0.5186	0.0488931	-2.60853	-4.08435	-0.779273	Elf3
0.5186	0.0489392	2.60773	-4.08534	1.00219	Sox1
0.5186	0.0489627	2.60733	-4.08585	0.461722	Ech1
0.5186	0.0489755	2.60711	-4.08612	0.942074	Lmnb1
0.5186	0.0490209	-2.60633	-4.0871	-1.67118	Trib3
0.5186	0.0490357	-2.60608	-4.08742	-0.968024	Socs3
0.5186	0.049041	-2.60599	-4.08753	-0.920308	Nhsl2
0.5203	0.0492463	-2.60248	-4.09193	-0.482886	Taf1a
0.5203	0.0492914	-2.60171	-4.09289	-0.491639	Parp16
0.5203	0.0493991	2.59988	-4.09519	0.555147	Zdhhc6
0.5203	0.049457	-2.5989	-4.09643	-0.978562	Tnfrsf1a
0.5203	0.0495453	-2.5974	-4.0983	-1.01707	Olfr159
0.5203	0.049598	2.59651	-4.09942	0.624236	Fgfr2
0.5203	0.0496226	2.5961	-4.09995	0.654368	Ppp1r2
0.5203	0.0496304	2.59597	-4.10011	0.985931	Capn6
0.5203	0.0496508	-2.59562	-4.10054	-0.483117	Fam32a
0.5203	0.0496736	-2.59524	-4.10103	-0.767064	Rprm
0.5203	0.0496925	-2.59491	-4.10143	-0.558752	Cldn11
0.5203	0.0497038	-2.59472	-4.10167	-0.487326	AU020206
0.5207	0.0497806	2.59343	-4.10329	0.915535	Six4
0.5207	0.0498309	-2.59258	-4.10435	-0.536976	Cdr2l
0.5215	0.0499508	2.59057	-4.10688	0.855984	Gm5803
0.5215	0.0500298	2.58925	-4.10855	0.591277	Ttf1
0.5215	0.0500371	-2.58912	-4.1087	-0.594672	C79452
0.5215	0.0500657	-2.58864	-4.1093	-1.37727	Srpx
0.5225	0.0502121	-2.5862	-4.11238	-0.526449	Gdnf
0.5234	0.0503364	-2.58413	-4.11498	-0.581446	Defa-rs12
0.5234	0.0503834	-2.58335	-4.11596	-0.949028
0.5234	0.0504158	-2.58281	-4.11664	-1.18783	Ptpn5
0.5241	0.0505268	2.58097	-4.11895	0.61064	Kcnj1
0.5251	0.0507008	2.57809	-4.12257	0.659233	Gpx2
0.5251	0.0507252	-2.57769	-4.12307	-1.37018	Ehf
0.5251	0.0507791	2.5768	-4.12419	0.559769	Nid1
0.5251	0.0508045	2.57638	-4.12472	0.587139	Slc10a3
0.5251	0.050838	2.57583	-4.12541	0.893602	Smarca5
0.5255	0.0510262	2.57274	-4.1293	1.55616	Nfyc
0.5255	0.0510335	2.57262	-4.12945	0.887661	Atp6v1a
0.5255	0.0510437	2.57245	-4.12966	3.81397	Psap
0.5255	0.0511231	2.57115	-4.13129	0.598157	Smarcc1
0.5255	0.0511757	2.57029	-4.13237	1.14194	Pitpnb
0.5255	0.0512235	2.56951	-4.13336	0.830298	Kcnu1
0.5255	0.0512708	-2.56874	-4.13433	-0.628494	Col12a1
0.5255	0.0513701	-2.56712	-4.13636	-0.757001	Macrod2
0.5255	0.051398	-2.56667	-4.13693	-0.556862	Slc4a7
0.5255	0.0514118	2.56644	-4.13721	0.988467	Map2k4
0.5255	0.0514386	-2.56601	-4.13776	-0.669657	Mt2
0.5255	0.0514693	2.56551	-4.13839	1.41485	Mafb
0.5255	0.0515052	-2.56493	-4.13912	-1.38504	Prap1
0.5255	0.0515317	2.5645	-4.13966	1.1741	Msi1
0.5255	0.0515748	2.5638	-4.14054	1.02443	Lgals8
0.5255	0.0515809	2.5637	-4.14067	0.471646	Hagh
0.5255	0.0516144	2.56316	-4.14135	0.674912	Serinc3
0.5255	0.0516397	-2.56275	-4.14187	-0.684287	Rom1
0.5255	0.0517118	2.56159	-4.14333	0.928695	Gas7
0.5255	0.0517127	-2.56157	-4.14335	-0.61935	Hist1h1d
0.5259	0.0518021	2.56013	-4.14517	0.645748	Sub1
0.5259	0.0518453	-2.55943	-4.14604	-0.588716	Nynrin
0.5259	0.0519016	-2.55853	-4.14718	-0.562679	Zfp740
0.5259	0.0519295	2.55808	-4.14775	1.20568
0.5259	0.0519698	-2.55743	-4.14856	-0.806359	Ptgs1
0.5259	0.0520731	-2.55577	-4.15065	-0.760536	Polr2a
0.5259	0.0520875	2.55554	-4.15094	0.781955	Bmp7
0.5259	0.0520948	2.55542	-4.15109	0.556136	Chordc1
0.5292	0.0524655	2.54951	-4.15854	0.588297	Yipf5
0.5296	0.0525731	-2.5478	-4.16069	-0.569441	E4f1
0.5296	0.0525895	-2.54754	-4.16102	-0.476696	Gsr
0.5313	0.052796	2.54427	-4.16514	0.907934	Tgfb2
0.532	0.0529155	-2.54239	-4.16751	-1.06239	Psmb4
0.532	0.0529766	2.54143	-4.16873	1.21783	Clcn3
0.532	0.0529944	-2.54115	-4.16908	-0.57395	D13Ertd205e
0.5325	0.0531047	2.53942	-4.17126	0.514685	Syngr2
0.5325	0.0531323	2.53898	-4.17181	2.02223	Cotl1
0.5341	0.0533546	-2.53551	-4.17619	-0.467396	Efnb3
0.5341	0.0534144	2.53457	-4.17737	0.72297	Gna14
0.5341	0.0534453	2.53409	-4.17798	1.03137	Htr2b
0.5341	0.0534619	-2.53383	-4.1783	-0.526204	Thy1
0.5342	0.0535148	2.53301	-4.17934	1.86536	Nsd1
0.5345	0.0535867	2.53189	-4.18075	0.52627	Stxbp2
0.5352	0.0537084	-2.53001	-4.18313	-0.57623	Dxo
0.5352	0.0537429	2.52947	-4.18381	0.543394	Ephx1
0.5352	0.0537847	-2.52882	-4.18463	-1.75761	Klk1b26
0.5357	0.0538822	2.52732	-4.18653	0.553311	Dpagt1
0.5364	0.0540117	-2.52532	-4.18905	-0.620022	Tcf7
0.5364	0.0540314	2.52502	-4.18943	0.650028	Eif4b
0.5364	0.0540757	-2.52434	-4.19029	-0.73285	Igh-VJ558
0.5365	0.0541264	-2.52356	-4.19127	-0.935323	Itgae
0.5369	0.0542157	2.52219	-4.193	1.32227	Ptprc
0.5383	0.0544044	2.5193	-4.19665	0.904084	Adss
0.5383	0.0544441	-2.51869	-4.19741	-1.65348	Gm10334
0.5398	0.0547871	2.51348	-4.204	0.857895	Stat1
0.5398	0.0547916	-2.51341	-4.20409	-0.88557	Mark2
0.5398	0.0548071	-2.51317	-4.20439	-0.707888	Ncf2
0.5398	0.0548302	2.51282	-4.20483	0.906721	Zic2
0.5398	0.0548345	-2.51276	-4.20491	-0.490557	Taf8
0.5398	0.054851	2.51251	-4.20523	0.863595	Ppp4r2
0.5398	0.0549622	2.51083	-4.20735	0.484145	Jagn1
0.5398	0.054978	-2.51059	-4.20765	-0.843624	Cryaa
0.5398	0.0549827	2.51052	-4.20774	0.817809	Epha7
0.5411	0.0551628	2.5078	-4.21117	0.733203	Bid
0.5416	0.055251	2.50648	-4.21285	2.81676	Ccne2
0.5418	0.0553191	2.50545	-4.21414	3.19812	Ighg
0.5425	0.0554972	-2.50279	-4.21751	-1.03634	Nrk
0.5425	0.055509	-2.50261	-4.21773	-0.771491	Mrvi1
0.5425	0.0555148	2.50253	-4.21785	0.995517	Btf3l4
0.5425	0.0555748	2.50163	-4.21898	0.638507	Nlk
0.5425	0.055605	2.50118	-4.21955	0.605498	E2f1
0.5433	0.055735	-2.49924	-4.22199	-0.573526	Pea15a
0.5433	0.0558048	2.49821	-4.22331	1.25004	Fzd7
0.5433	0.0558533	2.49749	-4.22422	0.558856	Clcnka
0.5433	0.055857	-2.49743	-4.22429	-2.62648	Tmem59
0.5434	0.0559899	2.49546	-4.22678	1.65409	Exoc4
0.5434	0.0559984	-2.49534	-4.22694	-0.942461	Dnajb8
0.5434	0.0560056	2.49523	-4.22707	0.54366	Bcas2
0.5447	0.0561758	2.49272	-4.23025	0.679047	Sema4a
0.5449	0.0562462	-2.49168	-4.23157	-0.609791
0.5459	0.0563933	2.48951	-4.2343	0.557652	Mkrn1
0.546	0.0564467	2.48873	-4.2353	0.743722	Krt5
0.5462	0.0565263	2.48756	-4.23677	0.671194	Lypla1
0.5462	0.0565563	2.48712	-4.23733	0.658409	Med14
0.5468	0.0567198	2.48473	-4.24035	1.35525	Wnt7b
0.5468	0.0567752	-2.48393	-4.24138	-0.610632	Zmiz2
0.5468	0.0568058	2.48348	-4.24194	1.18797	Vsnl1
0.5468	0.0568216	-2.48325	-4.24223	-2.00711	Art2b
0.5468	0.056837	2.48303	-4.24252	0.480832	Serpinh1
0.5479	0.0571247	-2.47885	-4.2478	-0.514948	Zpr1
0.5479	0.0571317	-2.47875	-4.24793	-0.698102	Cebpd
0.5479	0.0571707	2.47818	-4.24865	0.70414	Rnase4
0.5479	0.057199	-2.47777	-4.24917	-0.991085	Guca1a
0.5479	0.0572088	-2.47763	-4.24935	-0.713283	Sphk1
0.5479	0.0572141	-2.47756	-4.24944	-1.72315	Cyp24a1
0.548	0.0572645	-2.47683	-4.25036	-2.00661	Tcf21
0.5484	0.0573534	-2.47554	-4.25199	-0.685003	2023-09-05
0.5486	0.0574115	2.47471	-4.25305	0.475337	Trappc5
0.5496	0.0575667	-2.47248	-4.25588	-1.3468	Mmp2
0.55	0.0576585	-2.47116	-4.25755	-0.783924	Shc3
0.55	0.057699	-2.47058	-4.25828	-0.585363	Sec31a
0.5506	0.0577997	2.46914	-4.26011	0.947155	Adar
0.5508	0.0578752	2.46806	-4.26147	0.906524	Ccl11
0.5508	0.0579095	-2.46757	-4.26209	-0.792542	R3hcc1
0.5514	0.0580307	-2.46584	-4.26428	-0.842035	Sema3b
0.5514	0.0580921	-2.46497	-4.26539	-0.461106	Stag3
0.5514	0.0581536	-2.4641	-4.2665	-0.645783	Aldh3a1
0.5514	0.0581546	-2.46408	-4.26651	-0.723594	Pias3
0.5527	0.0583304	-2.46159	-4.26967	-0.509071	Kifc3
0.5529	0.0584002	2.4606	-4.27092	1.44253	Fut2
0.5529	0.0584462	-2.45995	-4.27175	-0.736272	Per2
0.553	0.0585271	-2.45881	-4.2732	-0.6374	Ifi30
0.553	0.05862	2.4575	-4.27486	1.16714	Ggt1
0.553	0.0586564	2.45699	-4.2755	0.564955	Eif5b
0.553	0.0586761	-2.45671	-4.27586	-0.918397	Cux2
0.553	0.0588131	-2.45479	-4.2783	-1.09451	Terf2ip
0.553	0.0588762	-2.4539	-4.27942	-0.615223	Frg1
0.553	0.0588922	2.45368	-4.2797	0.684022	Cdx1
0.553	0.058909	-2.45344	-4.28	-0.462452	Cry1
0.553	0.0589313	-2.45313	-4.2804	-0.603933	R74862
0.553	0.0589787	-2.45247	-4.28124	-0.511284	Sdc2
0.553	0.0590324	-2.45172	-4.28219	-1.04747	Serpind1
0.553	0.0590433	-2.45157	-4.28238	-0.626527	Gipc1
0.553	0.0590541	-2.45141	-4.28258	-1.00967	Twist2
0.553	0.0591363	2.45027	-4.28403	0.980088	Strn4
0.553	0.0591528	2.45004	-4.28432	0.777518	Fgfr1op2
0.553	0.0591597	2.44994	-4.28444	0.718652	Acp1
0.5532	0.0592315	2.44894	-4.28571	0.686776	Acp1
0.554	0.0593553	-2.44722	-4.2879	-0.610093	Nab2
0.5542	0.0594323	2.44615	-4.28925	0.430321	Bub3
0.5542	0.0594915	-2.44533	-4.29029	-1.51142	Abcd1
0.5542	0.0595564	-2.44443	-4.29143	-1.25848
0.5542	0.0595617	2.44436	-4.29153	1.77448	Anp32e
0.5542	0.0596058	-2.44375	-4.2923	-0.479081	LOC100861978
0.5544	0.0597258	2.44209	-4.2944	0.711807	Stt3a
0.5544	0.0597392	2.44191	-4.29464	0.569829	Cog5
0.5544	0.0597968	-2.44111	-4.29564	-1.02509	Nr2c2ap
0.5544	0.0598175	-2.44083	-4.29601	-1.52252	Gm21292
0.5544	0.0598395	-2.44053	-4.29639	-0.924044	Eda
0.5546	0.0599464	-2.43906	-4.29826	-0.567935	Aox1
0.5546	0.0599498	2.43901	-4.29832	0.701221	Pou3f4
0.5548	0.0600244	2.43799	-4.29962	0.590476	Sema3c
0.5558	0.0601735	2.43594	-4.30221	0.527499	Sec11c
0.5559	0.0602546	-2.43484	-4.30362	-0.443254	Coq9
0.5559	0.060307	-2.43412	-4.30452	-0.52614	Ncdn
0.5559	0.0603171	2.43398	-4.3047	0.587352	Id4
0.5565	0.0604697	2.4319	-4.30734	1.14127	Cuzd1
0.5565	0.0604765	-2.43181	-4.30746	-1.1981	Myh7
0.5586	0.0608149	2.42722	-4.31329	0.515203	Acad9
0.5586	0.0608393	2.42689	-4.31371	0.552066	Rgs6
0.5586	0.0608698	2.42648	-4.31423	0.491044	Cox6c
0.5586	0.0608795	2.42635	-4.3144	0.53271	Sp100
0.5589	0.0609601	2.42526	-4.31578	0.773777	Rfc1
0.5594	0.0610671	-2.42382	-4.31761	-1.8715	Mcm6
0.5594	0.0611051	-2.42331	-4.31826	-0.798377	Gfap
0.5598	0.0611928	-2.42213	-4.31976	-0.829513	Slc7a5
0.56	0.0612517	-2.42134	-4.32077	-0.630971	Wnt1
0.5602	0.0613554	2.41995	-4.32253	0.439027	Snx5
0.5602	0.0613703	2.41975	-4.32278	2.30999	Dpysl3
0.562	0.0616256	-2.41634	-4.32712	-0.445813	S100pbp
0.562	0.0616567	-2.41592	-4.32765	-0.519818	Ltk
0.5621	0.0617067	-2.41526	-4.32849	-0.745586	Mmp24
0.5622	0.061773	2.41437	-4.32962	0.798261	Mtdh
0.5622	0.0619094	2.41256	-4.33192	0.631317	Gm11127
0.5622	0.0619269	-2.41233	-4.33221	-2.05556	Hal
0.5622	0.0619821	2.4116	-4.33314	0.654193	Acvr2a
0.5622	0.0620301	-2.41096	-4.33395	-0.872155	Asic5
0.5622	0.0620701	2.41044	-4.33462	0.668289	Ifi204
0.5622	0.0621042	-2.40998	-4.3352	-0.491325	Carm1
0.5622	0.0621199	2.40977	-4.33546	1.30627	Gjb3
0.5622	0.0621296	-2.40965	-4.33562	-2.72467	Clec3b
0.5625	0.062206	2.40864	-4.33691	0.615882
0.5625	0.0622713	2.40778	-4.338	0.756269	Ssr1
0.5625	0.0622963	-2.40745	-4.33842	-0.453053	Rnf149
0.5625	0.0623777	-2.40638	-4.33978	-0.610947	Col19a1
0.5625	0.0623896	-2.40622	-4.33998	-1.51835	Ighg
0.5625	0.0624332	-2.40565	-4.34071	-0.85634	Msx1
0.5627	0.0625013	-2.40475	-4.34185	-1.61882	Prss29
0.5645	0.0627389	-2.40164	-4.34581	-1.95545	S100a1
0.5692	0.0633083	2.39423	-4.35523	1.11401	Diaph1
0.5695	0.063428	-2.39269	-4.3572	-1.39975	Thbs3
0.5695	0.0634326	-2.39262	-4.35728	-0.608814	Supv3l1
0.5695	0.0634951	-2.39182	-4.35831	-0.500147	Gm561
0.5695	0.0636205	-2.3902	-4.36036	-0.669717	Esr1
0.5695	0.0636826	2.3894	-4.36138	0.462214	Mfsd1
0.5695	0.0636933	-2.38927	-4.36155	-2.37078	D15Ertd50e
0.5695	0.0636986	2.3892	-4.36164	0.641974	Sntb1
0.5695	0.063708	-2.38908	-4.3618	-1.26449	Mtag2
0.5696	0.0637655	2.38834	-4.36274	0.709678	Mrpl44
0.5696	0.0638279	-2.38754	-4.36376	-2.1111	Exo1
0.5696	0.0638619	-2.3871	-4.36431	-1.01348	Pglyrp1
0.5696	0.0639356	2.38616	-4.36551	0.639483	Dlat
0.5696	0.063961	-2.38583	-4.36593	-1.13279	Tmem50b
0.5696	0.0640234	-2.38503	-4.36694	-0.858926
0.5696	0.0640408	2.38481	-4.36723	0.621314	Anxa7
0.5698	0.0641026	2.38402	-4.36823	0.540173	Lgals4
0.57	0.0641796	-2.38304	-4.36948	-1.34326
0.5708	0.064309	2.38139	-4.37158	0.441419	Bod1l
0.5708	0.0643619	-2.38072	-4.37244	-0.704271	Ehhadh
0.571	0.0644267	2.37989	-4.37349	1.65682	Actb
0.571	0.0645022	-2.37894	-4.37471	-1.31446	Prp2
0.571	0.064547	-2.37837	-4.37543	-0.578735	Rab34
0.571	0.064566	2.37813	-4.37574	1.26063	Pyhin1
0.5713	0.0646576	-2.37697	-4.37722	-0.557534	Ramp3
0.5713	0.0648021	-2.37514	-4.37954	-2.37503	Slc6a4
0.5713	0.0648055	2.3751	-4.3796	0.664323	Nck2
0.5713	0.0648484	-2.37456	-4.38029	-0.63609	Igsf8
0.5713	0.0648681	2.37431	-4.3806	0.857014	Wdr75
0.5713	0.0648924	-2.374	-4.38099	-0.462526	Mybpc3
0.5713	0.0649107	2.37377	-4.38129	0.509047	Cyr61
0.5713	0.0649947	-2.37271	-4.38263	-1.68181	Cdc25c
0.5713	0.065033	-2.37223	-4.38325	-0.526181	Mrps10
0.5713	0.0650508	2.37201	-4.38353	0.990551	Yipf4
0.5715	0.0651288	2.37103	-4.38478	0.646257	Pdpn
0.5715	0.0651668	-2.37055	-4.38539	-0.485464	Gm10193
0.5715	0.065213	-2.36997	-4.38613	-0.847304	Vcam1
0.5715	0.0652565	2.36943	-4.38682	1.51995	Gatad2a
0.5749	0.0656959	2.36395	-4.39381	0.927318	Tyr
0.5751	0.0657602	2.36314	-4.39483	0.909324	Atp6v1a
0.5759	0.0659021	2.36138	-4.39707	1.05732	Nmt2
0.5762	0.0659796	-2.36042	-4.3983	-1.13912	Actn2
0.5762	0.0660309	-2.35979	-4.39911	-0.509959	Sf3b3
0.5765	0.0661855	-2.35788	-4.40154	-0.970968	Lta
0.5765	0.0662512	-2.35707	-4.40257	-1.40022	Serpina1d
0.5765	0.0662571	2.357	-4.40266	0.763276	Hils1
0.5765	0.0663224	2.35619	-4.40369	1.93512	Ell2
0.5765	0.0663419	-2.35595	-4.404	-0.459728	Akap1
0.5765	0.0663549	2.35579	-4.4042	0.810251	Dsg2
0.5765	0.0663812	-2.35547	-4.40461	-0.476075	Rnh1
0.5769	0.0665063	-2.35393	-4.40657	-0.871743	Foxb2
0.5769	0.0667077	-2.35147	-4.40972	-0.501123	Zbtb22
0.5769	0.0668587	2.34962	-4.41207	0.684713	Plpp1
0.5769	0.0668711	2.34947	-4.41226	0.433159	Sat1
0.5769	0.0669122	-2.34897	-4.4129	-1.05491	Miip
0.5769	0.0669228	2.34884	-4.41307	0.732333	Cyb561
0.5769	0.0669356	-2.34869	-4.41327	-0.640829	Acpp
0.5769	0.0670501	-2.34729	-4.41504	-1.09475	Jchain
0.5769	0.067075	-2.34699	-4.41543	-0.463612	Nelfe
0.5769	0.0670883	-2.34683	-4.41564	-0.501049	Usf1
0.5769	0.0671503	-2.34607	-4.4166	-0.53338	Myh4
0.5769	0.0671592	2.34597	-4.41673	1.09263	Nsdhl
0.5769	0.0672216	-2.34521	-4.4177	-0.56741	Atp9a
0.5769	0.0672555	2.3448	-4.41822	0.4957	Gm2904
0.5769	0.0673276	-2.34392	-4.41934	-1.53429	Cd244
0.5769	0.0673752	-2.34335	-4.42007	-0.874989	Cd74
0.5769	0.0675066	2.34176	-4.4221	0.416045	Acp2
0.5769	0.0675186	2.34161	-4.42228	0.510729	Pex11b
0.5769	0.0676296	2.34028	-4.42399	1.56509	Vav2
0.5769	0.0676886	-2.33956	-4.4249	-0.490498	1810058I24Rik
0.5769	0.0678228	2.33795	-4.42696	0.540153	Kat7
0.5769	0.0678414	2.33773	-4.42724	3.08794	Pttg1
0.5769	0.067902	2.337	-4.42817	0.947191	En1
0.5769	0.0679088	-2.33692	-4.42828	-0.618447	Nt5dc2
0.5769	0.0679379	-2.33657	-4.42872	-1.17798	Gzmb
0.5769	0.0679403	-2.33654	-4.42876	-0.66887	Serpina12
0.5769	0.0679424	-2.33651	-4.42879	-1.09958
0.5769	0.0680014	-2.33581	-4.42969	-1.37992
0.5769	0.0680257	2.33552	-4.43006	0.427648	Pik3c2g
0.5769	0.0680349	2.33541	-4.4302	0.729723
0.5769	0.0680505	2.33522	-4.43044	0.512713	Irf9
0.5769	0.0680662	2.33503	-4.43068	0.580104	Nrcam
0.5769	0.068071	-2.33498	-4.43076	-1.36841	Prph2
0.5769	0.0680747	-2.33493	-4.43081	-0.465065	Ndrg1
0.5769	0.0681596	-2.33392	-4.43211	-0.631677	Osmr
0.5769	0.0682419	-2.33293	-4.43336	-0.596686	Pde1a
0.5769	0.0683169	-2.33204	-4.4345	-0.521039	Prx
0.5769	0.0683644	-2.33147	-4.43523	-1.46934	Ebi3
0.5769	0.0683996	2.33105	-4.43576	1.03104	Ppm1b
0.5769	0.0684101	-2.33093	-4.43592	-0.489974	Tle1
0.5769	0.0684138	2.33088	-4.43598	0.855222	Map1lc3b
0.5769	0.0684309	-2.33068	-4.43624	-0.981421	Hist1h3g
0.5769	0.0684361	-2.33062	-4.43631	-0.991317	Sorbs1
0.5769	0.0684606	-2.33033	-4.43669	-0.491828	Selenbp1
0.5774	0.068621	-2.32842	-4.43912	-0.979312	Dkk1
0.5774	0.0686324	-2.32829	-4.43929	-0.528426	Cyhr1
0.5774	0.0687296	2.32714	-4.44076	1.08801	Huwe1
0.5774	0.0687788	-2.32655	-4.4415	-0.631208	Ugt1a1
0.5774	0.0688399	-2.32583	-4.44243	-0.845177	Nrgn
0.5774	0.0688587	-2.32561	-4.44271	-0.435222	Atf5
0.5774	0.0689383	2.32467	-4.44391	0.772117	Agrn
0.5774	0.0690591	-2.32325	-4.44573	-0.58967
0.5774	0.0691142	-2.3226	-4.44656	-0.495657	Gpi1
0.5774	0.0691482	-2.3222	-4.44707	-1.98921
0.5774	0.0691532	-2.32214	-4.44714	-0.589617	Ass1
0.5774	0.0692092	-2.32148	-4.44798	-0.437221	Lmo1
0.5774	0.0692243	-2.3213	-4.44821	-1.94358
0.5774	0.069235	2.32118	-4.44837	0.45038	Mdfic
0.5774	0.0692361	-2.32116	-4.44839	-0.559233	Fpr3
0.5774	0.0692989	-2.32043	-4.44933	-0.824483	Cuedc1
0.5774	0.0693217	2.32016	-4.44967	0.99929	Alox12b
0.5774	0.0693585	-2.31973	-4.45022	-0.419003	Dffa
0.5776	0.0694291	-2.3189	-4.45128	-1.04121	Egr1
0.5779	0.0695013	2.31805	-4.45236	1.41541	Prdx6b
0.5784	0.0696117	-2.31676	-4.45401	-0.47087	Pmp22
0.5806	0.0699209	-2.31316	-4.45861	-0.645005	Timeless
0.5809	0.0700025	-2.31221	-4.45982	-1.35139
0.5814	0.07014	-2.31062	-4.46186	-0.473578	Nectin2
0.5814	0.0701664	2.31031	-4.46225	0.488969	Ddx47
0.582	0.0703218	2.30851	-4.46454	0.447278	Bik
0.582	0.0703692	2.30797	-4.46524	1.22732	Ckmt2
0.582	0.0703702	2.30796	-4.46526	0.527905	1810030O07Rik
0.5823	0.0705723	-2.30563	-4.46823	-0.462588	Notch3
0.5823	0.0706163	2.30512	-4.46888	0.55691	Lef1
0.5823	0.0706548	2.30468	-4.46944	0.406714	Traf4
0.5823	0.0707123	2.30402	-4.47029	0.861437	Actb
0.5823	0.0707136	-2.304	-4.47031	-0.545528	Bnip2
0.5823	0.0707241	-2.30388	-4.47046	-2.35342
0.5823	0.0707374	2.30373	-4.47066	0.749237	Irf7
0.585	0.0711324	-2.29921	-4.47643	-1.37257	Afp
0.585	0.0711605	-2.29889	-4.47684	-0.833946	Ltbp4
0.5854	0.0712818	-2.29751	-4.47861	-2.89509	Cd3d
0.5854	0.0713422	-2.29682	-4.47949	-0.593274	H2-Ke6
0.5854	0.0713621	2.29659	-4.47978	0.525231	Dpp4
0.5854	0.0714308	-2.29581	-4.48077	-0.646582	Ddx50
0.5854	0.0714812	-2.29524	-4.48151	-1.1262
0.5854	0.0714868	2.29518	-4.48159	1.34038	Nfe2l1
0.5854	0.0715364	-2.29461	-4.48231	-1.09137	Tgfb3
0.5856	0.0716071	2.29381	-4.48333	0.703989	Ceacam2
0.5862	0.0717215	-2.29252	-4.48498	-0.471051	Lin7b
0.5865	0.0718123	-2.29149	-4.4863	-1.14127	Traip
0.5869	0.0719737	-2.28967	-4.48862	-0.948737	Wisp2
0.5869	0.0719849	-2.28954	-4.48879	-0.655172	Nrl
0.5869	0.0720136	2.28922	-4.4892	1.60273	Lcn5
0.5869	0.0720904	-2.28836	-4.4903	-0.549729	Tm4sf5
0.5869	0.0721696	-2.28747	-4.49144	-2.06249
0.5869	0.0721956	-2.28718	-4.49181	-0.447846	Gfer
0.5869	0.0722356	-2.28673	-4.49239	-1.17234
0.5869	0.072327	-2.2857	-4.4937	-0.576216	Snta1
0.5869	0.0723278	2.28569	-4.49371	0.908219
0.5869	0.0723334	2.28563	-4.49379	0.449489	Gatad2a
0.5876	0.0724748	2.28405	-4.49581	0.862724	Mapk10
0.5876	0.0725102	2.28365	-4.49632	1.30511	Actb
0.5877	0.0726501	-2.28209	-4.49832	-0.56297	Cacnb3
0.5877	0.0726656	2.28192	-4.49854	0.922761	Kpna1
0.5877	0.0726851	2.2817	-4.49882	2.13219	Dars
0.5877	0.072711	-2.28141	-4.49918	-0.44209	Atg16l1
0.5878	0.0728256	-2.28014	-4.50082	-0.499899	Tpm2
0.5878	0.0728439	-2.27993	-4.50108	-0.521949	Stk10
0.5878	0.072889	-2.27943	-4.50172	-0.484626	Cux1
0.5878	0.0729222	2.27906	-4.50219	1.62244	Kcnj15
0.5878	0.0729557	2.27869	-4.50266	0.908882	Nfix
0.5882	0.0730575	2.27756	-4.50411	0.448661	Cr1l
0.5882	0.0730992	2.2771	-4.5047	0.525948	Sf3b5
0.5884	0.0732302	-2.27565	-4.50655	-0.918385	Tg
0.5884	0.0732614	2.2753	-4.507	0.839722	Ace2
0.5884	0.0732946	-2.27494	-4.50746	-0.61114	Hpx
0.5884	0.0733091	2.27477	-4.50767	0.943611	Atp5g2
0.5884	0.073404	-2.27373	-4.50901	-1.08171	Serpina3c
0.5884	0.0734143	-2.27361	-4.50915	-1.10891	Dach1
0.5885	0.0734685	2.27302	-4.50992	1.08929	Six4
0.5885	0.0735147	-2.27251	-4.51057	-0.611405
0.5889	0.0736137	-2.27142	-4.51196	-1.6612	Scn3a
0.5892	0.0736984	-2.27049	-4.51315	-0.42871	2410002F23Rik
0.59	0.0738831	-2.26846	-4.51574	-0.50488	Dvl2
0.59	0.0740538	-2.2666	-4.51813	-0.483353	Hmbox1
0.59	0.0740635	-2.26649	-4.51827	-0.655921	Pitpnm1
0.59	0.0741176	2.2659	-4.51902	1.07285	T2
0.59	0.0741982	2.26502	-4.52015	0.55469	Fzd3
0.59	0.0742188	2.26479	-4.52044	0.717226	Slfn4
0.59	0.0742823	-2.2641	-4.52132	-0.69448	Ptger4
0.59	0.0742992	-2.26392	-4.52156	-2.83053	Tbcel
0.59	0.0743066	-2.26384	-4.52166	-1.13658	Gja1
0.59	0.0743973	-2.26285	-4.52292	-0.699383
0.59	0.0744557	2.26222	-4.52373	0.70267	Tbc1d22a
0.59	0.0746416	2.2602	-4.52631	0.655155	Frzb
0.59	0.074682	-2.25976	-4.52687	-0.985977	Dlx1as
0.59	0.0746978	2.25959	-4.52709	0.589659	C1qc
0.59	0.0748489	-2.25796	-4.52918	-0.448922	Sae1
0.59	0.0749287	-2.2571	-4.53029	-0.843002	Magea7-ps
0.59	0.0749505	-2.25686	-4.53059	-1.61404	Klra22
0.59	0.0749655	-2.2567	-4.53079	-0.411894	Kif3c
0.59	0.0749697	2.25665	-4.53085	0.499764	Sec62
0.59	0.0750442	-2.25585	-4.53188	-0.834426	Tns2
0.59	0.0750478	2.25581	-4.53193	1.59615	Cdx2
0.59	0.0750674	-2.2556	-4.5322	-0.792876	Prpf19
0.59	0.0751069	-2.25518	-4.53274	-1.93662	Gnrhr
0.59	0.0751081	-2.25516	-4.53276	-0.430272	Efhd2
0.59	0.0751082	-2.25516	-4.53276	-1.42238	Dab1
0.59	0.075116	2.25508	-4.53287	0.648035	Usp9x
0.59	0.0751172	-2.25507	-4.53288	-0.590776	Slc16a2
0.59	0.0751507	-2.2547	-4.53335	-1.31621	S100a3
0.59	0.0751612	2.25459	-4.53349	0.754742	F2r
0.59	0.075209	2.25408	-4.53415	1.49955	Zfp574
0.59	0.0752834	-2.25328	-4.53517	-0.479439	Kctd10
0.59	0.0753412	-2.25266	-4.53596	-0.73471	Spsb1
0.59	0.0754294	-2.25171	-4.53717	-0.851948	Mmp17
0.59	0.0754435	-2.25156	-4.53737	-0.592244
0.59	0.0754543	-2.25145	-4.53752	-0.444674	Shd
0.5906	0.0755745	2.25016	-4.53916	1.15871	Mbl2
0.591	0.0756934	-2.24889	-4.54078	-0.431216	Cdk7
0.591	0.0757765	-2.24801	-4.54192	-1.71202	Figla
0.591	0.0758233	2.24751	-4.54256	0.562572	Rbpj
0.591	0.0758489	-2.24723	-4.54291	-0.656149	Adrb3
0.591	0.0758666	2.24705	-4.54315	0.922011	Txlng
0.5914	0.075964	-2.24601	-4.54447	-0.487079	Sncg
0.5914	0.0760509	-2.24509	-4.54566	-0.397863	Thap7
0.5914	0.0761209	-2.24434	-4.54661	-0.756315	Acss1
0.5914	0.0762898	2.24255	-4.5489	0.576573	Slc7a7
0.5914	0.0763133	-2.24231	-4.54922	-0.48318	Clcc1
0.5914	0.0764107	2.24128	-4.55053	0.628439	Itpr1
0.5914	0.0764638	-2.24072	-4.55125	-1.72818	Cry1
0.5914	0.0764891	2.24045	-4.55159	1.09525	Nefm
0.5914	0.0764936	2.2404	-4.55165	0.459582	Nupr1
0.5914	0.0765118	2.24021	-4.5519	0.447199	Ank
0.5914	0.0765777	2.23951	-4.55279	0.769096	C1qb
0.5914	0.0765805	-2.23949	-4.55283	-0.547277	Adgrl1
0.5914	0.0766221	-2.23905	-4.55339	-0.526797	Snhg11
0.5914	0.0766934	-2.2383	-4.55435	-0.837429	Ddit4
0.5914	0.0767206	-2.23801	-4.55472	-0.667027	Pacrgl
0.5914	0.0767309	2.2379	-4.55485	0.831503	Smndc1
0.5914	0.0767594	2.2376	-4.55524	0.637915	Zfp771
0.5914	0.0767636	2.23756	-4.55529	0.442482	Ndp
0.5918	0.0768646	-2.2365	-4.55665	-0.780691	Clasrp
0.5936	0.0771512	2.2335	-4.5605	0.523076	Limch1
0.5936	0.0771975	2.23301	-4.56112	0.644802	Adam28
0.5951	0.0775142	-2.22971	-4.56534	-0.409195	Smyd2
0.5951	0.0777247	2.22752	-4.56814	0.919608	Nucks1
0.5951	0.0777634	2.22712	-4.56866	0.483472	Lancl2
0.5951	0.0778021	-2.22672	-4.56917	-1.27822	Ctrb1
0.5951	0.0778298	2.22643	-4.56954	1.65095	Tnfrsf9
0.5951	0.0778721	-2.226	-4.5701	-1.29863	Aff4
0.5951	0.0779357	-2.22534	-4.57094	-1.59386	Tac2
0.5951	0.0779929	-2.22475	-4.5717	-0.393673	Macf1
0.5951	0.0780546	2.22411	-4.57251	1.11526	Ceacam1
0.5951	0.0780674	-2.22398	-4.57268	-0.865979
0.5951	0.0781049	-2.22359	-4.57318	-0.522057	Ddx54
0.5951	0.078118	2.22345	-4.57335	0.458441	H2-T-ps
0.5951	0.0781708	-2.22291	-4.57405	-1.71047	Actr1a
0.5951	0.0781867	-2.22275	-4.57426	-0.719126	Fgf10
0.5951	0.0782773	-2.22181	-4.57545	-0.638513	Srrm2
0.5951	0.0782912	2.22167	-4.57564	0.527828	Hsd11b2
0.5951	0.0783598	2.22096	-4.57654	1.20815	Ccar1
0.5951	0.0783942	2.22061	-4.57699	0.680054	Krr1
0.5951	0.0784224	2.22032	-4.57736	0.972409	Cops2
0.5951	0.0784278	2.22027	-4.57744	0.50513	Pdlim3
0.5951	0.0784645	-2.21989	-4.57792	-1.24718	Cdh13
0.5951	0.0784816	-2.21971	-4.57814	-0.670637	Anxa7
0.5951	0.078522	-2.2193	-4.57867	-0.698219	Acp6
0.5951	0.0785626	-2.21888	-4.57921	-0.853676	Kcnj15
0.5951	0.0786818	-2.21766	-4.58077	-1.62879	Fmr1nb
0.5951	0.0786835	2.21764	-4.58079	1.91561	Abca1
0.5951	0.0787172	2.2173	-4.58123	0.412434	Tor3a
0.5951	0.0787759	-2.2167	-4.582	-1.05266	Slc12a1
0.5951	0.0787886	2.21657	-4.58217	1.47103
0.5951	0.0788998	-2.21543	-4.58363	-0.981684	Nr0b2
0.5951	0.0789206	2.21522	-4.5839	0.58835	Serpine2
0.5951	0.0789297	-2.21513	-4.58402	-0.852102	Slc23a1
0.5951	0.0790314	-2.21409	-4.58534	-0.664929	Efna5
0.5951	0.0790521	2.21388	-4.58561	0.516404	Cpd
0.5951	0.0790609	2.21379	-4.58573	0.900927	Socs5
0.5952	0.0791377	-2.21301	-4.58673	-0.934574	Bmp10
0.5952	0.0791673	-2.21271	-4.58712	-0.514238	Cyb5a
0.5952	0.0792533	-2.21183	-4.58824	-0.409786	Mdm4
0.5952	0.0793868	2.21048	-4.58997	0.840686	Mgst1
0.5952	0.079397	-2.21038	-4.5901	-0.486135	Rbck1
0.5952	0.0794082	2.21026	-4.59025	1.39861	Gtf2i
0.5952	0.0794592	-2.20975	-4.59091	-0.497933	Neurl4
0.5952	0.079478	2.20955	-4.59115	0.788275	Edn1
0.5952	0.0794952	-2.20938	-4.59138	-1.01417	Vim
0.5952	0.0795521	2.2088	-4.59212	0.586032	Tbx3
0.5952	0.0795982	-2.20834	-4.59271	-0.5783	Coro2b
0.5952	0.0796422	-2.20789	-4.59328	-0.418474	Rpp30
0.5956	0.0797406	2.2069	-4.59455	1.17294	Cd34
0.5956	0.0798088	-2.20621	-4.59544	-0.516427	Stmn4
0.5956	0.0798864	2.20543	-4.59644	1.64971	Bcan
0.5956	0.0799206	-2.20509	-4.59688	-1.07237	Hmx1
0.5956	0.0799313	-2.20498	-4.59702	-0.917536	Wap
0.5957	0.0800126	-2.20416	-4.59807	-0.620464	Atoh1
0.5957	0.0800547	2.20374	-4.59861	0.685445	Rnf112
0.5957	0.0801237	-2.20304	-4.59949	-0.509243	Sox7
0.5957	0.0801439	-2.20284	-4.59975	-1.85955
0.5959	0.0802113	-2.20216	-4.60062	-0.465032	Glo1
0.5969	0.0804024	-2.20025	-4.60307	-0.400697	Bcl2l11
0.5974	0.0805083	-2.19919	-4.60443	-0.438105	Mrpl28
0.598	0.080645	2.19783	-4.60618	0.699304	Ctgf
0.5981	0.080702	-2.19726	-4.6069	-0.471925	Dlx2
0.5984	0.080894	2.19535	-4.60935	0.633257	Arpc5
0.5984	0.0809929	2.19437	-4.61061	0.452485	Prdx3
0.5984	0.0810408	-2.19389	-4.61122	-0.38894	Egfr
0.5984	0.081064	2.19366	-4.61151	0.502917	Pds5b
0.5984	0.0811564	2.19275	-4.61269	0.7037	Il1r2
0.5984	0.0811588	2.19272	-4.61272	1.56697	Sntb2
0.5984	0.0811626	2.19269	-4.61276	2.01694	Npr3
0.5984	0.0812254	-2.19206	-4.61356	-1.37737	Kif9
0.5984	0.081334	2.19099	-4.61494	2.54411	Ttc39b
0.5984	0.0813798	-2.19054	-4.61552	-0.531924	Dpp6
0.5984	0.0813805	-2.19053	-4.61553	-0.769078	Prkcz
0.5984	0.0814569	-2.18978	-4.61649	-0.831313	Usp39
0.5984	0.0814584	2.18976	-4.61651	1.67707	Map3k1
0.5984	0.0814654	-2.18969	-4.6166	-1.19311
0.5984	0.0814676	-2.18967	-4.61663	-1.37163	Pou1f1
0.5984	0.0815123	-2.18923	-4.61719	-0.499624	Chmp7
0.5984	0.0815595	2.18877	-4.61779	0.504085	Tpsb2
0.5996	0.0817669	2.18673	-4.6204	0.539655	Plac9b
0.5996	0.0818637	-2.18578	-4.62162	-0.456975	St8sia5
0.5996	0.0818684	-2.18573	-4.62168	-0.600465	Rnpep
0.6005	0.08203	2.18415	-4.62371	1.16048	Spin1
0.6012	0.0821985	2.1825	-4.62582	1.5929	Serf2
0.6012	0.0822225	2.18226	-4.62612	2.3442	Ap1s2
0.602	0.0824064	2.18047	-4.62842	0.432566	Stam2
0.602	0.0824343	2.1802	-4.62877	0.530754	Ift27
0.602	0.0825664	2.17891	-4.63041	0.627763	Rrm1
0.602	0.0825788	-2.17879	-4.63057	-0.55976	Snrpa1
0.602	0.082584	-2.17874	-4.63063	-0.402589	Lrrc8a
0.6031	0.0827721	2.17692	-4.63297	0.90144	Ifi47
0.6032	0.0829251	-2.17543	-4.63487	-0.4125	Tubgcp3
0.6032	0.0829376	2.17531	-4.63503	0.860429	Prdx2
0.6032	0.0829746	2.17496	-4.63549	0.802617
0.6032	0.0829957	2.17475	-4.63575	0.591902	Zcchc6
0.6032	0.083027	-2.17445	-4.63613	-0.543808	Cd47
0.6034	0.0831078	2.17367	-4.63713	0.962969	Syne4
0.6036	0.0832043	-2.17274	-4.63833	-1.34425	Zp1
0.6036	0.0832546	-2.17225	-4.63895	-0.520085	Col18a1
0.6036	0.083311	2.17171	-4.63965	1.08935	Sall3
0.6036	0.0833565	-2.17127	-4.64021	-0.889467	Igkv14-111
0.6036	0.0834054	-2.1708	-4.64081	-0.443352	Gm4604
0.6036	0.0834248	2.17061	-4.64105	0.435341	Mdp1
0.6049	0.0836549	-2.1684	-4.64388	-0.482094	Ptprn2
0.6052	0.0837635	-2.16737	-4.64521	-0.65692	Nsg1
0.6052	0.0839128	2.16594	-4.64704	0.831974	Pde4b
0.6052	0.0839444	-2.16563	-4.64743	-0.519138	Pnpla2
0.6052	0.0839907	2.16519	-4.648	0.383777	Atp1a1
0.6052	0.0840402	-2.16472	-4.6486	-0.398559	Mrps36
0.6052	0.0840614	-2.16452	-4.64886	-1.14942	Vcp
0.6052	0.0840687	2.16445	-4.64895	0.507436	Gpr137b-ps
0.6052	0.0840812	2.16433	-4.6491	0.423479	Tmx1
0.6054	0.0841579	-2.1636	-4.65004	-0.547511	Akap8l
0.6059	0.0843038	-2.16221	-4.65182	-2.17206	Calm3
0.6059	0.0843295	2.16196	-4.65213	1.00971	Clk4
0.6059	0.0843696	2.16158	-4.65262	1.01229	Rbfox2
0.606	0.0844338	-2.16097	-4.6534	-0.422247	Slc12a7
0.6068	0.0846102	2.1593	-4.65555	0.518264	Cfb
0.6068	0.0847086	2.15837	-4.65674	0.759312	Nptx1
0.6068	0.0847595	-2.15789	-4.65736	-0.560337	Hnrnpl
0.6068	0.084761	2.15787	-4.65738	0.43733	H2-L
0.6068	0.0847959	2.15754	-4.6578	1.27533	Vipr1
0.6071	0.0848787	-2.15676	-4.6588	-0.627265	Smyd5
0.6071	0.0849261	2.15632	-4.65937	0.649693	Ptdss1
0.6077	0.0850662	-2.15499	-4.66107	-0.726433	Slc6a2
0.6078	0.0852144	2.1536	-4.66286	0.550862	A2m
0.6078	0.0852207	-2.15354	-4.66293	-0.467174	Mbd3
0.6078	0.0852238	-2.15351	-4.66297	-1.08518	Krtap5-4
0.6079	0.0853761	2.15208	-4.6648	0.49388	Aldh7a1
0.6079	0.0853951	-2.1519	-4.66503	-0.521393	Musk
0.6079	0.0854092	2.15177	-4.6652	0.829127	Krt81
0.6079	0.0854656	-2.15124	-4.66588	-0.464283	Dtx1
0.6079	0.0854864	-2.15105	-4.66613	-0.556373	Cog8
0.6081	0.085604	-2.14995	-4.66754	-1.03856	Slc17a1
0.6081	0.0856041	-2.14995	-4.66754	-0.852491	Dmwd
0.6082	0.0856651	-2.14938	-4.66827	-0.489286	Mdn1
0.6087	0.0858872	-2.1473	-4.67093	-0.514193	Itgb4
0.6087	0.085908	2.14711	-4.67118	1.1222	Srcin1
0.6087	0.0859835	-2.14641	-4.67208	-1.03506	Sephs1
0.6087	0.0860174	-2.14609	-4.67248	-0.470462	Gpld1
0.6087	0.0860196	2.14607	-4.67251	1.15994	Lyz1
0.6087	0.0860262	-2.14601	-4.67259	-0.659762	Lifr
0.6087	0.0860792	-2.14552	-4.67322	-0.380184	Zkscan5
0.6087	0.0861651	2.14472	-4.67424	1.6919
0.6087	0.0862004	2.14439	-4.67466	0.766185	Gemin5
0.6087	0.0863847	-2.14268	-4.67685	-0.389149	Lpin2
0.6087	0.0864812	-2.14179	-4.678	-0.564969	Ikbip
0.6087	0.0864972	-2.14164	-4.67819	-1.59449	Slc10a1
0.6087	0.0865961	2.14072	-4.67936	0.675694	Rnd2
0.6087	0.0866301	2.14041	-4.67976	0.435482	Gm21104
0.6087	0.0866474	2.14025	-4.67997	1.5785	Ptk2
0.6087	0.0867375	-2.13942	-4.68103	-1.55982	Dll1
0.6087	0.0867604	2.13921	-4.6813	0.630369	Imp4
0.6087	0.0867898	-2.13894	-4.68165	-2.02697	D2Ertd127e
0.6087	0.0868861	2.13805	-4.68279	0.381682
0.6087	0.0869234	2.1377	-4.68323	1.81108	Casp9
0.6087	0.0870711	-2.13635	-4.68497	-0.85218	Rgs9
0.6087	0.0870973	-2.13611	-4.68528	-0.412524	Ahi1
0.6087	0.0870989	-2.13609	-4.6853	-1.2177	Orm3
0.6087	0.0871387	-2.13573	-4.68576	-0.896231	Csnk1e
0.6087	0.0871597	-2.13553	-4.68601	-0.91439	Rgs11
0.6087	0.0872049	-2.13512	-4.68654	-0.420398	Mast2
0.6087	0.0872715	2.13451	-4.68733	1.10807	Sell
0.6087	0.0873213	-2.13405	-4.68791	-0.714788	Chia1
0.6087	0.0873512	2.13378	-4.68826	0.447798	Alg5
0.6087	0.0873529	2.13376	-4.68828	1.46332	G6pdx
0.6087	0.087356	-2.13373	-4.68832	-1.66552	Nsun2
0.6087	0.0873742	-2.13357	-4.68853	-0.775272	Prkcq
0.6087	0.0873816	2.1335	-4.68862	1.18493	Sin3b
0.6087	0.0874011	-2.13332	-4.68885	-0.633698	Pald1
0.6087	0.0874902	2.13251	-4.68989	0.745136	Cacna1g
0.6087	0.0875103	2.13232	-4.69013	0.445488	Tox4
0.6087	0.087538	-2.13207	-4.69045	-0.741316	Slc16a1
0.6102	0.0878074	-2.12961	-4.6936	-0.409318	Gm44502
0.6102	0.0878667	2.12907	-4.69429	1.15328	Gba2
0.6102	0.0879256	-2.12854	-4.69498	-1.77282
0.6102	0.0880374	2.12752	-4.69628	0.494167	Pts
0.6102	0.0881063	-2.1269	-4.69708	-0.774343	Creb1
0.6102	0.0881169	2.1268	-4.69721	1.06703
0.6102	0.0881346	2.12664	-4.69741	0.432717	Slc35e1
0.6102	0.0882303	2.12577	-4.69852	0.527549	Sox15
0.6102	0.088394	2.12429	-4.70042	1.01889	Kcnab1
0.6102	0.0883952	2.12428	-4.70044	1.71807	Foxn3
0.6102	0.0885345	-2.12302	-4.70205	-0.383062	Gna11
0.6102	0.088574	2.12267	-4.70251	0.482879	Rpl7l1
0.6102	0.0886358	-2.12211	-4.70322	-0.411103	Zfp2
0.6102	0.0887387	-2.12118	-4.70441	-0.570348	Gm10228
0.6102	0.0887523	-2.12106	-4.70457	-1.4284	Apob
0.6102	0.0887712	2.12089	-4.70478	0.532122	Spr
0.6102	0.0888549	-2.12014	-4.70575	-1.0174	Plin4
0.6102	0.0888687	2.12001	-4.70591	1.08191	Baz1b
0.6102	0.0889027	-2.11971	-4.7063	-0.49684	B3gat3
0.6102	0.0889102	-2.11964	-4.70639	-1.05196
0.6102	0.0889767	-2.11904	-4.70715	-0.376999	Tnpo2
0.6102	0.0889793	2.11902	-4.70718	0.655408	Tnfaip8
0.6102	0.0890173	-2.11868	-4.70762	-0.426906	Rpap1
0.6102	0.0890774	2.11814	-4.70831	0.823558	Tll1
0.6102	0.0891587	2.11741	-4.70924	0.410295	H2-T9
0.6102	0.0891982	-2.11706	-4.7097	-0.5685	Pcp4l1
0.6102	0.0892173	-2.11688	-4.70992	-0.435645	Dusp1
0.6102	0.089219	2.11687	-4.70994	0.457652	Nolc1
0.6102	0.089268	-2.11643	-4.7105	-1.4019	Smad5
0.6102	0.0892756	2.11636	-4.71058	0.396765	Bcap31
0.6102	0.0892875	-2.11626	-4.71072	-0.635432	Bphl
0.6102	0.0893312	-2.11587	-4.71122	-1.10144	Rrp12
0.6102	0.0893715	-2.11551	-4.71168	-1.49507	Kcna4
0.6108	0.0895022	2.11434	-4.71318	0.886437	Nmrk1
0.6124	0.0898132	2.11157	-4.71673	2.29333	Fbn2
0.6124	0.0899293	2.11054	-4.71805	1.38389	Ptpra
0.6124	0.0899356	-2.11048	-4.71812	-0.552118	Pacrg
0.6124	0.0899542	-2.11032	-4.71833	-0.606954	Rdh13
0.6124	0.0899899	2.11	-4.71874	0.829892	Fam3c
0.6125	0.0901393	-2.10868	-4.72044	-0.49868	Krt19
0.6125	0.0901416	2.10866	-4.72046	0.975369	Cd2bp2
0.6125	0.0901796	-2.10832	-4.72089	-0.470922	Dcc
0.6125	0.0901953	-2.10818	-4.72107	-0.820254	Gpi1
0.6137	0.0904787	-2.10568	-4.72428	-0.476004	Pqlc3
0.6137	0.0905133	-2.10537	-4.72467	-2.43204	Mlst8
0.6137	0.0906043	-2.10457	-4.7257	-0.986772	Ifi204
0.6137	0.0906246	-2.10439	-4.72593	-1.36278	Star
0.6137	0.0906657	-2.10403	-4.72639	-0.552952	Mptx1
0.6137	0.0908517	-2.10239	-4.72849	-0.380004	Clu
0.6137	0.0909103	2.10188	-4.72915	0.956201	C78441
0.6137	0.0909366	2.10165	-4.72944	0.586261	Prm1
0.6137	0.0909894	-2.10119	-4.73004	-0.537623	Arhgap39
0.6137	0.0910107	2.101	-4.73028	0.52347	Notch2
0.6137	0.0910436	2.10071	-4.73065	0.637871	Cops2
0.6137	0.0910597	-2.10057	-4.73083	-0.454124	Zbed3
0.6137	0.091246	-2.09894	-4.73292	-0.587182	2610201A13Rik
0.6137	0.0912663	-2.09876	-4.73314	-1.25253	Suv39h2
0.6137	0.0913185	2.09831	-4.73373	0.63385	Cxcr5
0.6137	0.0913714	-2.09784	-4.73432	-0.47208	Flii
0.6137	0.0914388	2.09726	-4.73507	0.80858
0.6137	0.0914698	2.09699	-4.73542	1.46451	Aif1
0.6137	0.0914874	-2.09683	-4.73562	-1.13351	Serpina1c
0.6137	0.0914934	-2.09678	-4.73568	-0.431369	Ltbp1
0.6137	0.091504	-2.09669	-4.7358	-0.7864	Spock2
0.6137	0.0915224	-2.09653	-4.73601	-1.28866	Dusp9
0.6137	0.0915727	2.09609	-4.73657	0.592452	Impad1
0.6137	0.0915989	-2.09586	-4.73686	-0.588513	Plk1
0.6137	0.0916749	2.0952	-4.73771	0.745087	Pip4k2a
0.6137	0.0917649	-2.09442	-4.73871	-0.63814	Camk4
0.6137	0.0917879	2.09422	-4.73897	1.70641
0.6137	0.0917894	-2.09421	-4.73898	-0.524819	Csnk1d
0.6137	0.0917989	2.09412	-4.73909	0.814418	Elp5
0.6146	0.0920281	-2.09213	-4.74164	-0.797017	Nid2
0.6146	0.0921584	-2.09101	-4.74308	-0.549078	Gnb1
0.6146	0.0921875	2.09076	-4.74341	0.379487	Adcy3
0.6146	0.0921885	2.09075	-4.74342	0.573101	Cdc23
0.6146	0.0922331	-2.09036	-4.74391	-0.916481	Uck1
0.6146	0.0922942	-2.08983	-4.74459	-0.621279	Crygs
0.6146	0.0923252	2.08956	-4.74493	0.42325	Asna1
0.6146	0.0923351	2.08948	-4.74504	0.501918	Cbx6
0.6156	0.0925482	-2.08764	-4.74739	-0.442355	Comtd1
0.6156	0.0926004	2.08719	-4.74797	0.47714	Ptprm
0.6156	0.0926853	2.08646	-4.74891	1.22884	Casp1
0.6156	0.0927133	-2.08622	-4.74921	-0.564481	Gpr182
0.6156	0.0927401	2.08599	-4.74951	1.05541	Gm10698
0.6156	0.0927664	-2.08577	-4.7498	-1.0662	Galr1
0.6159	0.092909	2.08454	-4.75137	1.15362	Popdc3
0.6159	0.0929793	-2.08394	-4.75214	-0.607558	Dmpk
0.6159	0.0930137	2.08365	-4.75252	1.36225	Igkv8-19
0.6159	0.0931751	2.08226	-4.75429	0.763027	Mtf2
0.6159	0.0932176	-2.0819	-4.75475	-0.512765	Ntsr1
0.6159	0.0932502	2.08162	-4.75511	2.63514	Actc1
0.6159	0.093281	2.08136	-4.75545	2.29343	Kif1a
0.6159	0.0933172	-2.08105	-4.75584	-0.803486	Pbdc1
0.6159	0.0933521	-2.08075	-4.75622	-0.605967	Foxp1
0.6159	0.0934597	-2.07984	-4.7574	-0.524605	Dpep3
0.6159	0.0935299	-2.07924	-4.75817	-1.27259	Chl1
0.6159	0.0935814	-2.0788	-4.75873	-0.998972	C77681
0.6159	0.0937259	-2.07757	-4.7603	-0.373813	Zfp787
0.6159	0.093781	-2.0771	-4.7609	-0.616238	Sytl4
0.6159	0.0937837	-2.07708	-4.76093	-0.446695	Mycn
0.6159	0.0938507	-2.07651	-4.76166	-1.01778	Fabp9
0.6159	0.093878	2.07628	-4.76196	0.693093	Pgap2
0.6159	0.0938877	-2.0762	-4.76206	-2.18047	Areg
0.6159	0.093928	2.07585	-4.7625	0.379496	Trappc4
0.6159	0.0939851	2.07537	-4.76312	1.12163	Eef2k
0.6159	0.0939936	-2.0753	-4.76321	-1.42179	Slc22a6
0.6159	0.09405	2.07482	-4.76382	2.41393	Rcc2
0.6159	0.0940569	-2.07476	-4.7639	-1.39953
0.6159	0.0941473	-2.074	-4.76488	-0.748193	Sbno1
0.6159	0.0941605	2.07389	-4.76502	1.16323	Sgpl1
0.6159	0.0941645	-2.07385	-4.76507	-0.582975	Git1
0.6159	0.094222	-2.07337	-4.76569	-0.449898	Atf3
0.6159	0.0942307	2.07329	-4.76578	0.632072	Snrpd3
0.6159	0.0942879	-2.07281	-4.7664	-1.15624	Lhx1
0.6159	0.0943007	2.0727	-4.76654	0.548216	Hist2h3b
0.6161	0.0944058	2.07181	-4.76767	0.463238	Tceb3
0.6161	0.0944326	-2.07159	-4.76796	-1.47777
0.6164	0.0945923	2.07024	-4.76969	0.631177	Ercc2
0.6164	0.0946096	-2.0701	-4.76987	-0.674629	Sult1a1
0.6164	0.0947245	-2.06913	-4.77111	-0.41019	Adprhl2
0.6164	0.094843	-2.06814	-4.77239	-0.501775	Arhgef25
0.6164	0.0948569	-2.06802	-4.77254	-0.501102	Gne
0.6164	0.0948657	-2.06795	-4.77263	-0.745517	Cxadr
0.6164	0.0949875	-2.06693	-4.77394	-0.544197	Hn1
0.6164	0.0949952	2.06686	-4.77402	2.06755	Zfp60
0.6164	0.0950013	2.06681	-4.77409	2.21265	Cry1
0.6164	0.0950149	-2.0667	-4.77423	-0.565807	AF067063
0.6164	0.0950171	2.06668	-4.77426	0.662913	Ubc
0.6175	0.0952326	-2.06488	-4.77656	-0.648319	Slc6a4
0.6176	0.0953036	-2.06428	-4.77733	-0.678531	Cyp1a2
0.618	0.095407	2.06342	-4.77843	0.59574	Gcap8
0.618	0.0954614	-2.06297	-4.77901	-0.533189	Ifnab
0.6181	0.0955649	-2.0621	-4.78011	-2.16799	C77370
0.6181	0.0956581	-2.06133	-4.78111	-0.632498	S100a5
0.6181	0.0956885	2.06108	-4.78143	1.13559	Ceacam2
0.6181	0.0956918	-2.06105	-4.78147	-0.758429	Enpp2
0.6181	0.0957741	2.06037	-4.78234	1.45011	Iigp1
0.6181	0.0958222	2.05997	-4.78285	0.82306	Sfn
0.6181	0.0958614	-2.05964	-4.78327	-1.20726	LOC100044068
0.6181	0.096016	-2.05836	-4.78491	-0.506675	Cct3
0.6181	0.096039	2.05817	-4.78516	0.737046	Mela
0.6181	0.0961301	2.05742	-4.78612	1.24449	Syt4
0.6181	0.0961738	-2.05705	-4.78659	-1.07505	Rasal3
0.6181	0.096218	2.05669	-4.78705	0.716564	Ggps1
0.6181	0.0962539	2.05639	-4.78743	0.438775	Nectin3
0.6181	0.0963148	-2.05589	-4.78808	-0.431773	Ilkap
0.6181	0.0963496	-2.0556	-4.78845	-0.379146	Fam21
0.6181	0.0964175	-2.05504	-4.78916	-0.474653	Gstt2
0.6181	0.0965277	-2.05413	-4.79033	-0.503058	Pisd
0.6181	0.0965962	-2.05357	-4.79105	-0.483522	Tsc22d4
0.6181	0.096628	2.05331	-4.79138	0.712749	Hoxc4
0.6181	0.0967181	-2.05257	-4.79233	-0.397027	Guk1
0.6181	0.0967528	-2.05228	-4.7927	-0.490417	Dtymk
0.6181	0.096759	2.05223	-4.79276	0.38938	Tinagl1
0.6181	0.0968181	-2.05174	-4.79338	-1.3357	Gpr33
0.6181	0.0968404	2.05156	-4.79362	1.87473	Pabpc4
0.6181	0.0968456	2.05152	-4.79367	0.379284	Dnajb1
0.6181	0.0968626	2.05138	-4.79385	0.571039	Adss
0.6181	0.0968671	2.05134	-4.7939	0.380061	Mrpl39
0.6181	0.096883	-2.05121	-4.79407	-0.477547	Myo5b
0.6181	0.0969628	2.05056	-4.7949	0.452185	Tpp1
0.6181	0.0970074	2.05019	-4.79537	0.704883	Tm4sf1
0.6181	0.0970147	2.05013	-4.79545	0.390201	Sgcb
0.6186	0.0971409	-2.0491	-4.79677	-1.02565	Agap2
0.6187	0.0972559	-2.04816	-4.79798	-0.417121	Vdac2
0.6187	0.0974018	-2.04697	-4.7995	-1.66724	Rrh
0.6187	0.097438	-2.04667	-4.79988	-1.32435	Coq4
0.6187	0.0974467	-2.0466	-4.79997	-1.64472	Ccnb1ip1
0.6187	0.0975069	2.04611	-4.8006	0.536582
0.6187	0.0975296	2.04593	-4.80084	0.404213	Hist1h3a
0.6187	0.0975471	2.04578	-4.80102	0.423636	Ly6e
0.6187	0.0975541	-2.04573	-4.80109	-0.36702	Ebf3
0.6187	0.0976199	2.04519	-4.80178	1.02343	Atp6v0a1
0.6187	0.0976557	-2.0449	-4.80215	-1.15712
0.6189	0.0977328	2.04427	-4.80295	0.527672	Ifi204
0.6189	0.0977866	-2.04384	-4.80351	-0.752061	Wdtc1
0.6192	0.0978762	2.04311	-4.80445	0.806748	Tmpo
0.6196	0.0979948	-2.04215	-4.80568	-0.658131	Gapdhs
0.6199	0.0980824	-2.04144	-4.80659	-1.564
0.6206	0.0982464	2.04011	-4.80828	0.624912	Drc1
0.6208	0.0983418	-2.03934	-4.80927	-1.70226	Uri1
0.6208	0.0983717	-2.0391	-4.80958	-0.52108	Eif4ebp2
0.6221	0.0986324	2.037	-4.81227	0.374807	Igh-VJ558
0.6221	0.0986854	-2.03657	-4.81282	-0.485669	Ptpn9
0.6221	0.0990213	2.03387	-4.81627	0.779525	Cdip1
0.6221	0.099044	2.03369	-4.81651	0.392111	Cpsf2
0.6221	0.0990816	2.03339	-4.81689	1.25786	Moxd2
0.6221	0.099088	2.03334	-4.81696	0.485903	Aldh7a1
0.6221	0.0991544	2.03281	-4.81764	1.19681	Rel
0.6221	0.0991927	-2.0325	-4.81803	-0.554368	Ncbp1
0.6221	0.099214	-2.03233	-4.81825	-1.3182	Rpl19
0.6221	0.099235	-2.03216	-4.81846	-0.45495	Pnkp
0.6221	0.0992489	-2.03205	-4.81861	-1.40452	Rs1
0.6221	0.0992559	2.03199	-4.81868	1.12521	Gm21992
0.6221	0.0993337	2.03137	-4.81947	1.96067	Igh-VJ558
0.6221	0.0993371	-2.03134	-4.81951	-1.50811	Sema5a
0.6221	0.0993824	2.03098	-4.81997	0.567439	Cryab
0.6221	0.0994099	2.03076	-4.82025	0.397473	Gtf2a1
0.6221	0.0994663	-2.03031	-4.82083	-0.430851	Plekha7
0.6221	0.0996092	-2.02917	-4.82229	-0.446545	Xpo7
0.6221	0.099644	2.02889	-4.82264	0.453314	Lgals3bp
0.6221	0.0996858	-2.02856	-4.82307	-0.375479	Gabrd
[truncated: 10,489 more rows]

## Sheet: 129X1_C_vs_N
adj.P.Val	P.Value	t	B	logFC	Gene.symbol
0.0214	1.71e-06	18.4112	3.52802	4.46188	Fosl1
0.0583	1.161e-05	13.2751	2.79076	3.21975	Gadd45b
0.0583	1.655e-05	12.4872	2.61848	4.7595	Ccl2
0.0583	1.867e-05	12.23	2.55737	3.83105	Gem
0.0707	2.832e-05	11.3765	2.33496	5.51537	Gdf15
0.0874	4.198e-05	10.6219	2.10994	5.21608	Fos
0.1257	7.13e-05	9.67761	1.78372	4.02877	Il6
0.1257	8.277e-05	9.42583	1.68716	2.27414	Gadd45b
0.1257	9.059e-05	9.27619	1.62768	2.38663	Igh-VJ558
0.1344	0.00010764	8.99625	1.51199	3.7594	Csn3
0.1344	0.00012464	8.76413	1.41152	3.47979	Socs3
0.1344	0.00013969	-8.5873	1.33207	-1.75808	Dhx32
0.1344	0.00014803	8.49862	1.29125	4.56329	Cxcl1
0.1344	0.00016109	8.3706	1.23112	1.40429	Hspa1a
0.1344	0.00016146	8.36714	1.22948	1.85655	Ier3
0.1372	0.00017577	-8.24033	1.16846	-2.27046	Il15
0.154	0.00022047	-7.91007	1.00266	-1.95013	Prss39
0.154	0.00022196	7.90039	0.997641	3.9877	Cry1
0.1567	0.00027307	7.60852	0.84207	2.25962	Hbegf
0.1567	0.00027464	7.60057	0.83771	1.36202	Ifna9
0.1567	0.00027694	-7.589	0.831357	-1.36494	Msx3
0.1567	0.00028393	7.55457	0.812369	2.9018	Nr4a1
0.1567	0.00029213	-7.51544	0.790634	-2.34295	Gata2
0.1567	0.00031078	7.4309	0.743132	2.46301	Dnajb9
0.1567	0.00031366	7.41839	0.736035	1.62799	Timd2
0.1724	0.00035892	7.23729	0.631439	1.53228	Dio2
0.1744	0.00037714	7.17167	0.592645	2.51036	Gpr3
0.1904	0.00043396	6.98835	0.481667	1.78818	Phlda1
0.1904	0.00044225	6.96394	0.466596	1.65355	Rasgrf2
0.1904	0.00046085	-6.911	0.433667	-2.67191	Rasgrf1
0.1904	0.00047255	6.87896	0.413579	1.19567	Gadd45a
0.1929	0.00049435	6.8216	0.3773	1.36903	Rgs16
0.2247	0.0006083	6.56269	0.20853	2.0206	Apoc2
0.2247	0.00061165	6.55594	0.204016	4.84442	Ccl7
0.2287	0.00064101	-6.49855	0.16541	-1.50759	Igbp1b
0.251	0.00072362	6.35201	0.0648972	1.51731	Zbtb7a
0.2633	0.00078198	6.25961	4.55e-05	2.43528	Lmbr1l
0.2633	0.00080302	6.22822	-0.0222494	2.32518	Skil
0.2633	0.00082218	6.20044	-0.0420918	2.0771	Vamp1
0.2655	0.00085521	6.15425	-0.0753144	2.93807
0.2655	0.00087155	-6.13215	-0.0913173	-2.10387	Hist2h3b
0.2701	0.0009117	6.0798	-0.129492	1.07251	Hist1h2bb
0.2701	0.00093778	6.04719	-0.153464	3.14524	Hsd17b7
0.2701	0.00095997	6.02026	-0.17338	1.52677	Cebpd
0.2701	0.00098054	5.99591	-0.19147	1.32485	Krt81
0.2701	0.00102613	5.94398	-0.230341	1.36631	Thrap3
0.2701	0.00108034	5.88556	-0.274535	2.46126	Htr2c
0.2701	0.0010845	5.88123	-0.277834	2.21805	Atf3
0.2701	0.00110478	5.86031	-0.293789	2.37764	Epha2
0.2701	0.00110537	5.85971	-0.294247	1.80558	Clta
0.2701	0.00111125	5.85374	-0.298821	2.20752	Sec23b
0.2701	0.00115618	5.80924	-0.333025	2.17305	Ch25h
0.2701	0.00116396	5.80173	-0.338822	1.85324	Cxcl2
0.2701	0.00117938	5.78702	-0.350208	2.22796	Socs3
0.2701	0.00124748	-5.7246	-0.398894	-1.1196	a
0.2701	0.00124771	-5.72439	-0.399052	-1.49263	Pa2g4
0.2701	0.00124795	5.72418	-0.39922	1.55956	Rhoay-ps3
0.2701	0.00125426	5.7186	-0.403603	3.17981	Pzp
0.2774	0.00131066	5.67007	-0.441899	2.58727	Arnt
0.2805	0.00134777	5.63942	-0.466264	2.11583	Prm1
0.2806	0.00138066	-5.61305	-0.487346	-1.23125	AA516738
0.2806	0.00139309	5.60327	-0.49519	3.49727	Cxcl1
0.2893	0.00145928	-5.55282	-0.535899	-1.08232	Igkv15-103
0.2908	0.00149035	-5.53003	-0.554412	-2.14713
0.3044	0.00158455	5.46411	-0.608428	1.22298	Igh-V3660
0.3153	0.00166626	5.41046	-0.652897	1.00509	Ly6a
0.3156	0.00169319	-5.39342	-0.66711	-1.27516	LOC102642102
0.3175	0.00172898	5.37126	-0.68567	1.96103	Lgals3
0.328	0.0018708	5.28831	-0.755844	1.4937	Rgs16
0.328	0.00187127	5.28804	-0.756068	1.26854	Igkv4-59
0.328	0.00188137	5.28241	-0.760872	2.21771	Hcfc1
0.328	0.00190824	5.2676	-0.773534	1.24935	Zcchc6
0.328	0.00191707	5.26278	-0.777659	3.85802	Ptgs2
0.33	0.00195575	5.24197	-0.795522	1.35711	Tubb6
0.3387	0.00203391	-5.20132	-0.83062	-1.2627	Ikbke
0.3438	0.00210819	-5.16431	-0.862819	-1.24953	F10
0.3438	0.00213043	5.15351	-0.872255	0.985493	Zfp36l2
0.3438	0.00214761	-5.14526	-0.879475	-1.77943	Krt17
0.3461	0.0021913	5.1246	-0.897603	1.81918	Bmp2
0.3461	0.00222201	5.11036	-0.910143	1.27678	Ifi202b
0.3461	0.0022603	-5.09292	-0.92555	-1.0667	Gpr182
0.3461	0.00227272	5.08733	-0.930496	1.47138	Timp1
0.3482	0.0023344	5.0601	-0.954681	3.13895	Cd44
0.3482	0.00234194	5.05682	-0.957596	2.1043	Icam1
0.3556	0.00249911	-4.99119	-1.01642	-1.99151	Trpc5
0.3556	0.00250121	4.99034	-1.01718	1.19346	Eif4b
0.3556	0.00253946	4.97509	-1.03096	1.97925	Mcpt-ps1
0.3556	0.00254474	4.973	-1.03285	0.884845	Emp1
0.3556	0.00257345	4.96175	-1.04304	1.1376	Pim1
0.3556	0.00258554	4.95706	-1.0473	4.55895	Junb
0.3556	0.00259109	4.95491	-1.04924	0.880333	Sat1
0.3632	0.00267589	4.92274	-1.07854	1.05497	Map2k3
0.3786	0.00282437	4.8691	-1.12779	1.31867	Ccdc152
0.3786	0.00284997	4.86017	-1.13603	2.42356	Adck1
0.3808	0.00289683	4.84407	-1.15093	1.04022	Rrad
0.3819	0.00293753	4.83032	-1.16369	1.49517	Reep1
0.3819	0.00296669	4.8206	-1.17273	1.85308	Srsf1
0.3853	0.00302363	4.80193	-1.19015	1.43506	Mocs1
0.3901	0.00310051	4.77734	-1.21317	1.39217	Lalba
0.3901	0.00314987	4.76192	-1.22766	2.22991	Cxcl14
0.3901	0.00315507	4.76031	-1.22918	1.00471	Krt8
0.4082	0.00333376	-4.70677	-1.27983	-1.44305	Ptafr
0.4112	0.00339136	4.6902	-1.29561	1.0843	Serpinc1
0.4254	0.00354245	-4.6482	-1.33581	-1.2601	Kl
0.4446	0.00373787	4.59679	-1.38545	2.27522	Egr1
0.4451	0.00377787	-4.58665	-1.39531	-1.07357	Aass
0.4643	0.00401343	-4.52924	-1.45139	-0.848059	Fbp1
0.4643	0.00401519	4.52883	-1.4518	0.980978	Otud5
0.4698	0.00410087	4.50889	-1.47142	0.989439	Il13ra1
0.4765	0.00419737	4.487	-1.49304	1.8919	Cldn4
0.477	0.00424013	4.47748	-1.50248	2.70024	Chrna1
0.4806	0.00431053	-4.46203	-1.51781	-1.43351	F8
0.4864	0.00440094	4.44261	-1.53715	1.95892	Gpcpd1
0.4977	0.00454302	4.41298	-1.56679	1.6689	Pde1c
0.5013	0.00461595	4.39818	-1.58166	1.13944	Irf1
0.521	0.00495503	4.33263	-1.64796	1.18151	Rit2
0.521	0.00496984	4.32989	-1.65076	1.26057	Sgca
0.521	0.00501154	4.3222	-1.65858	2.27081	Kpna3
0.521	0.0050117	4.32217	-1.65861	1.08315	Lmna
0.521	0.00503714	4.31752	-1.66336	1.94878	Nr4a2
0.521	0.00507722	4.31024	-1.67079	0.912473	Gm5803
0.521	0.00509014	4.30791	-1.67317	1.07809	Mafk
0.5283	0.00523467	4.28227	-1.69944	1.61097	Ankrd33b
0.5283	0.00524568	4.28035	-1.70141	1.71292	Cyr61
0.56	0.00564708	4.21326	-1.77072	1.00375	Oc90
0.56	0.00565273	4.21235	-1.77166	1.17656	Aym1
0.56	0.00569477	4.20564	-1.77864	0.890041	Stam2
0.5703	0.00585292	4.1809	-1.80444	0.797267	Dusp1
0.5703	0.00590329	4.17317	-1.81252	2.34147	Pkp2
0.5703	0.00597496	4.16231	-1.8239	0.933491	Mapk6
0.5703	0.00601042	4.15699	-1.82948	0.970013	Il17ra
0.5703	0.00602804	4.15435	-1.83224	1.53439	Ntmt1
0.5788	0.00616411	4.13432	-1.85331	1.04706	Ccl1
0.5795	0.00623188	4.12453	-1.86364	2.59267	Bcl3
0.5795	0.00626504	4.11978	-1.86865	0.955206	Cd14
0.5819	0.00635554	4.10696	-1.8822	1.03332	Csf2rb2
0.5819	0.00641128	4.09917	-1.89046	1.96581	Cxcl10
0.5819	0.006484	4.08912	-1.90112	1.6853	Tmem168
0.5819	0.00651135	4.08537	-1.9051	1.32867	Ighm
0.5819	0.00652406	4.08363	-1.90695	1.60886	Huwe1
0.5843	0.00663968	4.06801	-1.92357	1.74817	Mafb
0.5843	0.00664458	4.06736	-1.92427	1.30345	Cebpb
0.5936	0.00679719	4.04722	-1.94577	0.697353	Dsc3
0.5979	0.00699557	4.02178	-1.97303	1.53647	Gm21320
0.5979	0.0069992	4.02132	-1.97353	1.40135	Rsad2
0.5979	0.00700566	4.02051	-1.9744	0.969138	LOC434035
0.5979	0.00703799	4.01644	-1.97877	0.881447	Crygb
0.5983	0.00709084	4.00985	-1.98586	0.801748	Mmp14
0.6004	0.00720441	3.99586	-2.00094	1.59278	Hoxc5
0.6004	0.00723553	3.99207	-2.00503	0.962526	Nfkb2
0.6004	0.0073104	3.98302	-2.0148	2.45395	A730034C02
0.6004	0.0074549	3.96585	-2.03339	2.42989	Hmga2
0.6004	0.0074621	-3.96501	-2.0343	-1.17972	Krtdap
0.6004	0.00748954	-3.96179	-2.03779	-0.686023	Pdk1
0.6004	0.00759757	3.94926	-2.0514	2.9927	2610001J05Rik
0.6004	0.00762321	-3.94631	-2.0546	-1.1815	Brix1
0.6004	0.00768521	3.93924	-2.0623	0.707901	Rock2
0.6004	0.00770383	3.93713	-2.06461	1.74593	Fzd7
0.6004	0.00772325	3.93493	-2.067	2.01249	Mrpl46
0.6004	0.00780066	-3.92623	-2.07649	-0.666899	Fzd9
0.6004	0.00781224	-3.92494	-2.0779	-0.806166	Pepd
0.6004	0.00781773	3.92433	-2.07857	0.98886	Irs2
0.6004	0.00795776	3.90888	-2.09546	1.61299	Cldn8
0.6004	0.0080004	3.90423	-2.10054	1.23812	Bhlhe40
0.6004	0.00803788	3.90017	-2.10499	2.12927	1700073E17Rik
0.6004	0.00806096	3.89768	-2.10772	1.61868	Cdx4
0.6004	0.00808875	-3.89469	-2.111	-1.03083	Kcna3
0.6004	0.00810609	3.89283	-2.11304	0.977245	Cdt1
0.6004	0.00812527	-3.89078	-2.11529	-1.04105	Defa30
0.6007	0.00817757	3.88522	-2.1214	1.47358	2010309G21Rik
0.6044	0.00827679	3.87477	-2.13289	1.12903	Jun
0.6164	0.00848922	3.85287	-2.15705	0.966509	Defa-rs2
0.6188	0.00857286	3.84441	-2.1664	1.82464	Actc1
0.621	0.00870555	3.83118	-2.18105	1.19334	Vegfa
0.621	0.00870655	3.83108	-2.18116	3.56028	Pvr
0.621	0.00875914	3.8259	-2.1869	1.37246	Sfmbt2
0.621	0.00880187	3.82172	-2.19155	1.3554	Nkain1
0.6268	0.00899907	-3.8027	-2.2127	-0.809117	Aldh2
0.6268	0.00901344	3.80133	-2.21423	1.25732	Osmr
0.6268	0.00903453	3.79933	-2.21646	1.5622	Nr4a2
0.6313	0.00920093	3.7837	-2.23389	2.17387	Lpl
0.6313	0.0092912	-3.77536	-2.24322	-0.869398	Gstk1
0.6313	0.00931493	-3.77318	-2.24566	-0.707491	Prdm5
0.6313	0.0093925	3.7661	-2.25359	0.692833	Map3k3
0.6313	0.00944535	3.76132	-2.25895	0.83022	Gsto1
0.6313	0.00958947	3.74841	-2.27343	0.76125	Nkx2-9
0.6313	0.00959696	-3.74775	-2.27418	-0.843319	Hmgcs2
0.6313	0.00968709	3.73979	-2.28312	2.86367	Stac
0.6313	0.00988584	3.72255	-2.30256	1.02697	Wdr92
0.6313	0.00990073	3.72127	-2.304	0.924121	Hspa4
0.6313	0.00993301	3.71851	-2.30711	0.846426	Mt4
0.6313	0.00993549	3.7183	-2.30735	0.957145	Ace2
0.6313	0.0099506	-3.71701	-2.30881	-2.14483	Gtf2h2
0.6313	0.00996458	-3.71582	-2.31015	-0.747309	Nde1
0.6313	0.00998886	3.71376	-2.31248	2.75891
0.6313	0.0100489	3.70868	-2.31822	1.52196	Nudcd2
0.6313	0.0101106	-3.7035	-2.32408	-0.805588	Kazald1
0.6313	0.010129	3.70195	-2.32583	2.11086	Eogt
0.6313	0.010135	3.70146	-2.32639	3.35902	Ccne2
0.6313	0.0102329	3.69333	-2.3356	0.93852	Ighg
0.6313	0.010252	3.69176	-2.33738	1.02099	Hspa1b
0.6313	0.0102944	3.68826	-2.34134	1.41872	Pik3c2a
0.6313	0.0105684	-3.66612	-2.36651	-1.68088	Kif9
0.6313	0.0106028	3.66337	-2.36963	1.69635	Hsd11b2
0.6313	0.010614	3.66249	-2.37064	1.54833	Stil
0.6313	0.0106866	-3.65675	-2.37718	-0.827733	Rag1
0.6313	0.0107338	3.65304	-2.3814	0.883784	Atp13a3
0.6313	0.0108721	3.64229	-2.39368	1.37946	Cdx1
0.6313	0.0108815	-3.64157	-2.39451	-0.728442	Ivd
0.6313	0.0108999	3.64014	-2.39613	1.36452	Stbd1
0.6313	0.0109072	-3.63959	-2.39677	-1.21291	Otud6b
0.6313	0.010914	3.63906	-2.39737	0.820246	Stat3
0.6313	0.0109367	-3.63732	-2.39937	-0.791534	Corin
0.6313	0.0109565	3.6358	-2.4011	0.662592	Plat
0.6313	0.0110092	3.63177	-2.40571	1.05694	Mecom
0.6313	0.0110303	3.63017	-2.40754	0.86252	Map2k3
0.6313	0.011096	3.6252	-2.41324	0.769433	Bmp5
0.6313	0.011191	3.61806	-2.42142	0.7033	Msx2
0.6313	0.011338	3.60714	-2.43395	0.640221	Ddit3
0.6313	0.0113635	3.60527	-2.4361	1.93675	Lyst
0.6313	0.0113756	3.60437	-2.43713	0.956843	Tnfrsf18
0.6313	0.0114003	3.60257	-2.43921	0.691055	Slc20a1
0.6313	0.0114872	3.59623	-2.4465	1.64295	Mpdz
0.6313	0.011598	3.58822	-2.45572	1.67707	D8Ertd107e
0.6313	0.0116189	3.58672	-2.45744	2.55153	Nos1
0.6313	0.0116777	3.58251	-2.4623	1.65775	Spag5
0.6313	0.0118316	3.57161	-2.47488	1.28078	Cd28
0.6313	0.0118578	3.56977	-2.477	0.668874	Adam15
0.6313	0.0118639	3.56935	-2.47749	0.631187	Tubb2a
0.6313	0.0119218	3.56529	-2.48218	1.97925	Tyrp1
0.6313	0.0120237	3.55822	-2.49036	0.857626	Ifrd1
0.6313	0.0120954	3.55329	-2.49607	1.02455	Nfkbia
0.6313	0.0121136	-3.55204	-2.49751	-0.727293	Rlbp1
0.6313	0.0121391	-3.55029	-2.49954	-0.839779	Gstt1
0.6313	0.0121717	3.54807	-2.50212	1.04966	Msc
0.6313	0.0121761	3.54777	-2.50246	1.58716	Adora2b
0.6313	0.0122154	3.5451	-2.50556	1.13684	Asb6
0.6313	0.0122227	3.5446	-2.50613	1.8616	St13
0.6313	0.0122477	3.54291	-2.50809	0.834806	Sec23ip
0.6313	0.0123347	3.53704	-2.51491	1.05747	Cacna1b
0.6313	0.0123666	3.5349	-2.51739	1.13437	Kdm5a
0.6313	0.0124423	-3.52985	-2.52326	-0.862184	Rnase4
0.6313	0.0124534	3.52911	-2.52412	0.762577	Cidea
0.6313	0.0125024	3.52587	-2.52789	1.22095	C77691
0.6313	0.0125043	3.52574	-2.52804	2.66264	Kif5a
0.6313	0.0125258	-3.52432	-2.52969	-0.679441	Fah
0.6313	0.0125732	3.5212	-2.53332	0.986231	Ahsg
0.6313	0.0125841	-3.52048	-2.53416	-1.14894	Dnajc3
0.6313	0.0125885	-3.5202	-2.53449	-0.789807	Hfe
0.6342	0.0126991	-3.51296	-2.54291	-0.897893	Mrvi1
0.6342	0.0127961	3.50669	-2.55023	0.846088	Il11
0.6342	0.0127971	3.50662	-2.55031	0.920161
0.6347	0.0128594	3.50262	-2.55498	1.13124	Kcnj1
0.636	0.0129366	-3.49768	-2.56074	-0.816025	Sult5a1
0.6375	0.0130184	3.49249	-2.56681	1.75756	Zbtb14
0.6469	0.0132611	3.47729	-2.58459	1.98153	Npr3
0.6469	0.0133957	3.469	-2.59431	2.18196	Nfic
0.6469	0.013396	-3.46898	-2.59433	-0.751952	Fgf11
0.6469	0.0134161	3.46775	-2.59577	1.4708	Pole3
0.6497	0.0135745	-3.45811	-2.60708	-1.26615	Myl10
0.6497	0.0135783	3.45788	-2.60735	2.13186	Usp15
0.6581	0.0139309	3.43689	-2.63205	0.813477	Fgfr2
0.6581	0.0139349	3.43665	-2.63233	0.893528	Alppl2
0.6581	0.0140117	3.43216	-2.63763	0.688111	Nop56
0.6581	0.0140192	3.43173	-2.63814	0.936044	Gramd3
0.6581	0.0140841	3.42795	-2.64259	2.05026	Ikzf1
0.6581	0.0141353	3.42499	-2.64609	1.12246	Nfkbiz
0.6581	0.0142274	-3.41969	-2.65235	-0.60825	Snx12
0.6581	0.0142808	3.41663	-2.65596	1.66872	Pou2af1
0.6581	0.0143196	3.41441	-2.65858	0.837417	Actl6b
0.6581	0.0143269	3.414	-2.65906	1.13994	H2-Q4
0.6581	0.0143348	-3.41355	-2.6596	-0.757503	Cpxm1
0.6582	0.014431	3.4081	-2.66604	0.672822	Stat3
0.6582	0.0144905	3.40475	-2.67001	1.00917	Ier2
0.6582	0.0145209	3.40304	-2.67203	1.00091	Cd200
0.6582	0.014574	3.40007	-2.67555	2.10104	Gm7040
0.6582	0.0145987	3.39869	-2.67719	1.12527	Rasd1
0.6659	0.014823	3.38629	-2.69189	1.70706	Ccdc86
0.6671	0.0149046	3.38183	-2.69718	1.54777	Errfi1
0.6671	0.0149571	3.37897	-2.70057	1.11542	Ptpn1
0.6678	0.0150319	-3.37492	-2.70539	-0.874481	Aox1
0.6678	0.0151052	3.37098	-2.71008	2.36574	Brd4
0.6678	0.0151408	-3.36907	-2.71235	-1.53001	Tmem214
0.6678	0.0151864	-3.36663	-2.71525	-1.07794	Zfp94
0.674	0.0153828	3.35622	-2.72765	2.64866	Ptk2
0.6799	0.0155706	-3.3464	-2.73936	-2.20046	Mtf2
0.6815	0.015742	-3.33755	-2.74993	-0.58299	Tmem37
0.6815	0.0157695	3.33614	-2.75161	1.35996
0.6815	0.0158873	-3.33013	-2.7588	-0.69944	Uros
0.6815	0.0159311	3.32791	-2.76145	1.72209	Orc5
0.6815	0.0159332	3.32781	-2.76158	1.8236	Elk3
0.6815	0.015975	3.32569	-2.76411	1.94183
0.6815	0.016074	3.32071	-2.77007	1.54036	Grin2b
0.6815	0.0161481	-3.317	-2.77451	-0.673569	Sh3d19
0.6815	0.0161544	3.31669	-2.77489	2.74327	Igh-VJ558
0.6815	0.0162289	3.31298	-2.77933	2.19941	Cftr
0.6815	0.0162479	3.31204	-2.78046	3.52075	Ighv14-2
0.6815	0.0163415	3.30742	-2.78601	0.687436	Mtmr10
0.6815	0.0163578	3.30662	-2.78697	1.40732	Krt2
0.6815	0.016391	3.30498	-2.78893	1.00355	Agt
0.6815	0.0164732	3.30096	-2.79376	0.96611	Casp3
0.6815	0.0165589	3.29679	-2.79877	2.13688	Junb
0.6815	0.0165776	3.29588	-2.79986	1.73853	Pip
0.6815	0.0166106	3.29428	-2.80178	2.14143	Lepr
0.6815	0.0166732	-3.29126	-2.80541	-0.706884	Enpp1
0.6815	0.0166984	3.29005	-2.80687	1.77125	Ces3a
0.682	0.0167671	3.28675	-2.81084	1.05071	Slc4a7
0.6827	0.0168586	3.28238	-2.81609	2.07308	Igkv8-19
0.6827	0.0169004	3.28039	-2.81849	0.9144	Tnfaip2
0.6827	0.0169471	3.27818	-2.82115	1.71315
0.6858	0.0172132	3.2657	-2.8362	1.28762	Xcl1
0.6858	0.0172246	3.26517	-2.83684	0.762786	Grap2
0.6858	0.0172358	3.26465	-2.83747	2.19166	Gast
0.6858	0.0172431	3.2643	-2.83788	2.25894	St6gal1
0.6942	0.0175602	3.24973	-2.85549	0.724009	Cd93
0.6942	0.0175934	3.24822	-2.85731	1.16679	Vmn1r51
0.6942	0.0176467	3.2458	-2.86024	2.45722	Kif1b
0.6942	0.0177025	3.24328	-2.86329	1.2888	Ctnnal1
0.6942	0.0177322	3.24194	-2.86491	1.46659
0.6945	0.0179119	3.2339	-2.87465	0.95783	Tacstd2
0.6945	0.0179294	3.23312	-2.8756	0.982457	Pcgf2
0.6945	0.0179525	3.23209	-2.87684	1.43518	Foxf1
0.6945	0.0179635	3.2316	-2.87743	0.866682	Capn6
0.6952	0.0182157	-3.22049	-2.89091	-1.1836	Entpd2
0.6952	0.0182876	3.21735	-2.89472	1.18679	Bard1
0.6952	0.0182909	3.21721	-2.89489	1.40964	Sall3
0.6952	0.018299	3.21686	-2.89532	2.29677
0.6952	0.0183071	-3.21651	-2.89575	-1.35925	Gm13102
0.6952	0.0183158	3.21613	-2.89621	0.722167	Six6
0.6969	0.0184151	3.21182	-2.90144	1.49668	Sema3a
0.6973	0.0185744	3.20498	-2.90976	0.868576	Adam8
0.6973	0.0185889	3.20435	-2.91051	2.04923	Olfr92
0.6973	0.0186308	3.20256	-2.9127	2.4894	LOC102642252
0.6973	0.0186738	3.20073	-2.91492	0.916583	Tbx15
0.6973	0.0187166	3.19891	-2.91713	0.7127	Klf4
0.6973	0.0187614	3.19701	-2.91945	1.01689	Lcn5
0.6985	0.0188508	-3.19324	-2.92404	-0.751669	Pafah2
0.7024	0.0190114	-3.18651	-2.93225	-0.954618	Zcchc7
0.7073	0.0192512	3.17657	-2.94437	0.680086	Pnp
0.7073	0.0192572	-3.17632	-2.94467	-1.42387	Irf6
0.7084	0.0193446	-3.17273	-2.94905	-0.704144	Cdkn2b
0.7091	0.0194185	3.16972	-2.95274	0.681676	Rab1a
0.7106	0.0197062	3.15808	-2.96696	2.05525	Znrf1
0.7106	0.0197176	3.15762	-2.96752	1.02972	Umps
0.7106	0.0197494	3.15635	-2.96908	1.59158	Pcx
0.7106	0.0197599	3.15593	-2.96959	3.0437	Tfrc
0.7106	0.0198108	3.1539	-2.97208	1.08718	Jund
0.7106	0.0198725	3.15144	-2.97509	0.954818	Flt1
0.7106	0.0199934	3.14665	-2.98095	1.9054	Tmem191c
0.7106	0.0200105	3.14597	-2.98178	0.538242	Etf1
0.7106	0.0200526	3.14432	-2.98381	1.07508	Atp1b2
0.7106	0.0200833	3.14311	-2.9853	0.944531	Cdkn1a
0.7106	0.0202133	3.13802	-2.99154	1.01437	C77027
0.7106	0.0202356	-3.13715	-2.9926	-0.550239	Ndp
0.7106	0.0202721	3.13573	-2.99435	1.02404	Ppp1r15a
0.7106	0.0203042	-3.13448	-2.99588	-0.831027	Decr1
0.7106	0.0203141	3.13409	-2.99635	2.04331	Ddx3x
0.7117	0.0205144	3.12636	-3.00584	0.85407	Tinagl1
0.7117	0.0205635	3.12448	-3.00815	0.710179	Hspd1
0.7117	0.0207413	-3.1177	-3.01648	-0.557618	Thrsp
0.7117	0.0207945	-3.11569	-3.01896	-0.974796	Emc10
0.7117	0.020953	3.10972	-3.02631	1.43848	Ckmt2
0.7117	0.0210113	3.10753	-3.029	2.22455	Igh-VJ558
0.7117	0.021098	3.10429	-3.03298	2.22995	Serpinb9e
0.7117	0.0211031	3.1041	-3.03322	0.93674	Nfkbia
0.7117	0.0211336	3.10297	-3.03461	1.1668	Tgoln2
0.7117	0.0211438	3.10259	-3.03508	2.2539	Prol1
0.7117	0.0212704	3.0979	-3.04085	1.682	Emc3
0.7117	0.0212943	-3.09702	-3.04194	-1.85376	Sycp1
0.7117	0.0213099	3.09645	-3.04265	2.1209	Gabrr2
0.7117	0.0214596	3.09095	-3.04942	0.893693	C81600
0.7117	0.0214657	3.09073	-3.0497	1.96916	LOC102641281
0.7117	0.0215656	-3.08709	-3.05419	-0.573015	Nat8f1
0.7117	0.0216425	3.0843	-3.05764	1.98659	Sry
0.7117	0.0217531	3.0803	-3.06257	0.964938	1700037H04Rik
0.7117	0.0218494	3.07684	-3.06684	1.59555	Wwtr1
0.7117	0.0218915	-3.07534	-3.0687	-1.32198	Stra6
0.7117	0.0220097	3.07112	-3.07392	0.655719	Hmox1
0.7117	0.02205	3.06969	-3.07568	2.19499	Ttc39b
0.7117	0.0221217	3.06715	-3.07883	1.54964	Omp
0.7117	0.022166	3.06558	-3.08076	2.74686	Gm4887
0.7117	0.0221683	3.0655	-3.08086	1.20478	Klf17
0.7117	0.0223215	3.06012	-3.08753	1.38164	Edn3
0.7117	0.0224124	-3.05694	-3.09146	-0.539733	Dtd1
0.7117	0.0224416	3.05592	-3.09272	1.72708	Fcer1g
0.7117	0.0225904	3.05076	-3.09912	1.29437	D3Ertd246e
0.7117	0.0226148	3.04991	-3.10016	0.542698	St8sia3
0.7117	0.0226974	3.04707	-3.10369	0.919007	Serpina3n
0.7117	0.0227021	-3.04691	-3.10389	-0.670483	Kcnk2
0.7117	0.0229376	-3.03886	-3.11388	-0.717735	Antxr2
0.7117	0.0229587	3.03814	-3.11477	1.21842	Nfatc3
0.7117	0.023252	3.02825	-3.12705	1.56315	Maoa
0.7117	0.0232868	3.02708	-3.1285	0.635209	Tnfrsf8
0.7117	0.0233721	3.02423	-3.13204	1.01193	Acadvl
0.7117	0.0235423	3.01858	-3.13906	0.637635	Cfb
0.7117	0.0235763	-3.01746	-3.14046	-2.06681	Slc6a12
0.7117	0.023596	-3.01681	-3.14127	-0.5279	Il3ra
0.7117	0.0236305	3.01567	-3.14268	2.21485	Rnf2
0.7117	0.0236558	3.01484	-3.14372	2.40846	Aqp4
0.7117	0.0237432	3.01198	-3.14729	1.48654	Rfx1
0.7117	0.0237592	3.01145	-3.14794	1.43535	Rps6kb1
0.7117	0.0237731	3.01099	-3.14851	0.80385	Cdt1
0.7117	0.0238136	-3.00967	-3.15016	-0.549513	Gstz1
0.7117	0.0238404	3.0088	-3.15124	1.13934	Cd53
0.7117	0.0238579	3.00823	-3.15195	0.630503	Tmem30a
0.7117	0.0238627	-3.00807	-3.15215	-0.680336	Cmbl
0.7117	0.0239133	3.00643	-3.1542	0.677633	Zc2hc1c
0.7117	0.0239805	3.00425	-3.15691	0.72411	Mycn
0.7117	0.023986	3.00407	-3.15714	0.628402	Tpm4
0.7117	0.0241033	3.00028	-3.16186	3.24492	Saa3
0.7117	0.0243119	2.99359	-3.1702	0.648879	Fam107b
0.7117	0.0245268	2.98676	-3.17872	0.952563
0.7117	0.0245711	-2.98536	-3.18046	-1.18255	Vil1
0.7117	0.0245826	-2.985	-3.18092	-1.82522	Ehf
0.7117	0.0246238	-2.9837	-3.18254	-1.58704	Tnfsf4
0.7117	0.0246556	2.9827	-3.18379	1.3629	Notch1
0.7117	0.0247045	2.98117	-3.1857	1.88437	Runx1
0.7117	0.024714	2.98087	-3.18607	0.670784	Zfp322a
0.7117	0.0248	2.97818	-3.18944	0.809686	Spink1
0.7117	0.0248292	2.97727	-3.19057	1.3832	Ago2
0.7117	0.0248853	-2.97552	-3.19276	-1.19404	Map3k7
0.7117	0.0249678	2.97295	-3.19596	0.595103	Zbtb2
0.7117	0.0249749	-2.97273	-3.19624	-0.660598	Nme3
0.7117	0.0249771	2.97267	-3.19632	1.24935
0.7117	0.0250388	-2.97075	-3.19871	-0.882161	Inmt
0.7117	0.0252417	2.96451	-3.20652	1.17062	Ctrl
0.7117	0.0252986	2.96277	-3.2087	2.04865	Mapkapk2
0.7117	0.0253589	-2.96093	-3.21101	-0.586937	Cers2
0.7117	0.025404	-2.95955	-3.21273	-0.989304	Traf5
0.7117	0.0254323	2.95869	-3.2138	1.42447	Urm1
0.7117	0.0254515	-2.95811	-3.21453	-0.796333	Mtm1
0.7117	0.0254801	2.95724	-3.21562	1.14272	Sec62
0.7117	0.0255495	-2.95514	-3.21825	-0.659088	Leprot
0.7117	0.025576	2.95434	-3.21926	2.23581	Pdxk
0.7117	0.0256324	2.95264	-3.22139	1.79862	Cav3
0.7117	0.0256342	-2.95258	-3.22146	-1.25684	Ptgs1
0.7117	0.025663	2.95171	-3.22255	1.55515	Rel
0.7117	0.0256652	2.95165	-3.22263	1.96214	LOC100044068
0.7117	0.0256798	-2.95121	-3.22318	-1.75556	Cntn3
0.7117	0.02568	-2.9512	-3.22319	-0.668906	Cradd
0.7117	0.0257824	-2.94813	-3.22704	-1.95946	Il4
0.7117	0.0258473	-2.94619	-3.22947	-0.703102	Rgs11
0.7117	0.0258856	2.94504	-3.2309	0.562618	Pcna
0.7117	0.0259738	2.94242	-3.23419	1.74741	Mbl1
0.7117	0.0259883	2.94199	-3.23473	2.80378	Klhl21
0.7117	0.0259963	-2.94175	-3.23503	-1.01539	Map2k7
0.7117	0.0261363	2.93761	-3.24023	0.705274	Stk40
0.7117	0.0262149	2.93529	-3.24314	1.12728	Cyp4a32
0.7117	0.0262197	2.93515	-3.24331	1.41972	Serpine1
0.7117	0.0262256	-2.93498	-3.24353	-0.808597	Tmem134
0.7117	0.0263595	2.93105	-3.24846	0.977636	D17H6S56E-5
0.7117	0.0264615	-2.92808	-3.2522	-0.628417	Sass6
0.7117	0.0264862	2.92736	-3.2531	1.15766	Klk1b3
0.7117	0.0264877	2.92731	-3.25316	0.719455	Erf
0.7117	0.0265542	2.92538	-3.25558	0.541268	Cry1
0.7117	0.0266724	2.92196	-3.25988	2.51193	Gnai1
0.7117	0.0267117	2.92083	-3.26131	0.984692	Plxna2
0.7117	0.0268943	2.91558	-3.2679	0.861575	LOC101056278
0.7117	0.0269027	-2.91534	-3.2682	-2.00403	Aplp2
0.7117	0.0269193	-2.91487	-3.2688	-1.64497	S100a1
0.7117	0.0269313	2.91452	-3.26923	0.599414	Nfyb
0.7117	0.0269394	-2.9143	-3.26952	-0.534304	Vpreb1
0.7117	0.0269448	-2.91414	-3.26971	-0.739982	Pacrgl
0.7117	0.0269816	2.91309	-3.27103	1.64895	Lrg1
0.7117	0.0270151	-2.91214	-3.27224	-1.03188	Mobp
0.7117	0.0270815	2.91025	-3.27461	0.70235	Brd2
0.7117	0.0270915	-2.90996	-3.27497	-0.716176	Ccdc130
0.7117	0.0271052	-2.90957	-3.27546	-0.636313	St6galnac2
0.7117	0.0271527	2.90823	-3.27715	1.53736	Fgf11
0.7117	0.0271716	2.90769	-3.27783	2.38285	Maff
0.7117	0.0272377	-2.90583	-3.28018	-0.672182	A2m
0.7117	0.0272777	2.9047	-3.2816	0.883433
0.7117	0.0273028	2.90399	-3.28249	0.912941	Vnn3
0.7117	0.0273595	2.9024	-3.2845	0.65164	Zfp281
0.7117	0.0273882	2.90159	-3.28551	1.74953	Adad1
0.7117	0.0275162	2.89801	-3.29002	1.40712	Pou2af1
0.7117	0.0276304	2.89483	-3.29403	2.4872	Igkv6-14
0.7117	0.0276509	2.89426	-3.29475	0.781478
0.7117	0.0277131	2.89253	-3.29692	0.768351	Clic4
0.7117	0.0277362	2.89189	-3.29773	0.87111	LOC102641972
0.7117	0.0278496	2.88876	-3.30168	0.866102
0.7117	0.0278649	2.88834	-3.30221	0.636639	Ubc
0.7117	0.0279765	-2.88527	-3.30608	-0.511234	C1ra
0.7117	0.0279829	2.8851	-3.3063	1.11093	Csnk2a2
0.7117	0.0280166	2.88418	-3.30746	1.01356	Pdpk1
0.7117	0.0280514	-2.88322	-3.30866	-0.598283	Akt2
0.7117	0.0280733	2.88263	-3.30942	0.783204	Dab1
0.7117	0.0281092	2.88164	-3.31065	0.969447	Olfr91
0.7117	0.0281137	2.88152	-3.31081	1.55524	Cpd
0.7117	0.0281148	-2.88149	-3.31085	-0.629278	Sfxn1
0.7117	0.0281156	2.88147	-3.31087	1.5961	Gnptab
0.7117	0.0281263	-2.88118	-3.31124	-0.683595	Ppp1r1a
0.7117	0.0281286	2.88112	-3.31132	1.6339	Igkv10-96
0.7117	0.0281712	2.87996	-3.31279	0.721494	Cflar
0.7117	0.028234	2.87825	-3.31494	1.18028	Atf3
0.7117	0.0283887	-2.87406	-3.32023	-0.953219	Gpcpd1
0.7117	0.0285695	2.8692	-3.32637	0.579341	Ank1
0.7117	0.0286922	-2.86592	-3.33052	-0.546164	Rbp1
0.7117	0.0287577	2.86417	-3.33272	0.506162	Mapk8
0.7117	0.0289726	2.85848	-3.33992	0.662504	Vcl
0.7117	0.0290664	2.856	-3.34305	2.30718	Fli1
0.7117	0.0290973	-2.85519	-3.34408	-0.542557	Myh9
0.7117	0.0291109	2.85483	-3.34453	0.978366	Strn
0.7117	0.02915	2.85381	-3.34583	0.908274	Amz2
0.7117	0.0293176	-2.84942	-3.35138	-0.728125	Npl
0.7117	0.0293585	2.84836	-3.35272	0.703989	Dcc
0.7117	0.029531	2.84388	-3.35839	1.92413	Vmn1r45
0.7117	0.0295663	-2.84297	-3.35955	-0.541518	Romo1
0.7117	0.0295728	2.8428	-3.35976	0.5818	Larp7
0.7117	0.0295783	2.84266	-3.35994	1.17963	Gadd45g
0.7117	0.0296277	2.84139	-3.36155	0.906971	Wnk1
0.7117	0.0296813	2.84001	-3.36331	0.805205	Plk2
0.7117	0.029754	2.83814	-3.36567	0.925946	Srsf7
0.7117	0.0298075	2.83677	-3.36741	1.58117	Eif4e
0.7117	0.0299589	2.8329	-3.37231	1.00437	Noct
0.7117	0.0299884	2.83215	-3.37326	0.737403	Noct
0.7117	0.030061	2.83031	-3.3756	1.23963	Lhx9
0.7117	0.0300826	-2.82976	-3.37629	-1.20661	Reg1
0.7117	0.030142	2.82825	-3.3782	1.97892	Nos3
0.7117	0.0301911	2.82701	-3.37978	0.637725	Anxa7
0.7117	0.0301987	2.82682	-3.38002	2.46172	Wnt10b
0.7117	0.0302152	2.8264	-3.38055	1.43069	Clpb
0.7117	0.0302906	-2.8245	-3.38296	-0.580176	Cryl1
0.7117	0.0303979	2.82181	-3.38638	1.73068	Rab2a
0.7117	0.0304118	2.82146	-3.38682	0.683848	Mbtd1
0.7117	0.0304186	2.82129	-3.38704	0.972048	Bcl2a1d
0.7117	0.0304423	-2.8207	-3.38779	-0.551474	Gm14680
0.7117	0.0304683	2.82005	-3.38862	2.51829	Sult3a1
0.7117	0.0305642	2.81765	-3.39166	2.11465	Pim1
0.7117	0.0306713	2.81499	-3.39504	2.15924	Pcdhac2
0.7117	0.030727	-2.8136	-3.3968	-0.677023	Sumf1
0.7117	0.0308522	-2.81051	-3.40073	-1.03898	Hdac3
0.7117	0.0309337	2.8085	-3.40328	2.74357	Ywhag
0.7117	0.0309355	2.80846	-3.40334	1.56197	Ighv1-54
0.7117	0.0309707	2.80759	-3.40443	0.596132	Eda
0.7117	0.0309971	2.80694	-3.40526	2.0909	Rab23
0.7117	0.0311251	2.80381	-3.40924	1.87227	Sox4
0.7117	0.0311331	2.80361	-3.40949	0.64933	Fxyd5
0.7117	0.0313307	2.7988	-3.41561	0.737447	Nfil3
0.7117	0.0313386	2.79861	-3.41585	0.848015	Ighg3
0.7117	0.0314792	2.79521	-3.42018	1.50135	Zfp36
0.7117	0.0314942	2.79485	-3.42064	0.523742	Lmbr1l
0.7117	0.0315274	-2.79405	-3.42166	-0.507403	Car3
0.7117	0.031556	2.79336	-3.42254	0.78503	Ankrd17
0.7117	0.031599	2.79232	-3.42386	0.652826	Tgfbi
0.7117	0.031599	-2.79232	-3.42386	-1.40446	Gp5
0.7117	0.031603	2.79222	-3.42398	0.504921	Plekho1
0.7117	0.0316032	2.79222	-3.42398	2.48315	Usp14
0.7117	0.031703	2.78982	-3.42703	2.10884	LOC102641972
0.7117	0.0317384	2.78898	-3.42811	1.71835	Ccr5
0.7117	0.0317819	2.78794	-3.42944	0.744204	Anxa3
0.7117	0.0319329	2.78434	-3.43402	0.630202	Eif1a
0.7117	0.0320253	2.78214	-3.43681	2.62599	Cyp1b1
0.7117	0.0320381	2.78184	-3.4372	0.847553	Ptbp2
0.7117	0.0321622	2.77891	-3.44093	1.2923	Lhcgr
0.7117	0.0321863	2.77834	-3.44166	2.08026
0.7117	0.0321943	2.77815	-3.4419	0.751478	Csf1r
0.7117	0.0322199	2.77754	-3.44267	1.27267	Nsg1
0.7117	0.0322336	2.77722	-3.44308	0.60611	Gimap4
0.7117	0.0323068	-2.7755	-3.44527	-0.723407	Fam220a
0.7117	0.0325627	2.76952	-3.4529	1.81471	Gdpd5
0.7117	0.0325714	2.76932	-3.45316	0.6261	Relb
0.7117	0.0326189	2.76821	-3.45457	0.566558	Gclc
0.7117	0.0326351	2.76783	-3.45505	0.858183
0.7117	0.0327253	2.76574	-3.45771	1.18181	Eny2
0.7117	0.0327516	2.76513	-3.45849	1.21087	Gm15085
0.7117	0.0327825	2.76442	-3.4594	1.51557	D1Ertd164e
0.7117	0.032906	2.76157	-3.46304	1.19072	DXErtd242e
0.7117	0.0329628	-2.76026	-3.4647	-0.764228	Pam
0.7117	0.0329839	2.75978	-3.46532	1.04056	Csnk1d
0.7117	0.033	-2.75941	-3.46579	-0.528818	Sgce
0.7117	0.0330332	2.75865	-3.46677	1.8072	D1Pas1
0.7117	0.0330655	2.75791	-3.46771	1.44254	LOC102641923
0.7117	0.0331146	2.75678	-3.46914	1.89668	Bach1
0.7117	0.0331156	2.75676	-3.46917	1.99157	Grik2
0.7117	0.0331156	2.75676	-3.46917	0.943204	Slfn4
0.7117	0.0331871	2.75513	-3.47126	1.40636	Lhx5
0.7117	0.0332003	2.75482	-3.47164	0.754997	Zfp771
0.7117	0.03324	-2.75392	-3.4728	-0.605299	Apip
0.7117	0.0332471	-2.75376	-3.473	-2.46367	Actr1a
0.7117	0.0332479	2.75374	-3.47303	0.679276	Rasl11b
0.7117	0.03326	2.75347	-3.47338	0.626624	Gsk3a
0.7117	0.0333201	-2.7521	-3.47512	-0.51387	Kit
0.7117	0.0333257	2.75197	-3.47529	1.09234	Ptx3
0.7117	0.0333389	2.75167	-3.47567	1.68055	Calcrl
0.7123	0.033475	-2.74859	-3.47961	-0.549613	2310010J17Rik
0.7123	0.0335094	-2.74781	-3.4806	-1.43429	Crat
0.7123	0.0335606	2.74666	-3.48207	0.66484
0.7123	0.0335963	2.74585	-3.4831	1.7765
0.7147	0.0338048	-2.74117	-3.48908	-0.587249	Ppm1m
0.7147	0.0338228	2.74077	-3.4896	3.83171	Psap
0.7176	0.0341623	2.73322	-3.49924	0.645305	Mybbp1a
0.7176	0.0341726	-2.733	-3.49953	-0.613121	Aldh2
0.7176	0.0341891	2.73263	-3.5	0.70797	Sox4
0.7176	0.034231	2.7317	-3.50119	1.1963	Pbrm1
0.7176	0.0342507	-2.73127	-3.50174	-1.12638	Bphl
0.7176	0.0343035	-2.73011	-3.50323	-1.24173	Zbtb14
0.7193	0.0344457	-2.72698	-3.50723	-0.58552	Fancg
0.7202	0.0346745	2.72198	-3.51362	0.561544	Kpna2
0.7202	0.0347949	-2.71937	-3.51697	-0.742017	Map2k6
0.7202	0.0349787	2.7154	-3.52206	1.05979	Gnao1
0.7202	0.0351249	-2.71225	-3.52609	-0.656673	Rida
0.7202	0.0351339	2.71206	-3.52634	1.29793	Bmp8b
0.7202	0.0352016	2.71061	-3.5282	0.567063	Cmip
0.7202	0.0352411	-2.70976	-3.52928	-0.680545	Cyp4v3
0.7202	0.035253	-2.7095	-3.52961	-1.71049	Gm20056
0.7202	0.0352646	-2.70926	-3.52992	-0.51283	Ezh1
0.7202	0.0352783	-2.70897	-3.5303	-1.01733	Cntrob
0.7202	0.0352879	2.70876	-3.53056	1.80704	Tgfbr2
0.7202	0.0353483	2.70747	-3.53221	1.2294	Pten
0.7202	0.0353564	2.7073	-3.53243	1.62543	Nfe2l1
0.7202	0.0353634	2.70715	-3.53262	0.522513	Phf13
0.7202	0.035367	-2.70707	-3.53272	-0.9688	Kcnj2
0.7202	0.0354099	-2.70616	-3.5339	-1.04978	Wnt3a
0.7202	0.0354749	2.70478	-3.53567	0.730663	Pfdn5
0.7202	0.0355254	2.7037	-3.53704	0.743289	Krt18
0.7202	0.0358127	2.69764	-3.54482	2.0476	Psen1
0.7202	0.0358742	2.69634	-3.54647	1.44117	Ccnd1
0.7202	0.0358921	2.69597	-3.54696	1.45288	Acvr1
0.7202	0.0359218	-2.69535	-3.54776	-0.552113	Cbr1
0.7202	0.0359498	-2.69476	-3.54851	-0.544296	Casp9
0.7202	0.0359636	2.69447	-3.54888	1.60376	Avpr1a
0.7202	0.0361123	2.69136	-3.55286	0.734523
0.7202	0.0361541	-2.69049	-3.55398	-0.736115	Tmem59
0.7202	0.0361765	-2.69003	-3.55458	-1.94615	Lman1
0.7202	0.0362014	2.68951	-3.55524	0.733948	Tgif1
0.7202	0.0363193	-2.68706	-3.55838	-0.534183	Sf3b5
0.7202	0.0363226	-2.687	-3.55847	-1.18788	Cox7a1
0.7202	0.0363421	2.68659	-3.55899	2.18133	Gm31445
0.7202	0.0363422	-2.68659	-3.55899	-0.676105	Ccdc90b
0.7202	0.0364403	2.68456	-3.56159	1.80342	Has1
0.7202	0.0364476	2.68441	-3.56179	0.538471	Mthfd2
0.7219	0.0365946	2.68139	-3.56567	0.861618	Btf3l4
0.7223	0.0369749	2.67361	-3.57565	1.3483	Ctla4
0.7223	0.0369901	2.6733	-3.57605	0.653825	Nrcam
0.7223	0.0370068	2.67297	-3.57648	0.984282	Clcn3
0.7223	0.0370339	-2.67242	-3.57719	-0.628153	Trav6-2
0.7223	0.0371076	2.67092	-3.57911	0.768268	Psmd11
0.7223	0.0371158	2.67076	-3.57932	0.641748	S100a5
0.7223	0.0371907	2.66924	-3.58127	0.885754
0.7223	0.0372024	2.66901	-3.58157	1.5004	Il6st
0.7223	0.0372468	2.66811	-3.58272	1.92015	Meox2
0.7223	0.0372978	2.66708	-3.58404	2.43216
0.7223	0.0373348	2.66634	-3.585	0.863219	Phf7
0.7223	0.0374112	2.6648	-3.58698	0.637751	Set
0.7223	0.0374138	2.66475	-3.58704	0.929532	Grsf1
0.7223	0.0374208	-2.66461	-3.58722	-0.480564	Uba2
0.7254	0.0376392	-2.66024	-3.59284	-0.747779	Nphp1
0.7281	0.0378711	2.65563	-3.59877	0.484227	Gk
0.7281	0.037897	2.65512	-3.59943	0.864536	Cyp2c29
0.7282	0.0379603	2.65387	-3.60104	0.487113	Sertad1
0.7287	0.0380911	2.65129	-3.60435	0.505482	Tgif2
0.7287	0.038105	2.65102	-3.60471	1.48943	Afp
0.7292	0.0381881	2.64938	-3.60681	0.670944	Ubqln1
0.7312	0.0384135	2.64497	-3.61249	0.637459	Birc3
0.7312	0.0384254	2.64474	-3.61279	0.653515	Thbs2
0.7312	0.038527	2.64276	-3.61533	0.807469	Bdnf
0.7312	0.0385634	-2.64205	-3.61624	-0.803071	Nme4
0.7312	0.038588	2.64157	-3.61686	0.865474	Adar
0.7315	0.0386589	2.6402	-3.61863	0.644749	Gar1
0.7316	0.0387229	2.63896	-3.62023	0.65658	Mthfs
0.7329	0.0388527	-2.63645	-3.62345	-1.14736	Plxnd1
0.7349	0.0390191	2.63325	-3.62758	1.07308	Csn2
0.7352	0.0392408	2.62901	-3.63304	0.759092	Orc1
0.7352	0.0392428	2.62898	-3.63309	1.52467	Sdf2
0.7352	0.0392518	-2.6288	-3.63331	-1.00441	Tcp1
0.7352	0.0392921	2.62804	-3.6343	0.716244	Ptpn14
0.7352	0.0395249	2.62361	-3.64	1.0675	Asxl1
0.7352	0.039565	2.62286	-3.64098	1.55024	Bcl2l1
0.7352	0.0396717	2.62084	-3.64357	0.97512	Mtmr1
0.7352	0.0398818	-2.61689	-3.64866	-1.88662	Adam4
0.7352	0.0399158	2.61626	-3.64949	0.721357	Rrm1
0.7352	0.039942	2.61577	-3.65012	1.31891	Lox
0.7352	0.0400408	-2.61392	-3.6525	-0.624723	Col9a3
0.7352	0.0400807	2.61317	-3.65346	1.81589
0.7352	0.0401992	2.61097	-3.65631	2.36132	Ugt8a
0.7352	0.0402388	2.61023	-3.65726	0.906549	Sec14l1
0.7352	0.0402482	2.61006	-3.65748	1.72453
0.7352	0.0403138	2.60884	-3.65905	0.748445	Kpna1
0.7352	0.0404892	2.6056	-3.66324	2.10221
0.7352	0.0404938	-2.60551	-3.66335	-0.806257	Mast3
0.7352	0.0405944	2.60366	-3.66574	1.24405	Nefm
0.7352	0.0406251	-2.60309	-3.66647	-0.757047	Scnm1
0.7352	0.0406958	2.6018	-3.66814	0.878813	C76533
0.7352	0.0407707	2.60042	-3.66992	0.958894	Sphk1
0.7352	0.0407989	-2.59991	-3.67058	-0.535333	Twist1
0.7352	0.0408762	2.5985	-3.67241	0.754094	Tacstd2
0.7352	0.040916	2.59777	-3.67334	1.52443	Pax2
0.7352	0.0409798	2.5966	-3.67485	0.65124	Zfx
0.7352	0.041	2.59624	-3.67532	0.894522	Prdm1
0.7352	0.0410733	2.5949	-3.67704	1.26848	Ear12
0.7352	0.0411107	2.59422	-3.67792	1.29279	Srcin1
0.7352	0.0411415	-2.59367	-3.67864	-0.491201	Gsta4
0.7352	0.0411669	-2.59321	-3.67924	-1.15355	Ppef2
0.7352	0.0412547	-2.59162	-3.68129	-0.458769	Uqcc3
0.7352	0.0413175	2.59048	-3.68275	1.14908	Mcpt8
0.7352	0.0413256	2.59034	-3.68294	1.76792	D17H6S56E-5
0.7352	0.0413547	-2.58981	-3.68362	-1.76765	Tbcel
0.7352	0.0414554	2.588	-3.68596	1.1933
0.7352	0.0414673	2.58778	-3.68624	1.45585	Csn1s1
0.7352	0.0415461	2.58637	-3.68807	1.59092	Hcls1
0.7352	0.0417037	2.58354	-3.69172	1.33387	Cyp2d9
0.7352	0.0417929	2.58195	-3.69378	2.17662	LOC102643033
0.7352	0.0418511	-2.58091	-3.69512	-1.02719	Actb
0.7352	0.041862	2.58072	-3.69537	0.533671	Ccdc88a
0.7352	0.0418967	-2.5801	-3.69617	-0.471897	Cdadc1
0.7352	0.0419092	2.57988	-3.69645	0.53042	Il17ra
0.7352	0.0419593	2.57899	-3.69761	1.70249	Egfr
0.7352	0.0419707	2.57879	-3.69787	0.751691	Tbx3
0.7352	0.0420708	2.57701	-3.70016	0.527685	Ahcy
0.7352	0.0420801	2.57685	-3.70038	1.13912	Pop4
0.7352	0.0421275	2.57601	-3.70146	0.81241	Hk2
0.7352	0.0421434	2.57573	-3.70182	1.79154	Gzmf
0.7352	0.0421914	2.57488	-3.70292	0.785755	Ifit1
0.7352	0.0422456	2.57392	-3.70416	0.571265	Rps4x
0.7352	0.0422958	2.57304	-3.7053	0.684137	Chrnb1
0.7352	0.0424704	2.56997	-3.70927	2.30535	Gm20056
0.7352	0.0425271	2.56898	-3.71055	1.1113	Mttp
0.7352	0.0425987	2.56772	-3.71217	1.78855	Usp17lc
0.7352	0.042599	2.56772	-3.71218	0.520486	Itga7
0.7352	0.0427402	2.56526	-3.71537	1.75743	Fosb
0.7352	0.0428502	2.56334	-3.71784	0.504327	Gnb1
0.7352	0.0429026	2.56243	-3.71902	1.3145	Naa15
0.7352	0.042934	-2.56189	-3.71972	-0.59035	Lysmd1
0.7352	0.043115	-2.55876	-3.72377	-1.50475	Coro2b
0.7352	0.0431805	2.55763	-3.72523	0.778857	Tnnt2
0.7352	0.0432261	2.55684	-3.72625	0.776046	Sdc1
0.7352	0.0432492	-2.55645	-3.72677	-0.957522	Pts
0.7352	0.0433382	2.55492	-3.72875	1.30871	Mpzl2
0.7352	0.0433874	-2.55407	-3.72984	-0.995305	Tubgcp4
0.7352	0.0433977	2.5539	-3.73007	0.968352	Tbl3
0.7352	0.0434095	-2.55369	-3.73033	-1.23312	Npy2r
0.7352	0.0434164	2.55358	-3.73048	0.639644	Ceacam2
0.7352	0.0434373	2.55322	-3.73094	2.37624	Hoxd1
0.7352	0.0434959	2.55222	-3.73224	0.71399	Ampd3
0.7352	0.043837	-2.54641	-3.73976	-0.67525	Mcee
0.7352	0.0440092	2.5435	-3.74353	0.744962	Igkv9-120
0.7352	0.044046	2.54287	-3.74434	0.767358	Abi1
0.7352	0.044166	2.54085	-3.74696	1.14002	AA517864
0.7352	0.044225	2.53986	-3.74824	0.730194	Krt86
0.7352	0.0442319	-2.53974	-3.74839	-0.474773	Cryz
0.7352	0.0442773	2.53898	-3.74938	1.61666	Tcp10c
0.7352	0.0443028	2.53856	-3.74993	2.17669	Smpd1
0.7352	0.0444291	-2.53644	-3.75267	-0.878424	Ncf2
0.7352	0.0444481	-2.53612	-3.75309	-0.621693	Erp44
0.7352	0.0444679	-2.53579	-3.75351	-0.465489	Sec22b
0.7352	0.0444819	-2.53556	-3.75382	-0.636623	Ndufv3
0.7352	0.0444984	2.53528	-3.75417	1.78705	Clec4a2
0.7352	0.0446305	2.53308	-3.75703	0.897505	Kcnk3
0.7352	0.0447142	2.53169	-3.75883	0.481019	Ung
0.7352	0.0447914	2.53041	-3.76049	0.854082	Sprr2a2
0.7352	0.0452378	2.52305	-3.77003	1.43723	Chil3
0.7352	0.0452768	2.52241	-3.77086	0.497484	Usp39
0.7352	0.0452833	2.52231	-3.77099	2.80224	Rcc2
0.7352	0.0529845	2.52608	-3.77162	1.29931	Fbxo3
0.7352	0.0453448	2.5213	-3.7723	2.46094	Tpr
0.7352	0.0453537	2.52115	-3.77249	2.31353	Ccl5
0.7352	0.0454625	2.51938	-3.77479	1.23638	Aadat
0.7352	0.0454755	2.51917	-3.77507	1.10864	Cdc5l
0.7352	0.04568	2.51584	-3.77938	0.961965	Ikbkb
0.7352	0.0456989	-2.51553	-3.77978	-1.49524	Prl7a2
0.7352	0.0457528	2.51466	-3.78091	0.565145	Sox11
0.7352	0.0458168	2.51362	-3.78226	0.923554	Enam
0.7352	0.0458628	2.51288	-3.78322	1.17848	S1pr4
0.7352	0.0458782	-2.51263	-3.78355	-0.635554	Psmc3ip
0.7352	0.045945	2.51155	-3.78495	1.83216	Fmr1
0.7352	0.0459515	2.51145	-3.78508	0.590686	Man2a1
0.7352	0.0460173	2.51038	-3.78646	0.666392	Nav1
0.7352	0.0460622	-2.50966	-3.7874	-2.41398	Mog
0.7352	0.0460773	2.50942	-3.78771	0.730361	Ddx4
0.7352	0.0461073	-2.50894	-3.78834	-1.18711	Msh3
0.7352	0.0461096	2.5089	-3.78838	1.31219	Vpreb3
0.7352	0.0462007	-2.50744	-3.79028	-0.506327	Hsd11b1
0.7352	0.0463057	-2.50575	-3.79247	-0.58444	Gsg1
0.7352	0.0463155	2.5056	-3.79267	0.68867	Macrod2
0.7352	0.0463165	2.50558	-3.79269	0.630836	Sfpq
0.7352	0.046474	2.50307	-3.79595	2.6476	Amy2a2
0.7352	0.0465257	-2.50224	-3.79702	-0.489939	Gle1
0.7352	0.0465529	-2.50181	-3.79758	-0.512732	Mrps21
0.7352	0.0465828	2.50134	-3.7982	0.530421	Sos1
0.7352	0.0466232	2.50069	-3.79903	0.453988	Dxo
0.7352	0.0466365	2.50048	-3.79931	1.72576	Lhx9
0.7352	0.0466443	2.50036	-3.79947	0.680489	Ccl4
0.7352	0.0466837	2.49973	-3.80028	0.697758	Kcnd3
0.7352	0.0467044	2.4994	-3.80071	2.05663	Itga5
0.7352	0.0467454	2.49876	-3.80155	2.20544	Atp2c1
0.7352	0.0469647	2.49529	-3.80605	0.983731	Socs1
0.7352	0.0469839	2.49499	-3.80644	0.891818	Rpl7
0.7352	0.047013	2.49453	-3.80704	1.46012	Adrb3
0.7352	0.0470261	2.49432	-3.8073	2.13946	Syt7
0.7352	0.0471218	2.49282	-3.80926	0.69399	C80068
0.7352	0.0471643	2.49215	-3.81013	1.71301	Zeb1
0.7352	0.0471723	2.49202	-3.81029	0.860422	Ppfia4
0.7352	0.0472097	-2.49144	-3.81105	-0.577858	Gstm5
0.7352	0.0472994	-2.49003	-3.81287	-1.23618	Cyp1a1
0.7352	0.0473019	2.48999	-3.81292	1.28402	Arf3
0.7352	0.0473366	2.48945	-3.81363	1.27852	Lifr
0.7352	0.0473718	2.4889	-3.81434	0.749008	Hipk2
0.7352	0.0473797	2.48878	-3.8145	0.978495	Gm10228
0.7352	0.0474037	2.4884	-3.81499	0.940441	Bcl2
0.7352	0.04746	-2.48753	-3.81613	-0.918094	Odf2l
0.7352	0.0475172	2.48663	-3.81729	1.61142	Fv1
0.7352	0.0475638	-2.48591	-3.81823	-0.541046	Ctsh
0.7352	0.04758	2.48566	-3.81856	1.97348	Lasp1
0.7352	0.0479785	-2.47949	-3.82657	-0.556855	2410015M20Rik
0.7352	0.0480968	-2.47767	-3.82894	-0.436244	Commd1
0.7352	0.0482074	-2.47597	-3.83114	-1.85407	Il2ra
0.7352	0.0482335	-2.47557	-3.83166	-0.495029	Gng11
0.7352	0.0483748	2.47341	-3.83447	0.983397	C330027C09Rik
0.7352	0.0483908	-2.47316	-3.83479	-0.589255	Aldh7a1
0.7352	0.0485144	-2.47128	-3.83724	-0.698137	Dhrs3
0.7352	0.0485226	-2.47115	-3.8374	-0.94914	Lpin2
0.7352	0.0485644	-2.47052	-3.83823	-0.477494	Mrps10
0.7352	0.0487554	-2.46762	-3.842	-1.0706	Cckar
0.7352	0.0487941	2.46703	-3.84276	0.434848	Peg10
0.7352	0.0488594	2.46604	-3.84404	0.649547	Terf2
0.7352	0.0488878	2.46562	-3.8446	1.12845	Fxyd7
0.7352	0.048926	2.46504	-3.84535	0.577149	Abhd5
0.7352	0.0490352	-2.46339	-3.84749	-0.967325	Slc7a8
0.7352	0.049041	2.4633	-3.84761	0.789768	Mef2a
0.7352	0.0490528	2.46312	-3.84784	1.10393	Cnot7
0.7352	0.0490873	2.46261	-3.84851	0.709761	Hbb-bt
0.7352	0.0491233	-2.46206	-3.84922	-0.789218	Eef1akmt1
0.7352	0.0491482	2.46169	-3.8497	0.543217	Sh3bp2
0.7352	0.0492703	-2.45986	-3.85208	-0.509333	C330006A16Rik
0.7352	0.0493295	-2.45897	-3.85324	-0.826592	Tspan3
0.7352	0.0493396	2.45882	-3.85343	1.05887	Nrip1
0.7352	0.0493492	2.45868	-3.85362	1.11038	Klf9
0.7352	0.0493842	2.45815	-3.8543	0.726953	Klf10
0.7352	0.0495464	2.45573	-3.85745	0.628688	Brd3
0.7352	0.0495825	2.4552	-3.85815	0.687193	Tub
0.7352	0.0496837	-2.45369	-3.8601	-0.522646	AI464131
0.7352	0.0497107	-2.45329	-3.86063	-0.454999	Naa38
0.7352	0.0497631	-2.45251	-3.86164	-1.60902
0.7352	0.0497634	-2.45251	-3.86164	-0.673287	Comtd1
0.7352	0.049798	-2.452	-3.86231	-0.452186	Sart3
0.7352	0.0499188	2.45021	-3.86464	1.39378
0.7352	0.049946	2.44981	-3.86516	0.654348	Snhg5
0.7352	0.0499939	2.4491	-3.86608	1.31311	Syt4
0.7352	0.0500231	-2.44867	-3.86664	-1.31347	Asgr1
0.7352	0.0500233	2.44867	-3.86664	0.581728	Nup50
0.7352	0.0501152	2.44731	-3.8684	0.980394	Pigyl
0.7352	0.0503711	2.44355	-3.87329	1.13049	Tex21
0.7352	0.0503808	2.44341	-3.87348	0.833028	Dlx6os2
0.7352	0.0503821	2.44339	-3.8735	0.987955	Defb2
0.7352	0.0504961	2.44173	-3.87567	1.55981	Igk-V1
0.7352	0.0506142	-2.44	-3.87791	-0.505296	Cyp1a1
0.7352	0.0506503	2.43948	-3.87859	0.840838	Tgoln2
0.7352	0.0506556	-2.4394	-3.87869	-0.915379	Mvk
0.7352	0.0506584	-2.43936	-3.87875	-0.505172	Pdcd4
0.7352	0.0506822	2.43901	-3.8792	1.29659	Acvrl1
0.7352	0.0508266	2.43692	-3.88193	0.910982	Hmgb2
0.7352	0.0509093	2.43572	-3.88349	1.39885	Nudc
0.7352	0.0510406	2.43382	-3.88596	0.760701	Kcnj1
0.7352	0.0510645	2.43348	-3.88641	0.97284	Gng4
0.7352	0.0511666	2.432	-3.88832	0.809932	Dlx2
0.7352	0.0512011	2.43151	-3.88897	0.663856	Id4
0.7352	0.0512626	2.43062	-3.89012	1.11023	Adh4
0.7352	0.0513146	2.42988	-3.89109	0.731465
0.7352	0.0513209	-2.42978	-3.89121	-0.496223	Galm
0.7352	0.0517839	-2.42317	-3.89982	-1.69332	Exo1
0.7352	0.0518094	2.42281	-3.90029	2.08064	Arfgef1
0.7352	0.0518561	-2.42214	-3.90116	-0.667799	Elp2
0.7352	0.0518599	2.42209	-3.90123	0.55828	Ly6c2
0.7352	0.0518806	2.42179	-3.90161	2.10421	Arhgap5
0.7352	0.0518849	-2.42173	-3.90169	-0.903399	Hpgd
0.7352	0.0518865	2.42171	-3.90172	0.729464	Impad1
0.7352	0.0519458	2.42087	-3.90281	1.36664	Ksr1
0.7352	0.0520456	2.41946	-3.90465	0.715017	Scn8a
0.7352	0.0520583	-2.41928	-3.90489	-0.796684
0.7352	0.0521201	2.4184	-3.90603	1.21258	Masp1
0.7352	0.0521982	2.4173	-3.90746	0.601963	Por
0.7352	0.0522174	2.41703	-3.90781	1.48482	Gm5637
0.7352	0.0523823	2.41471	-3.91084	0.621243	Cd68
0.7352	0.0523882	2.41463	-3.91094	1.00589
0.7352	0.0524651	-2.41355	-3.91235	-0.472083	Auh
0.7352	0.052466	-2.41354	-3.91236	-1.28537	Mug1
0.7352	0.0524736	-2.41343	-3.9125	-0.736973	Sdpr
0.7352	0.0524992	2.41307	-3.91297	0.64852	Wsb1
0.7352	0.052547	2.4124	-3.91384	1.6979	Relb
0.7352	0.0527489	-2.40958	-3.91752	-0.551724	Dnase1l1
0.7352	0.0528049	2.4088	-3.91854	1.27732	Hes5
0.7352	0.0528381	-2.40834	-3.91914	-0.987237	Antxr2
0.7352	0.0528543	2.40811	-3.91943	1.99151	Ell2
0.7352	0.0528779	-2.40778	-3.91986	-0.452093	Sf3b2
0.7352	0.0528829	2.40771	-3.91995	0.479991	Rhog
0.7352	0.0529522	-2.40675	-3.9212	-0.45894	Dus1l
0.7352	0.0530891	2.40485	-3.92368	1.02829	Spi1
0.7352	0.0531103	-2.40456	-3.92406	-0.525874	Ipo11
0.7352	0.0531134	2.40451	-3.92412	0.530937	Rbms1
0.7352	0.0531864	2.4035	-3.92543	0.64666	Nmb
0.7352	0.0533165	2.40171	-3.92777	0.638865	Map2k4
0.7352	0.0534605	2.39972	-3.93036	1.35426	Tbxa2r
0.7352	0.0535557	2.39842	-3.93206	1.12644	Msi1
0.7352	0.0535567	-2.3984	-3.93208	-1.15356	Traip
0.7352	0.0535882	2.39797	-3.93264	0.666505	Cldn6
0.7352	0.0536451	-2.39719	-3.93366	-0.483041	Cox8b
0.7352	0.0536649	2.39692	-3.93401	1.25612	Mapt
0.7352	0.0536738	-2.3968	-3.93417	-0.588201	Pccb
0.7352	0.0537591	-2.39563	-3.93569	-0.510489	Cpsf3
0.7352	0.0537797	-2.39535	-3.93606	-0.529158	Rpf2
0.7352	0.0537874	-2.39524	-3.9362	-0.520846	Gm7664
0.7352	0.0538436	-2.39447	-3.9372	-0.875044	Actb
0.7352	0.0539089	2.39358	-3.93836	1.04156	Slc10a1
0.7352	0.0539454	-2.39309	-3.939	-0.417986	Dnajc4
0.7352	0.0539548	-2.39296	-3.93917	-0.576799	Romo1
0.7352	0.0539621	2.39286	-3.9393	1.61978	Kif5c
0.7352	0.0541552	2.39023	-3.94272	0.446849	Klhl21
0.7352	0.0541681	2.39006	-3.94295	0.507466	Plp2
0.7352	0.0542086	2.38951	-3.94367	1.01567	Creb1
0.7352	0.0542199	2.38936	-3.94387	1.49536	Gabra1
0.7352	0.0542217	2.38933	-3.9439	1.30185	Tmem50b
0.7352	0.0542928	2.38837	-3.94515	0.860366	Dnajc21
0.7352	0.0543418	-2.38771	-3.94602	-0.487176	Cct2
0.7352	0.0543478	2.38762	-3.94612	0.558938	Klf6
0.7352	0.0543957	2.38698	-3.94697	2.12707	Igfbp3
0.7352	0.0544141	-2.38673	-3.94729	-0.549593	LOC100861978
0.7352	0.0544409	2.38637	-3.94776	1.44469	Itgam
0.7352	0.0544432	2.38634	-3.9478	0.975191	Shox2
0.7352	0.054551	2.38488	-3.9497	0.739284	Rnf14
0.7352	0.0545533	2.38485	-3.94974	0.79792	Casp9
0.7352	0.0545549	2.38483	-3.94976	1.10892	Rab10
0.7352	0.0548109	2.38139	-3.95424	0.634885	Nasp
0.7352	0.0548119	-2.38138	-3.95426	-0.475904	Gm12942
0.7352	0.0548562	-2.38079	-3.95504	-0.694342	Tax1bp1
0.7352	0.0548824	2.38044	-3.95549	0.897841	Mc3r
0.7352	0.0549032	2.38016	-3.95586	0.873699	Mafg
0.7352	0.0550466	-2.37824	-3.95835	-0.51477	Zmym4
0.7352	0.0551147	2.37733	-3.95954	1.09063	Nt5e
0.7352	0.0551809	2.37645	-3.96068	0.594736	Hspb8
0.7352	0.0551888	-2.37635	-3.96082	-0.426028	Wnt6
0.7352	0.0552254	-2.37586	-3.96146	-0.493482	Tle1
0.7352	0.0552695	2.37528	-3.96222	0.958956	Casp1
0.7352	0.0552819	2.37511	-3.96243	1.52468	Plp1
0.7352	0.0553708	2.37393	-3.96397	1.10531	Pcm1
0.7352	0.0553994	2.37355	-3.96447	1.24598	Muc13
0.7352	0.0554234	-2.37324	-3.96488	-0.633952	Gna11
0.7352	0.0554968	2.37226	-3.96615	0.471346	Trim47
0.7352	0.0555529	2.37152	-3.96711	0.433658	Sqstm1
0.7352	0.0556171	-2.37067	-3.96822	-0.622246	Bcas2
0.7352	0.0556225	2.3706	-3.96831	1.32734	C78344
0.7352	0.05569	2.36971	-3.96947	0.994346	Igf1r
0.7352	0.0557114	-2.36943	-3.96984	-0.633463	C76472
0.7352	0.0557261	2.36924	-3.97009	0.581554	Nfatc1
0.7352	0.055837	2.36778	-3.97199	2.45752	Srpr
0.7352	0.0558571	2.36752	-3.97234	1.46193	Vcan
0.7352	0.0558867	2.36713	-3.97284	1.93202	Igll1
0.7352	0.0559242	-2.36663	-3.97349	-0.560661	B9d1
0.7352	0.0559538	-2.36625	-3.97399	-0.56331	Tmeff2
0.7352	0.0559856	2.36583	-3.97454	1.71584	Krt5
0.7352	0.0560477	2.36502	-3.9756	0.667727	Neurog3
0.7352	0.0560751	-2.36466	-3.97606	-0.487035	Eya2
0.7352	0.0561067	-2.36424	-3.9766	-0.511107	Hes6
0.7362	0.0563462	-2.36112	-3.98068	-0.501058	Tcea3
0.7362	0.0563586	2.36096	-3.98089	0.438309	Tsc22d4
0.7362	0.0563884	-2.36057	-3.98139	-0.422395	AU020206
0.7362	0.0564155	2.36022	-3.98185	0.636629	Mgst2
0.7367	0.0565458	2.35853	-3.98406	0.528944	Mfap5
0.7367	0.0565959	2.35788	-3.98491	0.657354	Pafah1b2
0.7367	0.0567159	-2.35632	-3.98693	-0.606727	Nr1h3
0.7367	0.0567615	2.35573	-3.9877	0.867711	Oprm1
0.7367	0.0568692	-2.35434	-3.98951	-0.617855	Actn1
0.7367	0.0569887	-2.35281	-3.99152	-0.861165	Prpsap2
0.7367	0.0570266	2.35232	-3.99215	0.762162	Igkv9-120
0.7367	0.0570307	-2.35227	-3.99222	-0.627359	Cat
0.7367	0.0570342	-2.35222	-3.99228	-0.401509	Zfp787
0.7367	0.057048	-2.35204	-3.99251	-0.720261	Lgals9
0.737	0.0571756	2.35041	-3.99465	0.973635	Pkia
0.737	0.0572468	-2.34949	-3.99584	-0.442886	Chchd3
0.737	0.0573489	2.34819	-3.99754	0.406351	Arih2
0.737	0.0573683	-2.34794	-3.99787	-0.539505	Crcp
0.737	0.0573915	-2.34764	-3.99825	-0.637753	Naglu
0.737	0.0574375	-2.34706	-3.99902	-0.720943	Krt10
0.737	0.0574806	2.34651	-3.99974	0.42047	Polr2h
0.7395	0.0577378	2.34324	-4.004	1.91568	Dtna
0.7399	0.0578249	2.34213	-4.00544	1.20267	Hoxa10
0.7406	0.0579374	2.34071	-4.0073	0.778146	Atp6v1a
0.7409	0.0580224	2.33963	-4.0087	2.19821	Gm10436
0.7427	0.058325	2.33582	-4.01367	1.77814	Tfrc
0.7427	0.0584105	2.33475	-4.01507	1.64034	Snapc3
0.7427	0.0584125	-2.33473	-4.0151	-0.617173	Ahi1
0.7427	0.0585891	2.33252	-4.01799	1.21311	Gfra1
0.7427	0.0588008	-2.32988	-4.02143	-0.910092	Gast
0.7427	0.0588803	2.32889	-4.02272	0.715225	Tubb4a
0.7427	0.0588846	2.32883	-4.02279	1.38925	Ate1
0.7427	0.0589862	2.32757	-4.02444	0.981104
0.7427	0.0590862	2.32633	-4.02605	1.11976
0.7427	0.0591448	-2.32561	-4.027	-0.500035	Zfp942
0.7427	0.0592238	2.32463	-4.02828	1.43993	Matn3
0.7427	0.059267	2.3241	-4.02897	0.922522	Slc34a2
0.7427	0.0594269	2.32213	-4.03154	1.47946	H2-M3
0.7427	0.059522	-2.32096	-4.03307	-0.462736	Gga2
0.7427	0.0596333	2.31959	-4.03486	0.459889	Cenpb
0.7427	0.0596892	2.3189	-4.03575	0.775275	Gch1
0.7427	0.0596936	2.31885	-4.03582	2.68413	Ighg
0.7427	0.0597379	2.31831	-4.03653	2.08016	Rapgef4
0.7427	0.059783	-2.31775	-4.03725	-0.58084	Tspan13
0.7427	0.0597842	-2.31774	-4.03727	-0.453535	S100pbp
0.7427	0.0598423	2.31703	-4.03819	1.34283	Myo10
0.7427	0.0598758	2.31662	-4.03873	0.435851	Jak3
0.7427	0.0599135	2.31616	-4.03933	0.509582
0.7427	0.0599183	2.3161	-4.03941	1.16935	Fnbp1
0.7427	0.0599901	2.31522	-4.04055	0.81123	Glg1
0.7427	0.0602093	2.31256	-4.04403	0.7584	Serpinb5
0.7427	0.0602945	2.31152	-4.04538	0.46274	Spin1
0.7427	0.0603422	2.31094	-4.04613	1.13303	Ube2h
0.7427	0.0603605	2.31072	-4.04642	0.85099	Egfl8
0.7427	0.0603716	2.31059	-4.0466	2.01833	Cacna1a
0.7427	0.0604116	2.31011	-4.04723	0.422369	Nectin2
0.7427	0.0605891	2.30796	-4.05003	0.674199	Col8a1
0.7427	0.0606164	-2.30763	-4.05046	-0.914801	Rap2b
0.7427	0.0606621	2.30708	-4.05118	0.509933	Foxq1
0.7427	0.0607273	2.30629	-4.0522	0.961637	Cybb
0.7427	0.0608167	2.30522	-4.05361	0.786402	Acsl4
0.7427	0.0609585	-2.30352	-4.05583	-0.423947	Golph3l
0.7427	0.0611138	2.30166	-4.05826	0.96041	Efnb1
0.7427	0.0611211	-2.30157	-4.05837	-1.48051	Flna
0.7427	0.0612242	-2.30034	-4.05998	-0.567438	Adam1a
0.7427	0.06123	2.30027	-4.06007	0.924277	Naa15
0.7427	0.0612422	2.30012	-4.06026	0.843093	Wnt5a
0.7427	0.0612486	-2.30005	-4.06036	-2.55262	Gm29727
0.7427	0.0614892	-2.29718	-4.0641	-1.06503	Xpo1
0.7427	0.061541	2.29657	-4.0649	0.871831	AA408251
0.7427	0.0615427	-2.29655	-4.06493	-0.902941	Ddx3x
0.7427	0.0615673	-2.29625	-4.06531	-0.712402	Pkia
0.7427	0.0616038	-2.29582	-4.06587	-0.586996	Faap20
0.7427	0.061618	-2.29565	-4.06609	-1.05264	Vtn
0.7427	0.0616762	-2.29496	-4.06699	-0.527284	Prim1
0.7427	0.0616847	-2.29486	-4.06712	-0.530136	Efs
0.7427	0.0621355	2.28954	-4.07407	2.00729	Cd6
0.7427	0.062196	2.28883	-4.07499	1.63164	Nudt4
0.7427	0.0622378	2.28834	-4.07563	0.408203	Pnoc
0.7427	0.0623594	2.28692	-4.07749	1.80215	Dram2
0.7427	0.0623691	-2.2868	-4.07764	-0.422593	Terf1
0.7427	0.0623807	-2.28667	-4.07782	-0.609402	Atraid
0.7427	0.0624776	2.28553	-4.0793	1.22956	Gnaz
0.7427	0.0625831	2.2843	-4.08091	0.481032	Gnmt
0.7427	0.0625849	-2.28428	-4.08093	-1.42511	Ighg3
0.7427	0.0626203	2.28387	-4.08147	1.16404	Tspan5
0.7427	0.0626406	2.28363	-4.08178	1.26648	Igh-VJ558
0.7427	0.0626492	2.28353	-4.08191	0.444499	Isg15
0.7427	0.0626769	-2.28321	-4.08233	-0.593977	H2afv
0.7427	0.0626968	2.28298	-4.08264	1.26006	Rag1
0.7427	0.062751	2.28235	-4.08346	0.49119	Zranb1
0.7427	0.0627733	2.28209	-4.0838	1.03786	Hamp
0.7427	0.0628669	-2.281	-4.08522	-0.575188	Sytl4
0.7427	0.0630231	2.27919	-4.08758	1.32487	Actb
0.7427	0.0631026	2.27827	-4.08878	0.597027	Hcn1
0.7427	0.0631442	-2.27779	-4.08941	-0.744965	St6galnac1
0.7427	0.0631656	2.27754	-4.08973	1.00969	Cyp2b10
0.7427	0.0631795	-2.27738	-4.08994	-1.10488	Serpind1
0.7427	0.0632216	2.27689	-4.09058	0.825798	Rest
0.7427	0.0632282	2.27682	-4.09068	1.33311	Neo1
0.7427	0.0632759	2.27627	-4.0914	0.970178	Celsr2
0.7427	0.063365	-2.27524	-4.09274	-0.437965	Copz2
0.7427	0.0633887	-2.27497	-4.09309	-0.457817	Wnk2
0.7427	0.0634979	-2.27371	-4.09473	-0.66749	Nme3
0.7427	0.0635349	-2.27329	-4.09529	-0.806713	Mina
0.7427	0.0636285	2.27221	-4.09669	0.748256	Adam19
0.7427	0.0636371	-2.27211	-4.09682	-0.430738	Pithd1
0.7427	0.0636501	2.27196	-4.09701	0.38176	Vmp1
0.7427	0.0637054	2.27133	-4.09784	1.70385	Six3
0.7427	0.0639892	2.26809	-4.10207	0.8332	Ear1
0.7427	0.0641184	-2.26662	-4.10399	-0.430439	Gnpat
0.7427	0.0641407	2.26636	-4.10432	0.918058	Cxcl9
0.7427	0.0643456	2.26404	-4.10736	0.880461	Ammecr1l
0.7427	0.0644634	2.2627	-4.1091	0.499632	Spock1
0.7427	0.0645448	2.26178	-4.1103	2.16097	Xrcc5
0.7427	0.0645779	2.26141	-4.11079	0.804329	Myl7
0.7427	0.0646189	-2.26094	-4.1114	-0.676854	Nthl1
0.7427	0.0646331	-2.26078	-4.11161	-0.533563	Itm2a
0.7427	0.0646825	2.26023	-4.11233	0.541447	Dnajc5
0.7427	0.0647452	2.25952	-4.11326	0.771334	Eif1a
0.7427	0.0648159	-2.25873	-4.11429	-0.507069	Cubn
0.7427	0.0648536	2.2583	-4.11485	0.584591	Hr
0.7427	0.0649021	-2.25776	-4.11556	-0.576431	Ift27
0.7427	0.0649126	-2.25764	-4.11571	-0.446474	Smap2
0.7427	0.0649767	2.25692	-4.11665	0.789493	Ly6h
0.7427	0.0651558	-2.25491	-4.11927	-0.513393	Ece1
0.7427	0.0651656	2.2548	-4.11941	1.73044	Ccl12
0.7427	0.0652024	2.25439	-4.11995	0.803071	Znrf1
0.7427	0.0653064	2.25323	-4.12147	1.35146	Fbxw11
0.7427	0.0653332	2.25293	-4.12186	1.21217	4922502D21Rik
0.7427	0.0653891	2.25231	-4.12267	0.616358	Usp7
0.7427	0.0654754	2.25135	-4.12393	1.95938	Ms4a6b
0.7427	0.0654876	2.25121	-4.1241	0.615794	Slc6a4
0.7427	0.0655091	-2.25097	-4.12442	-0.447224	Zfp651
0.7427	0.0655973	2.24999	-4.1257	1.18715	Trpc1
0.7427	0.0658033	2.2477	-4.12868	1.47075	Gna13
0.7427	0.0659479	2.24611	-4.13077	0.843447	Car4
0.7427	0.0659524	2.24606	-4.13083	0.916421	Hmx3
0.7427	0.0659757	-2.2458	-4.13117	-0.394406	S100b
0.7427	0.066186	2.24348	-4.1342	0.735472	Sf3a2
0.7427	0.066317	2.24204	-4.13608	1.19417	Tcrb-J
0.7427	0.0664586	2.24049	-4.1381	0.868705	Gria2
0.7427	0.0664774	2.24028	-4.13837	1.52956	Dhx36
0.7427	0.0665005	-2.24003	-4.1387	-0.613925	Top3b
0.7427	0.0665183	2.23983	-4.13896	0.489955	Rgs19
0.7427	0.066584	-2.23911	-4.1399	-0.456753	Adssl1
0.7427	0.0665886	2.23906	-4.13996	1.92652	Eif4g1
0.7427	0.0665965	2.23897	-4.14007	1.29637	Tgfbr1
0.7427	0.066817	-2.23657	-4.14322	-0.477577	Rmi1
0.7427	0.0669075	2.23558	-4.1445	1.50643
0.7427	0.0669642	2.23496	-4.14531	0.459902	Dlgap4
0.7427	0.0669777	-2.23482	-4.1455	-0.715991	Prss32
0.7427	0.066983	-2.23476	-4.14557	-0.473998	Fuca1
0.7427	0.0671234	2.23324	-4.14757	1.29046	H2-T24
0.7427	0.0672085	2.23231	-4.14877	0.450625	Gm12657
0.7427	0.06734	2.23089	-4.15063	1.41391	Nfe2l3
0.7427	0.0673838	-2.23042	-4.15125	-0.487866	Aldh7a1
0.7427	0.0673887	-2.23036	-4.15131	-0.864972	Dbp
0.7427	0.0674255	-2.22996	-4.15183	-0.477463	Ptpn13
0.7427	0.0678797	2.22508	-4.15821	0.439179	Thbd
0.7427	0.0678857	-2.22501	-4.1583	-0.582923	Lactb2
0.7427	0.0679268	-2.22457	-4.15887	-0.423936	Bcat2
0.7427	0.0679302	-2.22454	-4.15892	-0.740545	1700023D09Rik
0.7427	0.0679601	2.22422	-4.15934	3.22952	Sec23a
0.7427	0.0679719	2.22409	-4.1595	1.23833	Akr1c6
0.7427	0.0679719	2.22409	-4.1595	0.863264	Cdh6
0.7427	0.067982	2.22398	-4.15964	0.484525	Sf1
0.7427	0.0679998	-2.22379	-4.15989	-0.592615	Slc35a1
0.7427	0.0680999	2.22272	-4.16129	2.53102	Pdia6
0.7427	0.0681574	-2.22211	-4.16209	-2.52513	Mark3
0.7427	0.0683368	2.22019	-4.16459	0.561956	Actg2
0.7427	0.0683476	-2.22008	-4.16474	-0.496727	Tor1b
0.7427	0.0684043	2.21948	-4.16552	0.982999	Sars2
0.7427	0.068441	2.21908	-4.16603	1.7284	Klf9
0.7427	0.0684634	-2.21885	-4.16635	-0.570928	Cmc2
0.7427	0.0684886	-2.21858	-4.1667	-0.501325	Aktip
0.7427	0.0685252	2.21819	-4.1672	0.420546	Myd88
0.7427	0.06866	-2.21676	-4.16907	-0.381594	Prom1
0.7427	0.0688325	2.21493	-4.17145	1.48823	Tspyl1
0.7427	0.0688654	2.21459	-4.1719	1.20016	Maz
0.7427	0.0688731	2.2145	-4.17201	1.26163	Acaa1b
0.7427	0.0689151	2.21406	-4.17259	0.782328	Pcgf5
0.7427	0.0690575	2.21256	-4.17455	0.870381	Akap2
0.7427	0.0690723	-2.2124	-4.17475	-0.548537	Cuedc1
0.7427	0.0691205	-2.2119	-4.17542	-0.561255	Coq9
0.7427	0.069128	2.21182	-4.17552	1.01212	Ceacam1
0.7427	0.0692197	2.21085	-4.17678	0.576898	Tbc1d15
0.7427	0.0693274	-2.20972	-4.17825	-0.566355	Anapc13
0.7427	0.0693798	2.20917	-4.17897	0.747266	Aldh1a7
0.7427	0.0693876	-2.20909	-4.17908	-0.415351	Usp48
0.7427	0.0694512	2.20842	-4.17995	1.14328	Ly6g6c
0.7427	0.0695742	2.20714	-4.18162	2.16801	Krtap8-1
0.7427	0.0695967	2.2069	-4.18193	0.952157	Pglyrp1
0.7427	0.0696628	2.20621	-4.18283	0.940481	Ppargc1a
0.7427	0.0697643	2.20515	-4.18421	0.625195
0.7427	0.0697917	2.20487	-4.18459	0.959545	Hipk1
0.7427	0.0698156	2.20462	-4.18491	1.33654	Atrx
0.7427	0.0698311	-2.20446	-4.18512	-0.367017	Ebf3
0.7427	0.0699044	2.20369	-4.18612	2.82106	Pou3f3
0.7427	0.0699135	2.2036	-4.18624	0.916082	Tcf25
0.7427	0.0699322	2.2034	-4.1865	1.61003	Lcn2
0.7427	0.0699777	2.20293	-4.18711	1.01494	Edn1
0.7427	0.0700093	2.2026	-4.18754	1.98211	Tbl1x
0.7427	0.0700937	2.20173	-4.18868	1.6107	Pctp
0.7427	0.0701741	-2.20089	-4.18977	-0.600093
0.7427	0.0701873	-2.20076	-4.18995	-0.538317	Sec61b
0.7427	0.0701988	2.20064	-4.19011	1.01991	Wars
0.7427	0.0702409	-2.2002	-4.19067	-1.14253	Hic1
0.7427	0.0702416	2.20019	-4.19068	0.82658	Trp53-ps
0.7427	0.0703016	-2.19957	-4.19149	-0.590921	Lppos
0.7427	0.0703721	2.19884	-4.19244	1.23882	Syt11
0.7427	0.0703911	-2.19865	-4.1927	-0.753744	Ifna7
0.7427	0.070454	2.198	-4.19355	0.469718	Mycl
0.7427	0.0704674	2.19786	-4.19373	0.602244	Lcn2
0.7427	0.0705353	2.19716	-4.19464	0.863071	Klf13
0.7427	0.0706791	2.19568	-4.19657	0.483075	Gnl3
0.7427	0.0707545	2.1949	-4.19759	0.477255	Amd2
0.7427	0.070777	2.19467	-4.19789	0.800704	Mtf2
0.7427	0.0708156	2.19428	-4.1984	1.65766	Fgf13
0.7427	0.0708207	2.19422	-4.19847	0.521281	Ptbp3
0.7427	0.0708736	2.19368	-4.19918	1.83656	Ighg
0.7427	0.0709294	2.19311	-4.19993	0.393479	Igf2bp2
0.7427	0.0709554	2.19284	-4.20027	0.875949	Iigp1
0.7427	0.0710289	2.19209	-4.20126	0.866705	Tmsb10
0.7427	0.0710963	2.1914	-4.20215	1.06027	Arhgap29
0.7427	0.0711215	2.19115	-4.20249	0.841628	Dlx6
0.7427	0.0711244	2.19111	-4.20253	1.62386	Il1r2
0.7427	0.0711301	2.19106	-4.2026	0.99651	Phex
0.7427	0.0711902	2.19044	-4.20341	0.825642	Eln
0.7427	0.0713774	2.18853	-4.2059	1.45739	AA416453
0.7427	0.0713802	2.18851	-4.20593	0.653672	Bach1
0.7427	0.0715171	-2.18711	-4.20775	-1.57148	Fam96b
0.7427	0.0715276	-2.18701	-4.20789	-1.30687
0.7427	0.0718948	-2.18329	-4.21274	-0.766038	Tnfsf9
0.7427	0.0719105	2.18313	-4.21295	0.803254	Rdh11
0.7427	0.0719515	-2.18271	-4.21349	-0.568886	Dgcr6
0.7427	0.0720274	-2.18195	-4.21449	-1.25978	Fer
0.7427	0.0720768	2.18145	-4.21514	0.489056	Ldlr
0.7427	0.072128	2.18093	-4.21581	0.601827	Ubc
0.7427	0.0721439	2.18077	-4.21602	0.829188	Celf2
0.7427	0.0721608	2.1806	-4.21624	0.366281	Bcl10
0.7427	0.072211	-2.1801	-4.2169	-0.616174	Plcg2
0.7427	0.0722617	2.17959	-4.21757	1.14478	Hmgcr
0.7427	0.0723044	2.17916	-4.21812	2.75815	Rnf2
0.7427	0.0723297	2.1789	-4.21846	0.413745	Acot9
0.7427	0.0724294	-2.1779	-4.21976	-0.858883	Lrrc57
0.7427	0.072431	-2.17789	-4.21978	-0.746549	Slc1a6
0.7427	0.0724703	-2.17749	-4.2203	-0.396373	Glrx
0.7427	0.0724813	-2.17738	-4.22044	-1.31687	Odf2
0.7427	0.0725009	2.17719	-4.2207	0.973134	Aurka
0.7427	0.0725269	2.17693	-4.22104	0.462223
0.7427	0.0726277	2.17592	-4.22235	0.744951	Dhh
0.7427	0.0726957	2.17524	-4.22324	0.564137	Ybx1
0.7427	0.0727234	2.17496	-4.2236	0.593678	Tspan8
0.7427	0.072736	2.17483	-4.22376	0.79195	Gm4354
0.7427	0.0727372	-2.17482	-4.22378	-0.476169	Dpm3
0.7427	0.0728551	2.17365	-4.22531	0.719511	Glns-ps1
0.7427	0.0728764	2.17343	-4.22559	1.08498	Cox4i1
0.7427	0.072929	-2.17291	-4.22627	-0.591398	Zfp932
0.7427	0.0729472	2.17273	-4.22651	0.511586	Slc7a2
0.7427	0.0729575	2.17263	-4.22664	2.3612	Spice1
0.7427	0.0730751	2.17146	-4.22817	0.530746	Alox12e
0.7427	0.0730776	2.17143	-4.2282	0.433578	Entpd1
0.7427	0.073085	-2.17136	-4.2283	-0.453354	Cdkn1c
0.7427	0.0731831	2.17038	-4.22957	1.71955	Usp22
0.7427	0.0731996	-2.17022	-4.22978	-0.505213	Psen2
0.7427	0.0731996	2.17022	-4.22978	0.841634	Gli1
0.7427	0.0732111	2.17011	-4.22993	1.45121	Slco6c1
0.7427	0.0732329	2.16989	-4.23021	0.779055	Anp32a
0.7427	0.0732871	2.16935	-4.23091	0.431298	Ube2o
0.7427	0.0733943	2.16829	-4.2323	0.770404	Hist1h3g
0.7427	0.0735197	2.16705	-4.23391	0.851917	Isl1
0.7427	0.0735233	2.16702	-4.23396	0.696126	Ptprcap
0.7427	0.0735486	-2.16677	-4.23428	-0.418275	Fkbp9
0.7427	0.0735882	2.16638	-4.23479	2.27041	Cttn
0.7427	0.0736418	-2.16585	-4.23548	-0.460216	Mcm3ap
0.7427	0.0737086	2.16519	-4.23634	0.637884	Cdca7
0.7427	0.0737657	2.16463	-4.23707	0.916464	Ceacam9
0.7427	0.0737955	2.16433	-4.23746	0.810508	Gria2
0.7427	0.0738293	2.164	-4.23789	0.430723	Rassf1
0.7427	0.0738971	-2.16333	-4.23876	-1.06957	Ormdl1
0.7427	0.074078	2.16156	-4.24107	1.39161	C80678
0.7427	0.0740798	-2.16154	-4.2411	-0.645193	Mlec
0.7427	0.0741171	2.16118	-4.24157	0.429297	Ddx21
0.7427	0.0741386	-2.16097	-4.24185	-0.360414	Gm6917
0.7427	0.0742004	2.16036	-4.24264	0.498717	Uck2
0.7427	0.0742746	2.15964	-4.24358	0.821888	Plac1
0.7427	0.074355	-2.15885	-4.24461	-0.696982	Dusp19
0.7427	0.0744755	-2.15767	-4.24614	-0.52617	Krt4
0.7427	0.0745462	2.15699	-4.24704	0.980533	Eif3b
0.7427	0.0745902	-2.15656	-4.24759	-0.551582	Idh2
0.7427	0.0746207	2.15626	-4.24798	0.449019	Hap1
0.7427	0.0746798	2.15569	-4.24873	0.50971	Rasal1
0.7427	0.0746837	2.15565	-4.24878	1.09387	Nkx3-1
0.7427	0.0746956	2.15553	-4.24893	0.851367	Ets1
0.7427	0.0746963	-2.15553	-4.24894	-0.391022	Invs
0.7427	0.0748423	-2.15411	-4.25079	-0.535663	Igh-VJ558
0.7427	0.0748659	-2.15388	-4.25108	-0.387908	Naga
0.7427	0.0749307	-2.15325	-4.2519	-0.578729	Ilvbl
0.7427	0.074944	2.15312	-4.25207	0.827995	Arpc5l
0.7427	0.0750548	2.15205	-4.25347	0.994937	Mucl1
0.7427	0.0750946	2.15167	-4.25397	1.3752	Prl3b1
0.7427	0.0751209	-2.15141	-4.2543	-0.41705	Nckap1l
0.7427	0.0752301	2.15036	-4.25567	0.91401	Hsd3b1
0.7427	0.0753466	2.14924	-4.25714	0.888632	Gm10698
0.7427	0.0754575	2.14817	-4.25853	1.56433	Stk3
0.7427	0.0755397	2.14738	-4.25956	0.953586	Mcm5
0.7427	0.0757285	-2.14557	-4.26192	-0.414259	Gsta2
0.7427	0.0758963	2.14396	-4.26401	1.27789	Ckap2
0.7427	0.0759361	-2.14358	-4.26451	-0.523361	Pip5k1b
0.7427	0.0759793	-2.14317	-4.26504	-0.498807	Acaa1a
0.7427	0.0761694	2.14136	-4.26741	2.07402	Ibsp
0.7427	0.0761864	-2.14119	-4.26762	-0.484236	Arhgef28
0.7427	0.0762932	-2.14018	-4.26894	-0.443303	Gm29733
0.7427	0.0763047	-2.14007	-4.26908	-0.371826	Fam101b
0.7427	0.076334	2.13979	-4.26945	1.69377	BC094435
0.7427	0.0763966	2.13919	-4.27022	0.668203	Gcap8
0.7427	0.0765357	-2.13788	-4.27194	-1.21215	Entpd5
0.7427	0.0766143	-2.13713	-4.27291	-0.859184	Psmd5
0.7427	0.076661	2.13669	-4.27349	1.4927
0.7427	0.0766877	2.13644	-4.27381	1.01943	Fhl1
0.7427	0.0770155	2.13334	-4.27785	0.651762	Myo1f
0.7427	0.0771779	2.13182	-4.27983	0.442465	Map3k3
0.7427	0.0771933	-2.13167	-4.28002	-0.543248	Cdc42se2
0.7427	0.0772973	2.13069	-4.28129	0.674462	Serpina3g
0.7427	0.0773099	2.13058	-4.28145	0.507519	Prss8
0.7427	0.0773652	2.13006	-4.28212	1.02715	En1
0.7427	0.077386	2.12986	-4.28238	0.423002	Sox18
0.7427	0.0774188	-2.12956	-4.28278	-0.418437	Psmb6
0.7427	0.0775772	2.12807	-4.28471	0.774593	Cxcl12
0.7427	0.0776614	2.12729	-4.28573	1.26482	Cfb
0.7427	0.0776749	-2.12716	-4.2859	-0.413191	Sec61a1
0.7427	0.0777291	2.12666	-4.28656	0.588326	Slc30a1
0.7427	0.0777458	-2.1265	-4.28676	-1.31122	Snrpb
0.7427	0.0777783	-2.1262	-4.28715	-0.900583	Smim11
0.7427	0.0778448	2.12558	-4.28796	0.754177	Atp6v1a
0.7427	0.0778769	2.12528	-4.28835	0.460567	Prr13
0.7427	0.0778822	2.12523	-4.28841	2.28555	Rgs4
0.7427	0.0778944	-2.12512	-4.28856	-0.656706	Cebpzos
0.7427	0.0779722	-2.12439	-4.2895	-0.898916	Tal1
0.7427	0.0780542	-2.12363	-4.2905	-0.673018	Lage3
0.7427	0.0781795	-2.12247	-4.29201	-0.7172	Mob1b
0.7427	0.0781932	2.12234	-4.29218	1.07247	Eif4g1
0.7427	0.0782411	2.1219	-4.29275	0.895392	Wbp2
0.7427	0.0782999	2.12135	-4.29346	1.43598	Prl7a2
0.7427	0.078369	2.12071	-4.2943	1.64651	Rab7
0.7427	0.0783979	2.12045	-4.29464	0.468788	Anapc15
0.7427	0.0784222	-2.12022	-4.29494	-0.658762	Nub1
0.7427	0.0785255	2.11927	-4.29618	0.536846	Zfp326
0.7427	0.0785686	2.11887	-4.2967	0.560355	Tcf7
0.7427	0.0785743	2.11882	-4.29677	2.18689	Pitpnb
0.7427	0.0787178	-2.11749	-4.29849	-0.497109	Col26a1
0.7427	0.0787676	-2.11704	-4.29908	-0.916376
0.7427	0.0788084	-2.11666	-4.29957	-1.39391	Gldc
0.7427	0.0789425	2.11543	-4.30118	0.38879	D7Ertd183e
0.7427	0.0789605	-2.11526	-4.30139	-0.556217	Gbe1
0.7427	0.0790414	2.11452	-4.30236	0.958624	Gfra2
0.7427	0.0790642	2.11431	-4.30263	0.830617	Ap2b1
0.7427	0.0792904	-2.11224	-4.30533	-0.504661	Zfp740
0.7427	0.0793502	2.11169	-4.30604	0.466001	Tfap2b
0.7427	0.0793734	-2.11148	-4.30631	-0.414274	Tbc1d14
0.7427	0.07942	2.11106	-4.30687	0.958199	Elp5
0.7427	0.0794231	-2.11103	-4.3069	-0.758429	Pde9a
0.7427	0.0795687	2.1097	-4.30863	1.63229	AF067061
0.7427	0.079606	-2.10936	-4.30907	-0.623121	Lclat1
0.7427	0.0796161	2.10927	-4.30919	0.664809	Rfk
0.7427	0.0797188	-2.10834	-4.31041	-0.522591	Pld1
0.7427	0.079721	2.10832	-4.31043	1.25419	Prss2
0.7427	0.079822	2.1074	-4.31163	2.30359	Cdh15
0.7427	0.0798506	-2.10714	-4.31197	-0.37449	Ppic
0.7427	0.0798861	-2.10682	-4.31239	-0.41384	Polr3k
0.7427	0.0799124	2.10658	-4.3127	0.738774	Bcl2l10
0.7427	0.0799505	2.10623	-4.31314	0.994705	Aspscr1
0.7427	0.0799531	-2.10621	-4.31318	-0.890457	Myoc
0.7427	0.0800293	2.10552	-4.31407	0.66335	Tnfrsf1a
0.7427	0.0800424	-2.1054	-4.31423	-0.843336
0.7427	0.0800426	2.1054	-4.31423	1.00753	Asic2
0.7427	0.0801006	-2.10487	-4.31491	-1.15607	Sftpd
0.7427	0.0801132	-2.10476	-4.31506	-0.527752	Zhx1
0.7427	0.0801559	2.10437	-4.31556	0.838109	Nucks1
0.7427	0.0802878	-2.10318	-4.31711	-0.563264	Anln
0.7427	0.0803421	2.10269	-4.31775	0.712666	Sema6d
0.7427	0.0804434	2.10178	-4.31894	0.925031	Tpsab1
0.7427	0.0804782	2.10147	-4.31935	0.47971	Atp2a2
0.7427	0.0804891	2.10137	-4.31948	0.595805	Cbfa2t3
0.7427	0.0806433	-2.09998	-4.32128	-0.740501	Zmynd8
0.7427	0.0806906	2.09956	-4.32183	0.878642	Sirpa
0.7427	0.0807554	2.09898	-4.32259	0.451313	Csnk2a1
0.7427	0.0808989	2.09769	-4.32426	0.408064	Gm1862
0.7427	0.0811236	2.09568	-4.32687	1.16436	Batf
0.7427	0.081229	2.09474	-4.3281	0.400233	Tubb5
0.7427	0.0813076	2.09404	-4.32901	1.25113	Rab14
0.7427	0.0813846	-2.09335	-4.3299	-0.486911	Slc46a1
0.7427	0.0814013	2.09321	-4.33009	0.801127	Iqgap1
0.7427	0.0816464	-2.09103	-4.33293	-0.534329	Ramp1
0.7427	0.0816602	2.09091	-4.33309	2.35843	Tsc1
0.7427	0.081675	2.09077	-4.33326	0.884395	Pknox1
0.7427	0.0819405	2.08842	-4.33631	0.738828	Mmp7
0.7427	0.082051	2.08745	-4.33758	1.64683	Rab6a
0.7427	0.0822034	2.0861	-4.33933	0.660204	Cd83
0.7427	0.0822496	2.0857	-4.33986	0.534394	Cacnb2
0.7427	0.08225	2.08569	-4.33986	1.38736	Csf2
0.7427	0.0823031	-2.08523	-4.34047	-0.5362	Ipo8
0.7427	0.0823153	2.08512	-4.34061	0.781183	Nkain1
0.7427	0.0823447	-2.08486	-4.34095	-0.36807	Parp2
0.7427	0.0823627	2.0847	-4.34115	1.32845	Rangap1
0.7427	0.0824509	2.08393	-4.34216	1.08631	Hrg
0.7427	0.0824876	2.0836	-4.34258	0.44592	Igfbp6
0.7427	0.0825392	-2.08315	-4.34317	-0.490833	Aoc3
0.7427	0.0825558	2.08301	-4.34336	0.448158	Rcc1
0.7427	0.0825789	2.08281	-4.34362	0.457642	Nfkb1
0.7427	0.0826277	2.08238	-4.34418	0.627036	Klf10
0.7427	0.0826432	2.08224	-4.34435	0.456156	Stxbp1
0.7427	0.0826485	2.08219	-4.34441	1.08733	Tap1
0.7427	0.0826689	2.08202	-4.34465	0.997434	Ctsc
0.7427	0.0827643	2.08118	-4.34573	1.11992	Col4a3
0.7427	0.0828724	-2.08024	-4.34696	-0.373314	Padi2
0.7427	0.082946	-2.07959	-4.3478	-0.902137	Pla2g6
0.7427	0.0829549	2.07952	-4.3479	0.432324	Dtx1
0.7427	0.0829997	2.07912	-4.34841	0.53467	Sc5d
0.7427	0.0830443	-2.07874	-4.34891	-0.376992	Ptprs
0.7427	0.0830611	2.07859	-4.3491	0.739673	Hbb-y
0.7427	0.083075	2.07847	-4.34926	1.01059	Rho
0.7427	0.0830921	2.07832	-4.34945	0.690136	Diablo
0.7427	0.0831075	-2.07818	-4.34963	-0.679191	H2-DMb1
0.7427	0.0831232	2.07805	-4.3498	0.673512	Rfk
0.7427	0.0831574	-2.07775	-4.35019	-0.685879	Hddc2
0.7427	0.0831744	2.0776	-4.35038	0.545673	Rrs1
0.7427	0.0831792	2.07756	-4.35044	0.971811	Sox3
0.7427	0.0832015	2.07737	-4.35069	1.48172	Lilr4b
0.7427	0.0832351	2.07707	-4.35107	0.422185	Wee1
0.7427	0.0832913	2.07659	-4.35171	1.47368	Ren2
0.7427	0.0833171	2.07636	-4.352	1.19429	Htr2b
0.7427	0.0833185	2.07635	-4.35201	1.16643	Sin3b
0.7427	0.0833787	2.07583	-4.35269	0.413595	Fgfr1
0.7427	0.0833902	2.07573	-4.35282	0.760328	Eya1
0.7427	0.0834536	2.07518	-4.35354	0.410331	Reg2
0.7427	0.0834884	2.07488	-4.35393	1.35037	Smarca5
0.7427	0.0835279	2.07453	-4.35437	0.578784	Serpina3c
0.7427	0.0835487	2.07435	-4.35461	0.614941	Kat2b
0.7427	0.0835607	2.07425	-4.35474	0.590818	Mybph
0.7427	0.0837406	-2.07269	-4.35677	-0.425941	Ugp2
0.7427	0.0837545	-2.07257	-4.35692	-0.658365	Mrpl13
0.7427	0.0837891	2.07227	-4.35731	1.34073	Nsf
0.7427	0.0837931	-2.07224	-4.35736	-0.435098	Trappc2l
0.7427	0.0840072	-2.07039	-4.35976	-0.390832	Nr1h4
0.7427	0.0840918	-2.06966	-4.3607	-1.13428	Mrpl36
0.7427	0.084101	2.06958	-4.36081	2.41996	Camk2d
0.7427	0.0841701	2.06899	-4.36158	1.92311	Tfam
0.7427	0.0841708	-2.06898	-4.36159	-0.605313	Rbmx
0.7427	0.0841731	2.06896	-4.36161	0.594922	Serpinf2
0.7427	0.0841868	2.06885	-4.36177	1.30799	Vmn2r60
0.7427	0.0844009	2.06701	-4.36415	0.557768	Mtor
0.7427	0.0844268	-2.06678	-4.36444	-0.435226	Gart
0.7427	0.0844345	-2.06672	-4.36453	-1.05371	Matn2
0.7427	0.0845874	-2.06541	-4.36623	-0.607834	Ccng1
0.7427	0.0846139	2.06518	-4.36652	0.484404	Midn
0.7427	0.0846922	2.06451	-4.36739	0.454618	Nedd4l
0.7427	0.0847244	2.06424	-4.36775	1.0569	Krt27
0.7427	0.0847407	2.0641	-4.36793	0.531737	D430019H16Rik
0.7427	0.0847833	-2.06373	-4.3684	-0.371927	Pgm2
0.7427	0.0848462	2.0632	-4.3691	1.01951	Igfbp1
0.7427	0.084877	-2.06294	-4.36944	-0.563523	Pon3
0.7427	0.084936	-2.06243	-4.37009	-1.52464	B4galnt2
0.7427	0.0849397	2.0624	-4.37014	1.16758	Sulf2
0.7427	0.0849559	2.06226	-4.37032	2.18063	Napb
0.7427	0.0849874	-2.062	-4.37066	-0.645055	Wdr55
0.7427	0.0850891	2.06113	-4.37179	0.927407	Gm7846
0.7427	0.0851636	2.0605	-4.37261	0.606774	Lat2
0.7427	0.0851791	-2.06036	-4.37278	-0.47807	Med28
0.7427	0.0853514	-2.0589	-4.37468	-0.413268	Calml4
0.7427	0.0854505	2.05806	-4.37577	1.08025	Pik3cd
0.7427	0.0855051	-2.0576	-4.37637	-0.354136	Gm10193
0.7427	0.085539	2.05731	-4.37674	0.487626	Mef2b
0.7427	0.0855469	2.05725	-4.37683	1.37058	Agap2
0.7427	0.085595	2.05684	-4.37736	0.504853	Wnk1
0.7427	0.0856058	-2.05675	-4.37748	-0.504546	Mut
0.7427	0.0856753	-2.05616	-4.37824	-0.494495	Zfp532
0.7427	0.0857377	2.05564	-4.37892	1.32548
0.7427	0.0857707	2.05536	-4.37928	1.21439	Chmp4b
0.7427	0.0857742	2.05533	-4.37932	0.748944	Hltf
0.7427	0.0858132	-2.055	-4.37975	-0.400483	Pnkd
0.7427	0.0858674	-2.05454	-4.38034	-0.454308	Amd2
0.7427	0.0859302	2.05401	-4.38103	0.800578	Erlin1
0.7427	0.0861044	2.05255	-4.38293	0.411834	S100a10
0.7427	0.0861794	2.05192	-4.38375	1.50425	Il1rap
0.7427	0.0861804	2.05191	-4.38376	1.28968	Ensa
0.7427	0.0862298	2.05149	-4.3843	0.598812	Ap1b1
0.7427	0.0862715	-2.05114	-4.38475	-0.48279	Aldh9a1
0.7427	0.086287	2.05102	-4.38492	0.637959	Naa30
0.7427	0.0863047	-2.05087	-4.38511	-1.5073	Dlg3
0.7427	0.0863514	2.05048	-4.38562	0.617643	Mios
0.7427	0.0864781	2.04941	-4.387	0.732371	A530040E14Rik
0.7427	0.086629	2.04815	-4.38864	1.08324	Ephb3
0.7427	0.086679	-2.04774	-4.38918	-0.371435	Nacc2
0.7427	0.0866841	-2.04769	-4.38923	-0.864	Slc22a4
0.7427	0.0867305	2.04731	-4.38974	0.494883	Ppl
0.7427	0.0867335	2.04728	-4.38977	0.674745	Kif2c
0.7427	0.0868377	-2.04641	-4.3909	-0.553642	Coprs
0.7427	0.0868781	-2.04608	-4.39133	-0.652245	Tom1l1
0.7427	0.0870123	2.04496	-4.39278	0.963004	Sfn
0.7427	0.0870428	2.04471	-4.39311	0.433082	Stk39
0.7427	0.0871157	2.0441	-4.3939	0.698864	Mt3
0.7427	0.0871308	-2.04398	-4.39406	-0.422465	Pnck
0.7427	0.0872184	-2.04325	-4.395	-0.493518	Tead2
0.7427	0.0872635	-2.04287	-4.39549	-0.484698	Kcnj8
0.7427	0.0872982	2.04259	-4.39586	0.593866	Ebf1
0.7427	0.0873212	-2.0424	-4.39611	-0.375557	Fryl
0.7427	0.0873378	2.04226	-4.39629	0.697868	AA409749
0.7427	0.0874495	-2.04133	-4.39748	-0.532383	Ctsw
0.7427	0.0875468	-2.04053	-4.39853	-0.980421	Daglb
0.7427	0.0875712	-2.04033	-4.39879	-0.344293	Mycbp2
0.7427	0.0875777	-2.04027	-4.39886	-0.590857	Ccdc186
0.7427	0.0875923	2.04015	-4.39902	0.785065	Wdr26
0.7427	0.0876175	2.03995	-4.39929	1.85959	Mxd1
0.7427	0.0876406	-2.03975	-4.39953	-0.403945	Galt
0.7427	0.0877607	2.03877	-4.40082	0.741218	Mok
0.7427	0.087781	-2.0386	-4.40104	-0.581002	Prom1
0.7427	0.0877813	2.03859	-4.40104	1.2438	Hmga1
0.7427	0.0879919	2.03686	-4.40329	1.94302	Dpysl3
0.7427	0.0880429	2.03644	-4.40383	0.527325	Azin1
0.7427	0.0881093	2.0359	-4.40454	0.667435	Pald1
0.7427	0.0881685	2.03541	-4.40517	0.574623	Rnd2
0.7427	0.0882159	2.03502	-4.40567	0.793006	Ptprc
0.7427	0.0883204	-2.03417	-4.40678	-0.996377	Ccs
0.7427	0.0883392	-2.03401	-4.40698	-0.559941	C77137
0.7427	0.088443	-2.03316	-4.40808	-0.42715	Tmem159
0.7427	0.0884493	-2.03311	-4.40815	-0.57718	Dnajc19-ps
0.7427	0.0885191	2.03254	-4.40889	0.556305	Prkar1b
0.7427	0.0885371	-2.03239	-4.40908	-0.386734	Fxyd2
0.7427	0.0887173	-2.03092	-4.41099	-0.995739
0.7427	0.0887284	2.03083	-4.4111	1.3858	Akap1
0.7427	0.0887484	2.03067	-4.41132	1.72769	Ncf1
0.7427	0.0887798	2.03042	-4.41165	0.462072	Lrp2
0.7427	0.088805	-2.03021	-4.41191	-0.4928	Mfi2
0.7427	0.0888161	-2.03012	-4.41203	-0.613262	Glud1
0.7427	0.0889366	2.02914	-4.4133	0.611306	Ptpa
0.7427	0.0889809	2.02878	-4.41377	0.709191	Lhx6
0.7427	0.0890189	-2.02847	-4.41417	-0.46285	Gm2a
0.7427	0.0890609	2.02813	-4.41461	1.09065	Metap2
0.7427	0.0891252	-2.02761	-4.41529	-0.745915	Tspan31
0.7427	0.0891851	-2.02712	-4.41592	-0.402661	Prmt3
0.7427	0.0893009	2.02618	-4.41713	0.713208	Mybl2
0.7427	0.0893502	2.02578	-4.41765	0.957346	Pdlim7
0.7427	0.0895543	2.02413	-4.41979	0.47689	Sel1l
0.7427	0.0896146	2.02365	-4.42042	1.47874
0.7427	0.0896241	2.02357	-4.42052	0.374225	Trim13
0.7427	0.0896851	-2.02308	-4.42116	-0.382737	Mxd4
0.7427	0.0897236	-2.02277	-4.42156	-0.391308	Gas8
0.7427	0.0897691	2.0224	-4.42203	1.80501	Xpa
0.7427	0.0897946	2.0222	-4.4223	0.52942	Ssr1
0.7427	0.0898259	2.02194	-4.42263	0.955522	Fcer1a
0.7427	0.0898342	-2.02188	-4.42271	-1.06305	Psmb9
0.7427	0.089839	2.02184	-4.42276	1.81124	Tgfb1
0.7427	0.0898442	2.0218	-4.42282	1.63381	Plekho1
0.7427	0.0899474	2.02097	-4.42389	0.932472	Pglyrp1
0.7427	0.0900267	-2.02033	-4.42472	-0.757572	Apom
0.7427	0.0901237	2.01955	-4.42573	1.80559	Prkci
0.7427	0.090136	-2.01945	-4.42586	-1.70167	Sh3bgr
0.7427	0.0901791	-2.01911	-4.4263	-1.0114	Ptger3
0.7427	0.0904012	2.01733	-4.42861	1.70685	Magel2
0.7427	0.0904246	-2.01714	-4.42885	-1.0206	Gpx7
0.7427	0.0904524	2.01692	-4.42914	0.71234	Sema4a
0.7427	0.0908288	2.01392	-4.43303	0.390467	Ly6e
0.7427	0.0908888	2.01344	-4.43364	0.992767	Cd34
0.7427	0.0909325	2.01309	-4.43409	1.4163	Pramel6
0.7427	0.0909861	-2.01267	-4.43465	-0.749386	Gstm6
0.7427	0.0911495	2.01137	-4.43633	0.721013	AA517545
0.7427	0.0912029	-2.01095	-4.43687	-0.555448	Reep6
0.7427	0.0913058	2.01013	-4.43793	1.18841	Noct
0.7427	0.0913307	2.00993	-4.43819	0.514961	Spink4
0.7427	0.0914058	2.00934	-4.43895	1.18347	Ssc4d
0.7427	0.091443	-2.00905	-4.43934	-0.801814	Nt5c3b
0.7427	0.0914471	-2.00901	-4.43938	-0.479755	Rnaset2a
0.7427	0.0914784	-2.00877	-4.4397	-1.23427
0.7427	0.0914922	2.00866	-4.43984	1.23436	Vti1a
0.7427	0.0915394	2.00828	-4.44032	1.87504	Tshb
0.7427	0.0915745	-2.00801	-4.44068	-0.466667	Slc35c2
0.7427	0.0915831	-2.00794	-4.44077	-0.45007	Prkdc
0.7427	0.0916218	2.00763	-4.44116	0.563422	Prps1l3
0.7427	0.0917539	2.00659	-4.44251	1.19803	Cyp2c70
0.7427	0.0917662	2.0065	-4.44264	1.80513	Sim1
0.7427	0.0918646	-2.00572	-4.44364	-0.549043	Amy1
0.7427	0.0919202	2.00528	-4.44421	1.44992	Dnase1l2
0.7427	0.091965	2.00493	-4.44466	1.19491
0.7427	0.0920552	-2.00422	-4.44558	-0.423429	Shd
0.7427	0.092189	-2.00317	-4.44694	-0.542659	Aldh3a1
0.7427	0.0922498	-2.0027	-4.44755	-0.464041	Nit1
0.7427	0.0922682	-2.00255	-4.44774	-0.644483	Commd6
0.7427	0.0923003	2.0023	-4.44807	0.523568	Eef1a2
0.7427	0.0924391	-2.00121	-4.44947	-0.71595	Tg
0.7427	0.0925795	2.00012	-4.45089	0.683743	Chaf1b
0.7427	0.0925996	-1.99996	-4.4511	-0.626377	Exosc7
0.7427	0.0926489	1.99958	-4.45159	0.661473	Cxcl12
0.7427	0.0926851	1.99929	-4.45196	0.734372	Adam12
0.7427	0.0926872	1.99928	-4.45198	1.13697	Itgb2
0.7427	0.0929032	-1.9976	-4.45416	-0.61709	Adgre1
0.7427	0.0930273	1.99663	-4.4554	0.842217	Slfn2
0.7427	0.0930585	-1.99639	-4.45572	-0.454066	Ptprm
0.7427	0.093094	1.99611	-4.45608	0.689275	Adss
0.7427	0.0931095	1.99599	-4.45623	1.18731	D4Ertd335e
0.7427	0.0932926	-1.99457	-4.45807	-0.437307	Sesn1
0.7427	0.093323	-1.99434	-4.45837	-0.388416	Txnip
0.7427	0.0933956	-1.99378	-4.4591	-0.384472	Senp3
0.7427	0.0934357	1.99346	-4.4595	1.78482	Actb
0.7427	0.0934948	1.99301	-4.46009	0.467739	Wnt8a
0.7427	0.0935977	1.99221	-4.46112	1.46131	Apoa5
0.7427	0.093653	-1.99178	-4.46167	-0.36362	Nacc2
0.7427	0.0937169	1.99129	-4.46231	1.23012
0.7427	0.0938876	1.98998	-4.46401	0.521107	Pip5k1a
0.7427	0.0939791	1.98927	-4.46492	1.11332	Epb41l1
0.7427	0.0940857	1.98845	-4.46598	0.425998	Mir5136
0.7427	0.0940963	1.98837	-4.46608	1.1875
0.7427	0.0941535	1.98793	-4.46665	0.666396	Tecta
0.7427	0.0941799	1.98773	-4.46691	0.711789	Kcnj15
0.7427	0.0942241	-1.98739	-4.46735	-0.853056	Hand2
0.7427	0.0943444	1.98647	-4.46854	0.39411	Cdk2
0.7427	0.0943577	-1.98637	-4.46868	-1.42135	Pax5
0.7427	0.0943653	1.98631	-4.46875	1.20728	Icam5
0.7427	0.0944219	1.98588	-4.46931	0.510368	Adss
0.7427	0.0944341	-1.98578	-4.46943	-0.465665	Mtor
0.7427	0.0944865	1.98538	-4.46995	1.57936	Cst9
0.7427	0.0944903	-1.98535	-4.46999	-0.80857	Parp8
0.7427	0.0945119	1.98519	-4.4702	1.03878	E2f1
0.7427	0.0945328	1.98503	-4.47041	0.449157	Ndrg3
0.7427	0.0946132	-1.98442	-4.4712	-0.65082	Acot13
0.7427	0.0948539	1.98258	-4.47357	2.16874	Vav2
0.7427	0.0948604	-1.98253	-4.47364	-0.659153	Acan
0.7427	0.094863	-1.98251	-4.47366	-0.450243	Mgll
0.7427	0.0949317	-1.98199	-4.47434	-0.538866	Capn6
0.7427	0.095077	-1.98088	-4.47577	-0.587061	Mrpl48
0.7427	0.0951069	1.98065	-4.47606	0.499771	Uts2r
0.7427	0.0951526	1.98031	-4.47651	0.501127	Id1
0.7427	0.0952034	1.97992	-4.47701	0.732432
0.7427	0.095295	1.97923	-4.47791	1.87317	H2-D4
0.7427	0.0953106	1.97911	-4.47806	0.400168	Mgp
0.7427	0.0954319	1.97819	-4.47925	0.616697	Sbno1
0.7427	0.0954573	-1.978	-4.4795	-0.94891	Krt13
0.7427	0.0954655	1.97793	-4.47958	1.80262	Clca1
0.7427	0.0954736	-1.97787	-4.47966	-0.773087	Vsx2
0.7427	0.0955278	-1.97746	-4.48019	-0.444386	Sgpp1
0.7427	0.0956072	-1.97686	-4.48096	-0.490071	Slurp1
0.7427	0.0956416	1.9766	-4.4813	0.41786	Gramd3
0.7427	0.0956677	1.97641	-4.48155	0.569245	Hic1
0.7427	0.0957997	-1.97541	-4.48284	-1.63563	Serpina1d
0.7427	0.0959049	-1.97462	-4.48386	-0.424604	Rbl1
0.7427	0.0959387	1.97436	-4.48419	1.27062	Ccr1
0.7427	0.0959392	1.97436	-4.4842	0.46329	Six2
0.7427	0.096049	1.97353	-4.48526	1.00172	Usp17la
0.7427	0.0961511	1.97276	-4.48625	1.44964	Zfp422
0.7427	0.0961754	1.97258	-4.48649	0.39598	Ap1g1
0.7427	0.0961822	1.97253	-4.48656	1.19774	Olr1
0.7427	0.0962221	-1.97223	-4.48694	-0.522807	Ttc7b
0.7427	0.0962451	-1.97206	-4.48717	-0.47197	Fam162a
0.7427	0.096259	1.97195	-4.4873	1.37967	Ate1
0.7427	0.0962641	-1.97192	-4.48735	-0.495309	Tnfaip8
0.7427	0.0962858	-1.97175	-4.48756	-0.700826	Use1
0.7427	0.0963309	1.97141	-4.488	1.07191	Ykt6
0.7427	0.0964625	1.97043	-4.48927	1.41978	Cdkn1b
0.7427	0.0964936	1.97019	-4.48957	0.926369	Miox
0.7427	0.0965104	-1.97007	-4.48973	-2.25407	Rbm22
0.7427	0.0965315	-1.96991	-4.48994	-0.730699	Arnt2
0.7427	0.0965457	-1.96981	-4.49008	-0.632632	Rorc
0.7427	0.0965542	1.96974	-4.49016	1.01277	Arhgef2
0.7427	0.0966926	-1.96871	-4.49149	-2.07032	Cd3d
0.7427	0.0967343	1.96839	-4.4919	0.883263	Pkn2
0.7427	0.0967778	1.96807	-4.49232	0.374852	Lpl
0.7427	0.096786	-1.96801	-4.49239	-1.36475	Slc16a7
0.7427	0.0967906	-1.96797	-4.49244	-0.374355	Eef1d
0.7427	0.0968189	1.96776	-4.49271	1.91944	Spin1
0.7427	0.0969889	1.9665	-4.49435	2.00039	Plagl1
0.7427	0.0971459	1.96533	-4.49586	1.77134	Eda
0.7427	0.0971845	1.96504	-4.49623	0.662979	Ccnb1ip1
0.7427	0.0971858	-1.96503	-4.49624	-0.56507	Clcc1
0.7427	0.0972379	-1.96464	-4.49674	-1.27232	Fmod
0.7427	0.097329	1.96397	-4.49761	0.754064	Cacng2
0.7427	0.0973518	1.9638	-4.49783	0.624049	Crlf1
0.7427	0.0975028	1.96268	-4.49927	0.621571	Tsc2
0.7427	0.0975054	1.96266	-4.4993	0.647818	Tgtp2
0.7427	0.0975277	1.96249	-4.49951	0.382549	Lyve1
0.7427	0.0976326	1.96172	-4.50051	0.506374	Hes1
0.7427	0.0976906	1.96129	-4.50107	0.539907	Gm2022
0.7427	0.0978733	1.95994	-4.50281	1.16188	Cntn1
0.7427	0.0978879	1.95983	-4.50295	1.21546	Prap1
0.7427	0.0978883	-1.95983	-4.50295	-1.15023	Ido1
0.7427	0.0979047	-1.95971	-4.50311	-1.02887	Rgs19
0.7427	0.098011	1.95892	-4.50412	0.392775
0.7427	0.0980173	1.95888	-4.50418	1.44853	Fst
0.7427	0.0980615	1.95855	-4.5046	0.407212
0.7427	0.098158	1.95784	-4.50552	0.970084	Elf4
0.7427	0.0981881	1.95762	-4.5058	0.397747	Robo3
0.7427	0.0982477	1.95718	-4.50637	1.15347	Arf3
0.7427	0.0982763	1.95697	-4.50664	0.395779	Efhd2
0.7427	0.0983198	-1.95665	-4.50705	-1.53357	Mlph
0.7427	0.0983601	-1.95636	-4.50743	-0.572315	Crct1
0.7427	0.0983852	-1.95617	-4.50767	-0.340844	Paqr7
0.7427	0.0984924	1.95538	-4.50869	1.74566	Anp32e
0.7427	0.0986089	1.95453	-4.50979	1.6858	Dspp
0.7427	0.0986208	-1.95444	-4.5099	-0.487624	Rad50
0.7427	0.0986968	1.95389	-4.51062	0.645948	Trim59
0.7427	0.098764	1.95339	-4.51125	0.786601	Magea7-ps
0.7427	0.0987803	-1.95328	-4.5114	-1.12433	Tmem40
0.7427	0.0987828	1.95326	-4.51143	0.84021	Pou3f1
0.7427	0.0988511	1.95276	-4.51207	1.36442	Nusap1
0.7427	0.098894	1.95244	-4.51248	0.640596	Blk
0.7427	0.0989331	1.95216	-4.51284	1.29736	Klra2
0.7427	0.0989452	1.95207	-4.51296	0.542071	Gpd2
0.7427	0.0990596	1.95124	-4.51403	0.704207	Col4a2
0.7427	0.0990833	1.95106	-4.51426	0.697561	Ghr
0.7427	0.0991167	1.95082	-4.51457	1.05849	2610528A11Rik
0.7427	0.0991569	1.95053	-4.51495	1.16725	G6pdx
0.7427	0.0991734	1.95041	-4.5151	1.35281	Cdh15
0.7427	0.0992193	-1.95007	-4.51553	-0.559019	Fut9
0.7427	0.0992522	-1.94983	-4.51584	-0.581499	Etfdh
0.7427	0.0992704	1.9497	-4.51601	1.81303	Actb
0.7427	0.0992936	-1.94953	-4.51623	-0.514835	Kdelr2
0.7427	0.0994234	1.94859	-4.51745	0.519714	Dusp6
0.7427	0.0994962	1.94806	-4.51813	0.77167	Ctf1
0.7427	0.099504	1.948	-4.5182	0.831131	LOC100862245
0.7427	0.099653	1.94692	-4.51959	0.976603	Utp14a
0.7427	0.0996939	-1.94663	-4.51998	-1.07126	Rprd1a
0.7427	0.0997524	1.9462	-4.52052	1.20267	Vmn2r10
0.7427	0.0997599	1.94615	-4.52059	0.613074	Gosr2
0.7427	0.0998001	-1.94586	-4.52097	-0.555118	Hsdl2
0.7427	0.0998124	1.94577	-4.52108	0.474562	Scn9a
0.7427	0.0999078	1.94508	-4.52197	0.328541	Zfp703
0.7427	0.100009	1.94434	-4.52292	0.829827	Cdkn1a
0.7427	0.100086	1.94379	-4.52363	0.565972	Rock1
0.7427	0.100091	-1.94375	-4.52368	-0.420201	Hypk
0.7427	0.100512	1.94072	-4.52758	0.861276	Gm6793
0.7427	0.100703	1.93935	-4.52935	0.821244	Slc38a4
0.7427	0.1008	-1.93866	-4.53024	-0.448915	Apcdd1
0.7427	0.100823	1.93849	-4.53046	0.865038	Rnf13
0.7427	0.100854	1.93827	-4.53074	0.355004	Dohh
0.7427	0.100884	-1.93806	-4.53102	-0.429504	Tulp3
0.7427	0.100884	1.93805	-4.53102	0.351339	Grwd1
0.7427	0.100935	-1.93769	-4.53149	-0.476027	Etv4
0.7427	0.100971	-1.93743	-4.53182	-1.37469	Slc5a1
0.7427	0.10099	-1.9373	-4.53199	-0.713256	Slc44a1
0.7427	0.101057	1.93682	-4.53261	1.02959	Mtx1
0.7427	0.101115	1.9364	-4.53315	0.499154	Dpp6
0.7427	0.101121	1.93636	-4.5332	0.829458	D2hgdh
0.7427	0.101178	1.93595	-4.53373	0.810803	Adamts1
0.7427	0.101334	-1.93484	-4.53516	-0.69115	Ntrk2
0.7427	0.101403	1.93435	-4.53579	0.920933	F9
0.7427	0.101436	-1.93411	-4.53609	-0.634174	Tpmt
0.7427	0.101501	-1.93365	-4.53669	-0.372607	Prkca
0.7427	0.101522	1.9335	-4.53688	0.931334	Trim3
0.7427	0.101552	1.93329	-4.53715	0.366678	Ugdh
0.7427	0.10159	-1.93301	-4.53751	-1.09461	Efna4
0.7427	0.101658	-1.93253	-4.53813	-0.392871	Dctn6
0.7427	0.101728	-1.93203	-4.53877	-0.35664	Lsm14b
0.7427	0.101736	-1.93198	-4.53884	-0.388921	Csrp1
0.7427	0.101821	-1.93137	-4.53962	-0.431253	Phyh
0.7427	0.101859	1.9311	-4.53997	0.347739	H2afx
0.7427	0.102011	-1.93003	-4.54135	-0.746953	Hibch
0.7427	0.10202	1.92996	-4.54143	0.440327	Ctnna2
0.7427	0.102071	1.92961	-4.54189	0.70085	Frk
0.7427	0.102139	1.92913	-4.54251	0.805113	Bmp2k
0.7427	0.10216	-1.92898	-4.5427	-0.6085	Cenpv
0.7427	0.102205	1.92866	-4.54311	0.945133	Cftr
0.7427	0.102261	1.92826	-4.54362	0.41659	Clic4
0.7427	0.102292	-1.92804	-4.54391	-0.356841	Npnt
0.7427	0.102366	1.92752	-4.54457	1.27247	Sdf4
0.7427	0.102458	-1.92687	-4.54541	-0.415227	Acin1
0.7427	0.102526	1.92639	-4.54603	0.940485	Akp3
0.7427	0.102725	1.92499	-4.54783	0.894528	Cdk5r1
0.7427	0.102791	-1.92453	-4.54843	-0.468819	Mpp7
0.7427	0.102824	1.9243	-4.54872	0.629348	Krt4
0.7427	0.102826	-1.92428	-4.54874	-0.865881	Igfals
0.7427	0.103137	-1.9221	-4.55155	-0.650102	Gjb6
0.7427	0.103143	-1.92206	-4.5516	-0.407966	Wdr81
0.7427	0.103172	-1.92185	-4.55187	-0.370611	Cnpy2
0.7427	0.103184	-1.92177	-4.55197	-0.366065	Gm5848
0.7427	0.103189	1.92174	-4.55201	0.458549	U2af1
0.7427	0.103616	-1.91875	-4.55585	-0.381263	Amz2
0.7427	0.103719	1.91804	-4.55677	0.506219	Mertk
0.7427	0.103735	1.91793	-4.55692	0.683685	Krtap3-1
0.7427	0.103783	-1.91759	-4.55735	-1.843
0.7427	0.103816	1.91736	-4.55764	0.53061	Dda1
0.7427	0.103877	-1.91694	-4.55819	-0.537321	Gpr182
0.7427	0.103902	1.91676	-4.55841	2.02264	Ugcg
0.7427	0.103991	1.91614	-4.5592	0.510788	C1qa
0.7427	0.104116	-1.91528	-4.56032	-0.749746	Lypd8
0.7427	0.104176	-1.91486	-4.56085	-0.344755	Gmnn
0.7427	0.10419	1.91477	-4.56098	1.05666	Cand1
0.7427	0.104233	1.91447	-4.56136	0.602597	Pcdh7
0.7427	0.104278	-1.91415	-4.56176	-0.597568	Alg5
0.7427	0.104314	1.9139	-4.56208	0.862596	Zfp131
0.7427	0.104391	-1.91337	-4.56277	-0.858602
0.7427	0.104396	1.91334	-4.56281	1.227	Gstm5
0.7427	0.104553	-1.91225	-4.5642	-0.500529	Dctn5
0.7427	0.104644	1.91162	-4.56502	1.49295	St6galnac6
0.7427	0.104902	1.90984	-4.5673	0.91429	Atxn7l3b
0.7427	0.104913	1.90977	-4.56739	0.705229	Barx2
0.7427	0.104928	-1.90966	-4.56753	-0.520899	Pacrg
0.7427	0.104954	1.90948	-4.56776	0.367864	Tmod3
0.7427	0.104967	1.9094	-4.56787	0.538301	Ifi30
0.7427	0.10498	1.90931	-4.56798	0.443155	Crygc
0.7427	0.10498	1.90931	-4.56799	1.65344	Atp2a3
0.7427	0.105072	-1.90868	-4.5688	-0.415781	1900-01-09
0.7427	0.105076	-1.90865	-4.56884	-0.4883	Tprgl
0.7427	0.105096	1.90851	-4.56901	0.559773	Kcnu1
0.7427	0.105203	1.90777	-4.56996	0.859943	Gm21292
0.7427	0.105311	1.90703	-4.57091	0.586528	Lipe
0.7427	0.105401	1.90642	-4.5717	0.384282	Asns
0.7427	0.105482	-1.90586	-4.57242	-0.376641	Arhgap35
0.7427	0.105507	-1.90569	-4.57263	-0.793721	Cryge
0.7427	0.105621	1.90491	-4.57363	0.359163	Rab10os
0.7427	0.105707	1.90433	-4.57438	0.796975	Ros1
0.7427	0.10575	1.90403	-4.57476	0.641128	Sgcg
0.7427	0.10575	-1.90403	-4.57476	-0.371392	4833439L19Rik
0.7427	0.105762	-1.90395	-4.57487	-0.396293	Fads1
0.7427	0.105827	1.9035	-4.57544	1.45656	Kcnab3
0.7427	0.105844	1.90339	-4.57559	0.583168	Fmo5
0.7427	0.105851	1.90334	-4.57565	0.558466	Csnk1e
0.7427	0.105919	-1.90288	-4.57624	-0.447271	BC004004
0.7427	0.10604	1.90205	-4.57731	2.48326	Ssr3
0.7427	0.106052	1.90197	-4.57741	0.544162	Snx5
0.7427	0.106135	1.9014	-4.57814	1.52832	Ubxn11
0.7427	0.106162	-1.90122	-4.57837	-0.415925	Rer1
0.7427	0.106195	1.901	-4.57865	0.539126	Zfp28
0.7427	0.106312	1.9002	-4.57968	0.429392	Saa2
0.7427	0.106336	1.90004	-4.57989	1.96139	Il5ra
0.7427	0.106397	-1.89962	-4.58042	-0.781804	Rprm
0.7427	0.106435	1.89936	-4.58075	0.85999
0.7427	0.10652	-1.89879	-4.58149	-0.425457	Rtcb
0.7427	0.106636	1.89801	-4.58249	0.334892	Msn
0.7427	0.106775	1.89706	-4.58371	1.5089	Klra7
0.7427	0.107127	1.89468	-4.58676	1.68595	Tfpi2
0.7427	0.107179	-1.89434	-4.5872	-0.670127	Ebi3
0.7427	0.107201	1.89419	-4.58739	0.367897	Sh2b3
0.7427	0.107251	1.89385	-4.58783	1.07973	Nek4
0.7427	0.10736	1.89312	-4.58876	1.22819	Met
0.7427	0.107423	-1.89269	-4.58931	-0.593514	Pias3
0.7427	0.107458	-1.89246	-4.58961	-0.626099	Lage3
0.7427	0.107478	-1.89232	-4.58978	-0.508864	Ablim1
0.7427	0.107484	1.89228	-4.58983	0.425507	Zwint
0.7427	0.107515	-1.89207	-4.5901	-0.435462	Fibp
0.7427	0.107526	-1.892	-4.59019	-1.09693
0.7427	0.107663	1.89108	-4.59138	0.683331	Sox11
0.7427	0.107674	-1.891	-4.59147	-0.751232	Nr2c2ap
0.7427	0.107703	1.89081	-4.59172	1.75367	Rara
0.7427	0.107739	-1.89057	-4.59203	-0.797296
0.7427	0.107834	-1.88993	-4.59285	-0.37372	Sap30l
0.7427	0.107841	1.88989	-4.59291	0.60216	Lyz1
0.7427	0.107901	1.88948	-4.59342	0.870421	Lmnb1
0.7427	0.107974	1.889	-4.59404	0.345527	B2m
0.7427	0.108111	1.88808	-4.59522	0.73151	Elovl6
0.7427	0.108142	1.88787	-4.59549	0.943546	Ryr1
0.7427	0.108155	-1.88779	-4.5956	-1.13501	Nmi
0.7427	0.108215	1.88738	-4.59611	0.867487	Krt33b
0.7427	0.108248	1.88717	-4.59639	0.964479	Nfyc
0.7427	0.108352	1.88647	-4.59728	0.474074	Ggps1
0.7427	0.108487	-1.88558	-4.59843	-0.547687	Dym
0.7427	0.108588	-1.8849	-4.59929	-0.398075	Bud31
0.7427	0.108592	1.88488	-4.59932	0.563932	Luc7l2
0.7427	0.108594	-1.88486	-4.59934	-0.447145	Ankzf1
0.7427	0.108603	1.8848	-4.59942	1.81791
0.7427	0.108678	-1.8843	-4.60006	-1.12453	Slc22a30
0.7427	0.108679	1.8843	-4.60007	0.431655	Ino80c
0.7427	0.108715	1.88406	-4.60038	0.313866	Atf4
0.7427	0.108726	-1.88398	-4.60047	-0.969877	AI506816
0.7427	0.108821	-1.88336	-4.60127	-1.02605	Nqo1
0.7427	0.108876	1.88299	-4.60174	0.792588	2810417H13Rik
0.7427	0.108912	-1.88275	-4.60205	-0.419069	Sqrdl
0.7427	0.109012	-1.88209	-4.6029	-0.479147	Rufy1
0.7427	0.109254	1.88048	-4.60495	0.771346	Atoh7
0.7427	0.109264	-1.88042	-4.60504	-0.473297	Nnt
0.7427	0.109279	1.88032	-4.60516	0.327569	Srms
0.7427	0.109299	1.88019	-4.60533	1.85159	Adad1
0.7427	0.109358	1.8798	-4.60583	1.41593	BC094435
0.7427	0.109429	-1.87933	-4.60643	-0.990477	Adgre5
0.7427	0.109452	1.87918	-4.60663	0.352096	Slc1a4
0.7427	0.109545	-1.87856	-4.60741	-0.476744	Cox6b2
0.7427	0.109842	1.87661	-4.60992	1.14877	Masp2
0.7427	0.109964	1.87581	-4.61094	0.356887	Ap2a2
0.7427	0.110069	-1.87512	-4.61182	-0.609959	Il18
0.7427	0.110234	1.87403	-4.61321	1.27058	Adam10
0.7427	0.110248	1.87394	-4.61333	0.648166	C1qbp
0.7427	0.110521	1.87215	-4.61561	0.505305	S100a6
0.7427	0.110528	-1.87211	-4.61567	-0.380693	Pip4k2a
0.7427	0.110621	1.8715	-4.61644	0.393232	Zwint
0.7427	0.11068	-1.87112	-4.61694	-0.386631	Ndufa3
0.7427	0.110754	1.87064	-4.61755	0.984638	Hoxa6
0.7427	0.110799	-1.87034	-4.61793	-0.322661	Tnks2
0.7427	0.110804	-1.87031	-4.61797	-0.489083	Col11a2
0.7427	0.110928	1.8695	-4.61901	0.419086	LOC101056305
0.7427	0.110931	1.86949	-4.61903	1.65378
0.7427	0.111089	1.86845	-4.62035	0.521464	Pdlim3
0.7427	0.111168	1.86794	-4.621	1.01604	Svs5
0.7427	0.111355	1.86672	-4.62256	0.780528	Cdca8
0.7427	0.111449	1.86611	-4.62334	0.449561	Dnttip2
0.7427	0.111469	-1.86599	-4.6235	-0.518253	Bhmt2
0.7427	0.111583	1.86525	-4.62444	1.1883	Plau
0.7427	0.111677	-1.86464	-4.62522	-0.44392	Tmub2
0.7427	0.11172	1.86436	-4.62557	2.60273	Mapk8
0.7427	0.111756	-1.86413	-4.62587	-0.753854	Myo6
0.7427	0.111793	1.86389	-4.62618	1.82198	Sec63
0.7427	0.111891	1.86326	-4.62699	0.441208	Ttc39b
0.7427	0.111983	1.86267	-4.62775	0.575492	Iscu
0.7427	0.112044	-1.86227	-4.62825	-0.397475	Ptprd
0.7427	0.112049	-1.86224	-4.62829	-0.714749
0.7427	0.112135	1.86169	-4.629	0.37442	Etf1
0.7427	0.112149	1.86159	-4.62911	1.43058	Rps15
0.7427	0.112152	1.86157	-4.62914	0.57473
0.7427	0.112243	-1.86099	-4.62989	-0.513257	Grhpr
0.7427	0.112275	1.86078	-4.63015	0.896237
0.7427	0.11229	-1.86069	-4.63027	-1.1524
0.7427	0.112357	1.86025	-4.63083	0.61982	Hsd11b2
0.7427	0.112367	1.86019	-4.63091	0.712858	Fgd3
0.7427	0.112494	1.85938	-4.63195	1.07158	Hsd17b2
0.7427	0.112565	1.85892	-4.63253	0.61499	Foxp1
0.7427	0.112581	1.85881	-4.63267	1.14493	Gm10698
0.7427	0.112583	1.8588	-4.63268	1.526	Il17a
0.7427	0.112586	-1.85879	-4.6327	-0.45073	Stx4a
0.7427	0.112639	-1.85845	-4.63314	-0.40397	Baiap2
0.7427	0.112766	1.85763	-4.63418	0.73835	Fas
0.7427	0.112876	1.85692	-4.63508	1.11597	Ren2
0.7427	0.112917	1.85666	-4.63541	1.70317	Gabrg2
0.7427	0.11292	1.85664	-4.63544	2.6852	Bmp2
0.7427	0.113041	-1.85587	-4.63643	-0.407637	Gstt2
0.7427	0.113052	-1.8558	-4.63651	-0.384647	Tmem59
0.7427	0.113061	-1.85575	-4.63658	-0.348854	Arl2
0.7427	0.113094	-1.85553	-4.63686	-0.465267	Gabrr1
0.7427	0.113095	-1.85553	-4.63686	-0.515935	1810030O07Rik
0.7427	0.113144	-1.85521	-4.63726	-0.505569	Smarcb1
0.7427	0.113153	-1.85516	-4.63734	-1.27294	Nacc2
0.7427	0.113288	1.85429	-4.63844	0.403293	Psmc6
0.7427	0.113443	-1.8533	-4.6397	-1.69349	Mrpl15
0.7427	0.113447	-1.85328	-4.63973	-0.423536	Atxn7l1
0.7427	0.113475	1.8531	-4.63996	1.57288	Fabp9
0.7427	0.113615	1.85221	-4.64109	2.64858	Rhoj
0.7427	0.1138	1.85104	-4.64259	0.68034	Tagln
0.7427	0.113802	1.85102	-4.64261	0.728078
0.7427	0.113806	1.851	-4.64264	0.608096	Hipk3
0.7427	0.113983	-1.84987	-4.64408	-0.588086	Gmfb
0.7427	0.114002	1.84976	-4.64423	0.548501
0.7427	0.11401	-1.8497	-4.6443	-0.487621	Tmed3
0.7427	0.114013	-1.84969	-4.64432	-0.68873	Atp6v0a1
0.7427	0.114076	-1.84929	-4.64483	-0.433288	Osbpl11
0.7427	0.114103	-1.84912	-4.64505	-0.82936	Mprip
0.7427	0.114164	-1.84873	-4.64554	-0.675679	Nfya
0.7427	0.114191	1.84855	-4.64576	0.741307	Dhh
0.7427	0.114203	-1.84848	-4.64586	-0.406779	Mien1
0.7427	0.114242	-1.84824	-4.64617	-0.492343	0610012G03Rik
0.7427	0.11431	1.84781	-4.64672	1.34093	Elk4
0.7427	0.114356	1.84751	-4.64709	0.940583	Hivep3
0.7427	0.114475	-1.84676	-4.64805	-0.353242	Hs1bp3
0.7427	0.114506	-1.84657	-4.6483	-0.99526	Foxb2
0.7427	0.114543	1.84633	-4.6486	1.85662	D8Wsu26e
0.7427	0.11456	1.84623	-4.64873	0.481627	Fbln1
0.7427	0.114569	-1.84617	-4.6488	-0.645752	Swi5
0.7427	0.11461	1.84591	-4.64913	1.02858	Agr2
0.7427	0.114632	1.84577	-4.64931	0.383887	Rabggta
0.7427	0.114835	-1.8445	-4.65094	-0.726303	Ccs
0.7427	0.114995	1.84349	-4.65222	1.55137	Abcb7
0.7427	0.115005	1.84342	-4.65231	1.30385	Gm4450
0.7427	0.115091	1.84288	-4.65299	0.686423	Rfc1
0.7427	0.115103	1.84281	-4.65309	0.864694	Fgg
0.7427	0.115105	1.8428	-4.6531	0.329794	Vwa9
0.7427	0.115124	1.84268	-4.65326	0.423555	Zc3h3
0.7427	0.115245	-1.84192	-4.65422	-0.488037	Gm15455
0.7427	0.11526	1.84182	-4.65435	0.547283	Qk
0.7427	0.11545	1.84064	-4.65586	1.03712	Mknk2
0.7427	0.115607	-1.83965	-4.65711	-0.357447	Car14
0.7427	0.115615	1.83961	-4.65717	1.54206	Reg2
0.7427	0.115651	1.83938	-4.65746	0.369444	Wipi2
0.7427	0.115726	-1.83891	-4.65806	-0.416681	Casp3
0.7427	0.11574	1.83882	-4.65817	0.512691	Zyg11b
0.7427	0.115851	-1.83813	-4.65906	-0.437546	Egf
0.7427	0.115859	-1.83808	-4.65911	-0.344819	Cox5b
0.7427	0.115922	-1.83769	-4.65962	-0.638379	Msx1
0.7427	0.115968	1.8374	-4.65999	0.515593	Gm9706
0.7427	0.11599	1.83726	-4.66016	0.398893	Ifna9
0.7427	0.115994	-1.83724	-4.66019	-0.660288	Musk
0.7427	0.116061	1.83682	-4.66072	0.801074	Myt1l
0.7427	0.116144	1.83631	-4.66138	1.339	Snai1
0.7427	0.116152	1.83625	-4.66145	0.774463	Hoxa1
0.7427	0.116166	1.83617	-4.66156	0.351041	G3bp2
0.7427	0.116185	1.83605	-4.66171	1.3312	C77405
0.7427	0.116202	-1.83594	-4.66184	-0.467723	Marveld1
0.7427	0.116272	1.83551	-4.66239	1.45162	Igk
0.7427	0.116298	-1.83535	-4.6626	-1.03766	Arcn1
0.7427	0.116302	-1.83532	-4.66263	-0.325555	Gm14680
0.7427	0.116326	-1.83517	-4.66282	-0.448203	Bad
0.7427	0.116499	1.8341	-4.66419	1.34837	Cxcl5
0.7427	0.116728	1.83268	-4.666	1.4288	Timp2
0.7427	0.116744	-1.83258	-4.66612	-1.27195	Fkbp10
0.7427	0.116798	-1.83224	-4.66655	-0.569345	H2afy
0.7427	0.116815	1.83214	-4.66668	0.453641	Litaf
0.7427	0.116852	-1.83191	-4.66697	-0.494926	Dscr3
0.7427	0.117002	-1.83099	-4.66815	-0.581308	1810013L24Rik
0.7427	0.117008	-1.83095	-4.6682	-1.29358	Igh-VJ558
0.7427	0.117149	-1.83008	-4.66931	-0.61366	Acsf3
0.7427	0.117166	1.82998	-4.66944	2.1282	Cyp24a1
0.7427	0.11719	1.82983	-4.66963	1.03702	Snrp1c-ps2
0.7427	0.117199	1.82977	-4.6697	0.993982	Ksr1
0.7427	0.117234	-1.82955	-4.66998	-0.343517	Stx8
0.7427	0.117246	1.82948	-4.67007	0.672327	Bcar1
0.7427	0.117287	1.82923	-4.67039	0.448632	Tgm2
0.7427	0.117297	-1.82916	-4.67047	-0.925782	Rap2a
0.7427	0.117349	1.82885	-4.67088	0.603532	Ms4a1
0.7427	0.117421	1.8284	-4.67144	0.605249	Atad3a
0.7427	0.117433	-1.82833	-4.67153	-0.444496	Ifi27l2a
0.7427	0.117453	-1.82821	-4.67169	-0.361306	Gna11
0.7427	0.117482	1.82803	-4.67192	0.358628	Htr7
0.7427	0.117763	-1.8263	-4.67412	-1.0452	Smok3c
0.7427	0.117926	-1.8253	-4.67539	-0.369806	Bckdha
0.7427	0.117985	-1.82494	-4.67585	-0.49807	Cpq
0.7427	0.118011	-1.82478	-4.67605	-0.335627	Bphl
0.7427	0.118098	1.82425	-4.67673	0.614435	Lox
0.7427	0.11821	1.82356	-4.6776	0.339543	Tsg101
0.7427	0.118229	1.82345	-4.67774	0.576423	Ighv5-12
0.7427	0.118265	1.82323	-4.67803	0.693626	Dkk3
0.7427	0.118268	-1.8232	-4.67805	-0.886548	Aire
0.7427	0.118393	1.82244	-4.67902	1.01313	Art1
0.7427	0.118414	1.82232	-4.67918	1.30455	Zfp574
0.7427	0.118588	1.82125	-4.68053	1.2923	Klf12
0.7427	0.118601	1.82118	-4.68063	0.319607	Rsl1d1
0.7427	0.118636	1.82096	-4.6809	0.3075	Pdcd2l
0.7427	0.118657	1.82083	-4.68107	0.452455	Amd2
0.7427	0.118693	-1.82062	-4.68134	-0.489418	Ak1
0.7427	0.118709	1.82052	-4.68147	0.570653	Tes
0.7427	0.118906	-1.81932	-4.683	-0.386682	Cyp4f13
0.7427	0.119013	-1.81867	-4.68382	-1.32543	Slc1a1
0.7427	0.119028	1.81858	-4.68394	1.88266	Gria2
0.7427	0.119072	-1.81831	-4.68428	-0.691641	Ndufb10
0.7427	0.119076	-1.81829	-4.6843	-0.34814	Ctsf
0.7427	0.119118	1.81803	-4.68463	1.0097	Ptafr
0.7427	0.119155	1.81781	-4.68492	1.52132
0.7427	0.119166	1.81774	-4.685	1.66175	LOC102641972
0.7427	0.119379	1.81645	-4.68664	1.22675	Serf2
0.7427	0.119428	-1.81615	-4.68702	-1.63229	Crisp3
0.7427	0.119471	-1.81589	-4.68735	-0.543835	Lgi4
0.7427	0.119532	1.81552	-4.68782	1.03806	Syt17
0.7427	0.119695	1.81454	-4.68907	0.920778	Nhlh1
0.7427	0.1197	1.81451	-4.68911	0.308839	Psmb7
0.7427	0.119711	1.81445	-4.68919	0.52668	Map4k1
0.7427	0.119711	-1.81444	-4.68919	-0.362379	Pdxdc1
0.7427	0.119743	-1.81425	-4.68944	-0.367825	Copg1
0.7427	0.119803	-1.81389	-4.6899	-0.34428	Trak1
0.7427	0.119911	1.81324	-4.69072	1.63922
0.7427	0.119922	1.81317	-4.69081	0.533614	Purb
0.7427	0.119945	-1.81303	-4.69098	-0.375557	Smo
0.7427	0.119974	1.81286	-4.69121	0.7613	Nsdhl
[truncated: 10,489 more rows]

## Sheet: B6.CAST_C_vs_N
adj.P.Val	P.Val	t	B	logFC	Gene.symbol
0.52	0.00013	16	-0.106	3.75	Cd28
0.52	0.000139	-15.7	-0.118	-4.2
0.52	0.000147	15.5	-0.129	3.31	Rnf103
0.52	0.000244	13.5	-0.244	2.79	Casp12
0.52	0.000276	13.1	-0.276	2.85	C80678
0.52	0.000345	12.3	-0.337	2.55	Rgr
0.52	0.000463	11.4	-0.427	2.66	Scgb1b27
0.52	0.000632	10.4	-0.535	2.33	Tenm1
0.52	0.000731	10	-0.59	2.31	Phf7
0.52	0.00076	9.92	-0.605	2.31	Saa3
0.52	0.000772	9.88	-0.611	3.7	Fos
0.52	0.000781	9.85	-0.615	2.06	Amy2a2
0.52	0.000809	-9.76	-0.629	-2.48	LOC434035
0.52	0.000954	9.33	-0.697	2.38	Masp2
0.52	0.000974	9.27	-0.706	2.7	Bcl3
0.52	0.000987	-9.24	-0.711	-2.15	Matn1
0.52	0.000991	9.23	-0.713	2.53	Dnajc3
0.52	0.001048	9.09	-0.737	2.55	Bysl
0.52	0.001103	8.96	-0.76	2.18	Gm10997
0.52	0.001165	8.83	-0.784	2.54	Lrp6
0.52	0.001223	8.71	-0.807	2.32	Xrn1
0.52	0.001226	8.71	-0.808	2.19	Crlf1
0.52	0.001229	8.7	-0.809	2.09
0.52	0.001297	8.57	-0.834	2.41	Pklr
0.52	0.001312	8.55	-0.839	2.18	Mfap4
0.52	0.001316	8.54	-0.841	2.51	Dynlt1a
0.52	0.001349	-8.48	-0.852	-2.27	Col3a1
0.52	0.001354	-8.47	-0.854	-2.33
0.52	0.001382	8.42	-0.864	4.61	Cry1
0.52	0.001449	-8.31	-0.887	-1.77	Dntt
0.52	0.001478	8.27	-0.896	1.76	Kif5a
0.52	0.001543	-8.17	-0.917	-1.98	Nr5a1
0.52	0.001548	8.16	-0.919	2.67	D3Ertd246e
0.52	0.001607	-8.08	-0.938	-2.19	Ndel1
0.52	0.001619	8.06	-0.941	1.74	Ap2s1
0.52	0.001834	7.79	-1.005	2.15	C1rb
0.52	0.001843	-7.78	-1.008	-2.25	Ighg3
0.52	0.001844	7.78	-1.008	2.81	Klra19
0.52	0.001881	7.73	-1.019	3.76	Gem
0.52	0.001914	7.7	-1.028	1.82	Mcm6
0.52	0.001952	-7.66	-1.038	-1.87	C79246
0.52	0.001962	7.64	-1.041	1.84
0.52	0.001966	7.64	-1.042	2.34
0.52	0.00201	-7.59	-1.054	-2.29	Tmem71
0.52	0.002066	7.53	-1.069	2.94	D6Ertd439e
0.52	0.002096	7.5	-1.076	2.62	Epha5
0.52	0.002116	-7.48	-1.082	-1.95
0.52	0.002121	7.48	-1.083	1.75	Tac2
0.52	0.002185	7.42	-1.099	2.82
0.52	0.00227	7.34	-1.12	1.9	Slc7a6
0.52	0.002329	7.29	-1.135	3.05	Abcb1b
0.52	0.002335	7.28	-1.136	1.63	Hist1h3g
0.52	0.002339	7.28	-1.137	1.5	DXErtd223e
0.52	0.002362	7.26	-1.142	2.16	Tppp3
0.52	0.002495	7.15	-1.173	1.89	Pde4dip
0.52	0.002518	-7.13	-1.179	-2.57	Xpot
0.52	0.002526	7.12	-1.181	1.49	Tuba3b
0.52	0.002529	7.12	-1.181	1.73	Rab3a
0.52	0.002539	-7.11	-1.184	-3.77
0.52	0.002541	7.11	-1.184	2.64	Ccdc93
0.52	0.002565	-7.09	-1.189	-2.1	Slc25a5
0.52	0.002616	7.05	-1.201	2.39	AI506816
0.52	0.002623	7.05	-1.202	2.61	Atm
0.522	0.002674	-7.01	-1.213	-1.97
0.53	0.00276	6.95	-1.232	1.46	Wbp11
0.534	0.00282	6.91	-1.244	3.18
0.536	0.002875	6.87	-1.256	1.67	Klf4
0.54	0.002939	6.83	-1.269	2.35	Hus1
0.542	0.002995	-6.79	-1.28	-3.24	Il1rl1
0.552	0.003183	-6.67	-1.317	-1.93	C1qtnf1
0.552	0.003202	6.66	-1.321	1.38	Crp
0.552	0.003326	6.59	-1.344	1.46
0.552	0.003369	6.57	-1.352	1.44	Dynlt1b
0.552	0.0034	6.55	-1.358	1.97	Foxd3
0.552	0.003417	6.54	-1.361	1.98	Prl7a2
0.552	0.003472	-6.51	-1.371	-2.27	Tpr
0.552	0.003482	-6.51	-1.372	-2.28	Il4
0.552	0.003485	-6.51	-1.373	-1.78	Fabp6
0.552	0.003553	6.47	-1.385	2.44	Ms4a6b
0.552	0.003599	6.45	-1.393	1.86	Txk
0.552	0.003642	6.42	-1.4	2.53	1110059E24Rik
0.552	0.003708	-6.39	-1.412	-1.77
0.552	0.003798	6.35	-1.427	2.74	Idh3a
0.552	0.003804	-6.35	-1.428	-1.73	Nt5dc3
0.552	0.003859	6.32	-1.437	1.57	Igll1
0.552	0.003894	6.3	-1.443	1.82	Mtf2
0.552	0.003958	-6.27	-1.454	-1.35	Sgcg
0.552	0.004032	-6.24	-1.465	-1.65	Igkv9-120
0.552	0.004044	6.24	-1.467	2.19	Nfkbiz
0.552	0.004067	-6.23	-1.471	-1.43	Cdkn3
0.552	0.004086	6.22	-1.474	2.76	Gm13102
0.552	0.004092	6.21	-1.475	1.88	Hoxa11os
0.552	0.004111	6.21	-1.478	1.86	Xcl1
0.554	0.004169	6.18	-1.487	2.01	Cenpe
0.562	0.004323	6.12	-1.511	1.37	Lama4
0.562	0.004323	-6.12	-1.511	-1.49
0.564	0.004482	6.06	-1.535	1.66	Sprr2k
0.564	0.00449	6.05	-1.536	1.6	Sstr2
0.564	0.004501	-6.05	-1.537	-1.52	Meox2
0.564	0.004534	-6.04	-1.542	-1.67
0.564	0.004602	6.01	-1.552	2.8	Rusc1
0.564	0.004629	6	-1.556	1.77	Htr1f
0.564	0.00465	-5.99	-1.559	-1.74	Spn
0.577	0.004808	5.93	-1.581	2.52	Gm31445
0.6	0.005099	5.83	-1.621	2.02	Zbtb12
0.6	0.005139	-5.82	-1.627	-2.58	Brca1
0.6	0.005147	5.82	-1.628	2.56	Prap1
0.6	0.005232	5.79	-1.639	1.92
0.6	0.005312	5.77	-1.649	4.15	Gdf15
0.6	0.005379	5.75	-1.658	2.06	Pcsk1
0.6	0.00547	-5.72	-1.67	-4.11	Eogt
0.6	0.005495	5.71	-1.673	3
0.6	0.005495	-5.71	-1.673	-1.88	Dusp9
0.6	0.00551	-5.71	-1.675	-1.45	Fgb
0.6	0.005525	-5.7	-1.676	-2.7	Bub1
0.601	0.00558	5.68	-1.683	1.76	Calr
0.613	0.005747	5.64	-1.704	1.41	Dnah8
0.618	0.005836	-5.61	-1.715	-1.32	Nedd4
0.635	0.006055	-5.55	-1.741	-1.43	D8Ertd67e
0.639	0.006178	-5.52	-1.755	-1.22	Ascl2
0.639	0.006189	5.52	-1.756	3.32	Gria2
0.661	0.006461	5.45	-1.787	1.37	Gzmd
0.662	0.006524	5.43	-1.794	1.9	Cxcl1
0.669	0.006648	5.4	-1.807	1.51	Gnrhr
0.672	0.006723	5.38	-1.816	1.71	Osmr
0.676	0.006895	5.35	-1.834	1.75	Ttc39b
0.676	0.006982	5.33	-1.843	2.84	Tfrc
0.676	0.006984	5.33	-1.843	2.04	Rnase2b
0.676	0.007048	-5.31	-1.85	-1.1	Il4
0.676	0.007065	-5.31	-1.852	-1.26	Nusap1
0.676	0.007095	5.3	-1.855	2.46	Prl7a2
0.676	0.007144	5.29	-1.86	1.34	Dio2
0.682	0.007325	-5.25	-1.878	-1.53
0.682	0.007371	5.24	-1.883	1.18	Galt
0.682	0.007374	-5.24	-1.883	-1.49	Uhmk1
0.689	0.0075	5.21	-1.896	1.87	Tcp1
0.704	0.007723	5.17	-1.917	1.39	Fpr3
0.707	0.007814	5.15	-1.926	1.23
0.71	0.007907	5.13	-1.935	2.1	Snai1
0.71	0.007956	5.12	-1.939	2.95	AA675035
0.711	0.008091	5.1	-1.952	1.39	C4a
0.711	0.008105	5.1	-1.953	1.39	Plekhh1
0.711	0.008138	5.09	-1.956	1.25	Nrgn
0.712	0.008252	5.07	-1.967	3.49
0.712	0.008278	5.07	-1.969	2.48	Ncam2
0.712	0.008327	-5.06	-1.974	-2.54	Btg4
0.716	0.008432	5.04	-1.983	1.46	Usp15
0.718	0.008514	5.02	-1.99	1.15	Npy6r
0.727	0.008676	5	-2.005	1.92	Prph2
0.728	0.008753	-4.98	-2.011	-1.91	Gpr83
0.728	0.008872	-4.96	-2.022	-1.39	Il18rap
0.728	0.008903	4.96	-2.024	1.33	Hnf1b
0.728	0.008921	4.95	-2.026	2.38
0.735	0.00914	4.92	-2.045	1.23	Vamp7
0.735	0.009228	4.9	-2.052	2.61	Vsx2
0.735	0.009286	4.9	-2.057	1.78	Tcf21
0.735	0.009467	-4.87	-2.072	-1.74	Ace
0.735	0.009487	-4.86	-2.073	-1.96	Gpcpd1
0.735	0.009493	4.86	-2.074	2.08	Srsf1
0.735	0.009519	4.86	-2.076	1.36	Slc25a48
0.735	0.009537	4.86	-2.077	1.93	D4Ertd335e
0.735	0.009543	-4.86	-2.078	-1.99	Ksr1
0.735	0.009611	4.85	-2.083	2.74	Socs3
0.735	0.009651	4.84	-2.086	4.92	Ccl2
0.755	0.010014	4.79	-2.115	0.981	Il4ra
0.755	0.010035	4.78	-2.117	1.58
0.76	0.010291	4.75	-2.136	1.61
0.76	0.01037	4.74	-2.142	2.23	Junb
0.76	0.010464	4.72	-2.15	0.98	F2
0.76	0.010522	-4.72	-2.154	-1.29	Crkl
0.76	0.010524	4.72	-2.154	1.45	A930012N16Rik
0.76	0.010543	4.71	-2.155	1.95	Cyp17a1
0.76	0.010582	-4.71	-2.158	-1.13	Mst1r
0.76	0.010595	4.71	-2.159	1.3	Cebpd
0.763	0.010725	4.69	-2.169	1.4	C77027
0.763	0.010827	-4.68	-2.176	-1.09	C80360
0.763	0.010869	-4.67	-2.179	-1.37
0.763	0.010872	4.67	-2.18	1.02	Akr1b7
0.768	0.011007	4.65	-2.189	1.71	Capg
0.768	0.011076	-4.64	-2.194	-1.4	Pde1a
0.77	0.011158	-4.63	-2.2	-1.05	Braf
0.77	0.011227	4.62	-2.205	2
0.77	0.011311	4.61	-2.211	1.14	Plagl1
0.77	0.011367	4.61	-2.215	1.09	Ncam2
0.77	0.011416	4.6	-2.218	1.26	Synj2
0.77	0.011496	4.59	-2.224	1.7	Slpi
0.77	0.011536	4.59	-2.227	1.24	Ier3
0.77	0.011596	-4.58	-2.231	-2.19	Apcs
0.784	0.011929	-4.54	-2.254	-1.33	Drc1
0.784	0.011961	4.54	-2.256	2.64	Fam105a
0.784	0.011988	-4.53	-2.258	-2.06	Gla
0.79	0.012237	-4.51	-2.274	-1.64
0.79	0.012291	4.5	-2.278	1.47	Socs3
0.79	0.012346	4.49	-2.281	1.99	Col2a1
0.79	0.012453	4.48	-2.288	2.28	Olfr92
0.79	0.012567	4.47	-2.296	1.25	Sbno1
0.79	0.012573	4.47	-2.296	2.81	Dsc2
0.79	0.012591	4.47	-2.297	1.24	Hoxb1
0.79	0.012594	4.47	-2.297	1.83	Cdk11b
0.798	0.012894	4.43	-2.316	1.17	Ccl12
0.798	0.01296	-4.43	-2.321	-1.83	Adcyap1
0.798	0.012992	-4.42	-2.323	-2.1	Kif20a
0.798	0.013115	-4.41	-2.33	-1.1	Map3k1
0.798	0.013172	-4.41	-2.334	-1.26	LOC102642634
0.798	0.013178	-4.4	-2.334	-2.16	Npn2
0.798	0.013256	-4.4	-2.339	-0.93	Hdgfl1
0.798	0.013336	-4.39	-2.344	-1.59	Inhbb
0.798	0.013426	-4.38	-2.349	-1.29	Ptprr
0.798	0.013447	4.38	-2.351	1.89
0.798	0.013494	4.37	-2.353	1.43	Adam1a
0.798	0.013541	4.37	-2.356	2.35	Defa30
0.798	0.013581	-4.36	-2.359	-2.09	Ptprc
0.798	0.013619	4.36	-2.361	0.97	AI450241
0.802	0.013745	4.35	-2.369	1.49	Icam1
0.806	0.013878	4.34	-2.376	1.24	Sh2d1a
0.807	0.013965	4.33	-2.382	2.43	Dusp6
0.809	0.014063	-4.32	-2.387	-1.06	Fga
0.83	0.014651	-4.26	-2.421	-1.07	Gabrg1
0.83	0.014681	4.26	-2.423	1.89	Gnat1
0.83	0.014717	4.26	-2.425	2.85	Tyrp1
0.83	0.014867	4.24	-2.433	1.14	Cnga1
0.83	0.014903	4.24	-2.435	1.32	Ptpn11
0.83	0.014927	-4.24	-2.437	-1.2	Nr1i2
0.83	0.015009	-4.23	-2.441	-1.73	Kcnmb1
0.83	0.015092	4.22	-2.446	1.78	Dad1
0.83	0.015095	4.22	-2.446	0.882	S1pr1
0.83	0.015132	4.22	-2.448	0.867	Ifi30
0.83	0.015157	4.22	-2.449	0.893	Krt18
0.832	0.01525	4.21	-2.454	1.89
0.833	0.015391	-4.2	-2.462	-1.86	Oas1g
0.833	0.015492	-4.19	-2.468	-1.84	Klk8
0.833	0.015639	4.18	-2.475	3.84	Ccl7
0.833	0.015768	-4.17	-2.482	-1.42	Adcyap1r1
0.833	0.015769	4.17	-2.482	1.29	Lpl
0.833	0.015775	-4.17	-2.483	-2.39
0.833	0.015828	-4.16	-2.486	-1.74	R3hcc1
0.833	0.015894	4.16	-2.489	1.2	Saa2
0.833	0.01592	4.16	-2.49	1.64	Vmn2r123
0.833	0.015953	4.15	-2.492	0.94	Dusp9
0.833	0.016011	-4.15	-2.495	-2.14	Gstm6
0.843	0.016269	4.13	-2.509	2.37	Naalad2
0.845	0.016369	4.12	-2.514	1.04	AF067063
0.845	0.016445	-4.11	-2.518	-1.9	Hivep3
0.846	0.016599	4.1	-2.525	1.94	Phxr2
0.846	0.016676	4.1	-2.529	0.941	Uck1
0.846	0.016678	4.1	-2.529	1.22	Phlda1
0.846	0.016753	-4.09	-2.533	-0.963	Mt4
0.846	0.016956	4.07	-2.543	1.84
0.846	0.017006	-4.07	-2.546	-1.02	Lsp1
0.846	0.017061	-4.07	-2.549	-1.38	Pign
0.846	0.017184	4.06	-2.555	1.57	Eif4b
0.846	0.017205	4.06	-2.556	2.28	Epha4
0.846	0.01721	4.06	-2.556	1.89	C76628
0.846	0.017303	-4.05	-2.561	-0.887	Col5a2
0.846	0.01754	-4.03	-2.572	-2.88	Crxos
0.846	0.017543	4.03	-2.572	2.16	Nfe2l3
0.846	0.01755	-4.03	-2.573	-1.62	Ccl17
0.846	0.017553	4.03	-2.573	1.27	Pbdc1
0.846	0.017555	-4.03	-2.573	-1.78	Tgfbr1
0.849	0.017683	-4.02	-2.579	-1.45	Aspm
0.85	0.017761	-4.02	-2.583	-1.33	Col4a3
0.851	0.01806	-3.99	-2.597	-3.03	Ighg
0.851	0.018081	3.99	-2.598	1.58	Relb
0.851	0.018192	-3.99	-2.603	-1.96	Camp
0.851	0.018229	3.98	-2.605	1.89	Dnase1
0.851	0.01826	3.98	-2.606	0.864	Msr1
0.851	0.018261	3.98	-2.606	1.52	Acod1
0.851	0.018271	3.98	-2.607	1.91
0.857	0.018453	-3.97	-2.615	-1.59	Foxn3
0.873	0.018879	-3.94	-2.635	-1.22	Msh5
0.883	0.019299	-3.91	-2.654	-1.49	H2-Ob
0.883	0.019351	3.91	-2.656	1.55	Vmn2r125
0.883	0.019498	3.9	-2.663	1.03	Nsg1
0.883	0.019567	-3.89	-2.666	-1.67	Cyp2f2
0.883	0.019616	3.89	-2.668	3.13
0.883	0.019678	3.89	-2.67	1.9	Igfals
0.883	0.019734	-3.88	-2.673	-0.985	Cyp2a5
0.883	0.019752	3.88	-2.674	1.14	Pou2af1
0.883	0.019898	-3.87	-2.68	-1.29	Serpina5
0.883	0.01993	-3.87	-2.681	-1.58	Pag1
0.883	0.01994	-3.87	-2.682	-1.29	Hlx
0.883	0.01994	3.87	-2.682	1.4	Phf7
0.884	0.020106	-3.86	-2.689	-0.928	Cdca8
0.884	0.020161	3.86	-2.691	1.29	Nhsl2
0.884	0.020208	3.85	-2.693	3.05	Rpl38
0.884	0.02025	3.85	-2.695	2.37	Mmp12
0.889	0.020421	-3.84	-2.702	-0.985	Hbb-y
0.89	0.020637	3.83	-2.712	1.46	Lipa
0.89	0.020662	3.83	-2.713	2.17	Tmem109
0.89	0.020667	-3.83	-2.713	-1.49	Stx1a
0.893	0.020922	-3.81	-2.723	-1.77	2700099C18Rik
0.893	0.020991	3.81	-2.726	1.87
0.893	0.021038	3.81	-2.728	3.43	Slc8a1
0.893	0.021063	3.8	-2.729	0.858	Zfhx4
0.893	0.021117	3.8	-2.732	0.897	Apmap
0.893	0.021164	3.8	-2.733	1.2	Arid1a
0.898	0.021358	3.79	-2.741	0.896	Utp18
0.899	0.021482	3.78	-2.746	1.86	Cd80
0.899	0.021535	3.78	-2.749	0.799	Igfbp4
0.901	0.021654	-3.77	-2.753	-0.924	Syne4
0.905	0.021884	-3.76	-2.763	-1.65	Igh-VJ558
0.905	0.021892	3.76	-2.763	1.29	Dna2
0.909	0.022072	3.75	-2.77	1.14	Wnk1
0.909	0.022142	3.74	-2.773	0.952	Ch25h
0.909	0.022192	3.74	-2.775	0.983	AA416453
0.909	0.022415	3.73	-2.784	0.788	Mzf1
0.909	0.022421	3.73	-2.784	1.47	Srrm1
0.909	0.022609	-3.72	-2.791	-1	Cdh11
0.909	0.022698	3.71	-2.795	1.28	Xist
0.909	0.022698	3.71	-2.795	1.13	AA407107
0.909	0.022803	-3.71	-2.799	-2.01
0.909	0.022943	3.7	-2.804	0.966	Adora2b
0.909	0.022968	-3.7	-2.805	-2.66	Pth
0.909	0.023004	-3.7	-2.806	-1.46	Penk
0.909	0.023027	3.7	-2.807	1.56	Magel2
0.909	0.023082	-3.69	-2.809	-0.906	Drc1
0.909	0.023083	3.69	-2.809	0.8	Ppp1r12c
0.914	0.023332	3.68	-2.819	1.83	Usp42
0.914	0.023354	-3.68	-2.82	-1.06	Adam12
0.916	0.023507	3.67	-2.825	1.64	Gm10334
0.916	0.023571	3.67	-2.828	1.47	Zfp638
0.916	0.023624	-3.67	-2.83	-1.55	S1pr4
0.916	0.023734	3.66	-2.834	0.75	Sars2
0.916	0.023808	-3.66	-2.836	-0.985	Ppt1
0.916	0.023833	-3.66	-2.837	-3.01	Mpo
0.918	0.023955	3.65	-2.842	0.84	Rasd1
0.918	0.024074	3.64	-2.846	2.18	Cox6c
0.918	0.024109	3.64	-2.848	1.15	AA545190
0.925	0.02437	3.63	-2.857	0.991	Slc6a4
0.926	0.024526	3.62	-2.863	1.58	Spi16
0.926	0.02469	3.61	-2.869	1.58	Cd46
0.926	0.024858	-3.61	-2.875	-1.02	Cxcr4
0.926	0.024959	-3.6	-2.878	-1.36	Npas1
0.926	0.02498	3.6	-2.879	2.52	Bpnt1
0.926	0.025011	3.6	-2.88	1.64	Asic5
0.926	0.025075	-3.6	-2.882	-1.34	Ppy
0.926	0.025114	3.59	-2.884	0.758	Ighg
0.926	0.025169	3.59	-2.886	0.809	Apoa2
0.926	0.025171	3.59	-2.886	2.37	Cd44
0.926	0.025589	3.57	-2.9	0.926	Obox2
0.926	0.025616	3.57	-2.901	1.46	Gldc
0.926	0.025641	-3.57	-2.902	-2.18	Kcnj6
0.926	0.0257	3.57	-2.904	1.26	Sprr1a
0.926	0.025708	-3.57	-2.904	-1.07	Mageb3
0.926	0.025783	3.56	-2.907	0.732	C1ra
0.926	0.025839	3.56	-2.909	2.44	Sdc2
0.926	0.025845	-3.56	-2.909	-0.766	Anln
0.926	0.025845	3.56	-2.909	1.44	Hist1h1d
0.926	0.025884	3.56	-2.91	1.37	Agtr2
0.927	0.026045	3.55	-2.916	0.908	Eif3e
0.927	0.02613	3.55	-2.919	2.3	Dsc1
0.927	0.026195	3.55	-2.921	0.94	Plg
0.927	0.026283	3.54	-2.924	1.02	Mrpl49
0.927	0.026368	3.54	-2.927	0.809	Wdr92
0.927	0.026462	3.53	-2.93	0.737	Chic1
0.927	0.026625	-3.53	-2.936	-1.9	Cd3d
0.927	0.026669	3.52	-2.937	2.26	Notch4
0.927	0.026898	-3.51	-2.945	-1.05	Ndp
0.927	0.027	3.51	-2.948	2.38	Gns
0.927	0.027157	-3.5	-2.953	-1.15	Crym
0.927	0.027203	3.5	-2.955	0.721	Gadd45a
0.927	0.027218	3.5	-2.955	0.985	Akap9
0.927	0.02722	3.5	-2.955	2.26	C78948
0.927	0.027222	3.5	-2.955	1.02	Mt2
0.927	0.02723	-3.5	-2.956	-1.82	Uevld
0.927	0.027318	3.5	-2.958	1.15	Gadd45b
0.927	0.027415	3.49	-2.962	0.903
0.927	0.027417	3.49	-2.962	1.49	Atf3
0.927	0.027533	-3.49	-2.966	-1.46	Guf1
0.927	0.027538	3.49	-2.966	0.749	Hsf4
0.927	0.027542	3.49	-2.966	0.731	Arl4d
0.953	0.028414	3.45	-2.994	1.03	Gbp2b
0.953	0.028475	3.45	-2.996	2.67	Pfdn1
0.954	0.028562	-3.45	-2.998	-2.44	Gsg2
0.965	0.029159	-3.42	-3.017	-1.16	Vmn2r37
0.965	0.029172	3.42	-3.017	1.86	Art2b
0.965	0.029236	-3.42	-3.019	-1.46	Gad2
0.965	0.029276	3.42	-3.021	0.713	Wnk1
0.965	0.029362	3.41	-3.023	0.825	Zfp30
0.965	0.02937	3.41	-3.023	1.71	Ighm
0.971	0.029622	-3.4	-3.031	-1.26	Tpk1
0.971	0.029845	-3.4	-3.038	-0.719	Actc1
0.971	0.030153	3.38	-3.047	1.26	Mobp
0.971	0.030155	-3.38	-3.047	-0.816
0.971	0.030488	3.37	-3.057	1.02	Stat3
0.971	0.030646	3.37	-3.062	0.717	Stk25
0.971	0.030654	3.37	-3.062	1.57	Klk1b16
0.971	0.030687	3.36	-3.063	0.904	Dusp1
0.971	0.030853	3.36	-3.068	0.993	Dcc
0.971	0.030854	3.36	-3.068	0.7	H2-T3-like
0.971	0.030992	3.35	-3.072	2.81	Cr2
0.971	0.030993	3.35	-3.072	0.728	Sez6l
0.971	0.031015	-3.35	-3.073	-2.91	Psme1
0.971	0.031085	3.35	-3.075	0.879
0.971	0.031175	-3.35	-3.077	-0.783
0.971	0.031355	-3.34	-3.082	-0.84	Oaz3
0.971	0.031388	-3.34	-3.083	-2.99	Mmp9
0.971	0.031391	-3.34	-3.084	-0.975	Cryab
0.971	0.031491	3.34	-3.086	1.09	Mgmt
0.971	0.031729	-3.33	-3.093	-1.14	Il1r2
0.971	0.031731	-3.33	-3.093	-1.9	Wfdc21
0.971	0.031753	3.33	-3.094	0.784	D4Ertd117e
0.971	0.031823	3.32	-3.096	0.714	Glns-ps1
0.971	0.031832	-3.32	-3.096	-2.18	Gp1ba
0.971	0.031844	-3.32	-3.097	-0.962	Iyd
0.971	0.031854	-3.32	-3.097	-1.62
0.971	0.031883	3.32	-3.098	0.712	Gdap10
0.971	0.031888	3.32	-3.098	0.71	Plin4
0.971	0.031901	-3.32	-3.098	-1.13
0.971	0.031957	-3.32	-3.1	-0.693	Ms4a1
0.971	0.032001	3.32	-3.101	0.765	Stat3
0.971	0.032047	-3.32	-3.102	-2.55	S100a9
0.974	0.032234	3.31	-3.108	1.7	Zp3r
0.974	0.032601	3.3	-3.118	1.37	Nr4a1
0.974	0.032687	-3.29	-3.12	-1.04	Mef2c
0.974	0.032778	3.29	-3.123	0.943	Grin2d
0.974	0.032796	-3.29	-3.123	-1.47	Ddx3y
0.974	0.032802	3.29	-3.123	0.734	Aldh1a1
0.974	0.032863	3.29	-3.125	0.718	Ankrd33b
0.974	0.032868	-3.29	-3.125	-0.972	Rfc1
0.974	0.032953	3.28	-3.128	0.743	Kcnj5
0.974	0.032955	-3.28	-3.128	-1.83	H2-T24
0.974	0.033032	3.28	-3.13	2.01	Adam2
0.974	0.033104	-3.28	-3.132	-1.47	Elane
0.974	0.0332	-3.28	-3.134	-0.68	Mcpt-ps1
0.974	0.033309	-3.27	-3.137	-1.31	Sars2
0.974	0.033408	3.27	-3.14	1.99	Elovl3
0.974	0.033409	3.27	-3.14	0.995	Junb
0.974	0.033487	3.27	-3.142	1.83	Nf1
0.974	0.033685	-3.26	-3.148	-0.785	Klra5
0.974	0.03387	-3.25	-3.153	-1.65	Fmo5
0.974	0.033872	-3.25	-3.153	-1.8	Pebp1
0.974	0.033902	3.25	-3.153	0.914	Nfil3
0.974	0.03392	3.25	-3.154	1.33	Eif3f
0.974	0.033973	-3.25	-3.155	-1.65	Cuzd1
0.974	0.034019	3.25	-3.157	0.685	Il6ra
0.975	0.034129	3.25	-3.16	0.813	Slc4a4
0.975	0.034223	3.24	-3.162	0.706	Prl4a1
0.975	0.034269	-3.24	-3.163	-3.22	Ankrd1
0.975	0.034414	3.24	-3.167	0.694	Apoa1
0.975	0.034466	-3.24	-3.168	-1.16	C1qbp
0.975	0.034506	-3.23	-3.17	-0.817	Mvk
0.981	0.034848	-3.22	-3.179	-0.676	Aff1
0.981	0.034888	3.22	-3.18	1.82	Jmjd8
0.982	0.035	3.22	-3.183	0.85
0.984	0.035143	3.21	-3.186	1.41	Cxcl2
0.987	0.035328	3.21	-3.191	1.3	F10
0.994	0.035656	-3.2	-3.2	-0.749
0.994	0.035739	3.2	-3.202	0.993	Myc
0.995	0.03584	3.19	-3.204	0.755	Sox3
0.995	0.036112	-3.18	-3.211	-0.914	Inadl
0.995	0.036124	3.18	-3.211	1.48
0.995	0.03613	3.18	-3.212	0.763	Ryr3
0.995	0.036159	-3.18	-3.212	-1.44	Dlgap5
0.997	0.036314	3.18	-3.216	0.86	Hoxb3
0.998	0.036504	3.17	-3.221	1.13
0.998	0.03658	3.17	-3.223	0.853	Plxna2
0.998	0.036667	-3.17	-3.225	-0.91	Rpl31-ps12
0.998	0.036695	-3.17	-3.226	-0.749	LOC100862473
0.998	0.036772	-3.16	-3.228	-1.44	Insl3
1	0.036961	3.16	-3.232	0.773	Crat
1	0.037134	-3.15	-3.237	-1.14	Kcna5
1	0.037319	3.15	-3.241	0.825	Lipc
1	0.037402	3.15	-3.243	1.36	Ptgdr
1	0.037515	3.14	-3.246	1.06	Mx1
1	0.037662	3.14	-3.25	0.648	Zkscan6
1	0.037763	-3.14	-3.252	-1.89	Csn1s2b
1	0.038173	3.12	-3.262	1.9	Cyp3a16
1	0.038283	-3.12	-3.265	-0.649	Sit1
1	0.038371	3.12	-3.267	2.85	Sim1
1	0.038506	-3.11	-3.27	-2.04	Gm11346
1	0.038567	3.11	-3.272	0.829
1	0.038762	-3.11	-3.276	-1.47	Sox6
1	0.038805	-3.11	-3.277	-1.79	Prkg2
1	0.039004	3.1	-3.282	0.691	Vwa7
1	0.039146	-3.1	-3.285	-0.77	Plk4
1	0.039207	3.1	-3.287	0.754	Pax5
1	0.039279	3.09	-3.288	0.745	Gm6238
1	0.039299	3.09	-3.289	1.27	Nr0b2
1	0.03932	-3.09	-3.289	-0.916	Psmc5
1	0.039343	-3.09	-3.29	-0.731	Riok1
1	0.039474	3.09	-3.293	1	Itgav
1	0.039595	-3.08	-3.296	-1.67	Lactb2
1	0.039657	-3.08	-3.297	-1.33	Tssk2
1	0.039731	-3.08	-3.299	-0.829	Mr1
1	0.039754	-3.08	-3.3	-1.02	Enkd1
1	0.039806	3.08	-3.301	0.646	Apoa5
1	0.039814	-3.08	-3.301	-2.08	S100a8
1	0.039884	3.08	-3.303	0.785	Cd14
1	0.039891	3.08	-3.303	0.786	Krt8
1	0.039947	-3.08	-3.304	-1.35	Lsp1
1	0.04004	-3.07	-3.306	-1.03	Gjd2
1	0.040145	-3.07	-3.309	-0.668	Bop1
1	0.040155	3.07	-3.309	1.1	AA408251
1	0.04033	3.06	-3.313	0.864	Calcoco2
1	0.040577	-3.06	-3.318	-0.967	Fst
1	0.040699	-3.06	-3.321	-2.1	C78878
1	0.040869	3.05	-3.325	1.67	Fmr1nb
1	0.041068	3.05	-3.33	0.951	Glycam1
1	0.041094	3.04	-3.33	1.64	Cdc25c
1	0.041148	3.04	-3.331	1.01	Barx1
1	0.0413	-3.04	-3.335	-2.37	LOC102643033
1	0.04152	3.03	-3.34	1.64	Myh10
1	0.041706	3.03	-3.344	0.757	St8sia1
1	0.04176	-3.03	-3.345	-0.745	Rb1
1	0.041949	3.02	-3.349	1.69	Vmn2r125
1	0.042016	-3.02	-3.351	-2.81	Tnc
1	0.042279	3.01	-3.356	1.82	Mep1b
1	0.042347	3.01	-3.358	0.963	Ifit2
1	0.042444	3.01	-3.36	1.39	Sdsl
1	0.042861	-3	-3.369	-0.824	Klra7
1	0.042897	3	-3.37	1.14	Bmp10
1	0.042952	-3	-3.371	-2.19	Dfna5
1	0.042974	3	-3.372	1.27	Clrn3
1	0.043009	3	-3.372	1.77	Mef2c
1	0.043056	3	-3.373	0.691
1	0.043068	3	-3.374	1.26	Tex21
1	0.043133	-2.99	-3.375	-0.847	Bbs9
1	0.043135	2.99	-3.375	0.621	Traf6
1	0.043138	-2.99	-3.375	-2.26	Apoe
1	0.043206	2.99	-3.377	1.02	C76332
1	0.043238	2.99	-3.377	1.99	Gabrg2
1	0.04324	2.99	-3.377	0.996	Tcta
1	0.043362	-2.99	-3.38	-0.64	Mbtd1
1	0.043428	2.99	-3.381	0.83	Plekha1
1	0.043514	2.98	-3.383	1.76	Tet1
1	0.043646	2.98	-3.386	1.13	Kcnh1
1	0.043678	-2.98	-3.387	-0.795	Arl8b
1	0.043731	2.98	-3.388	1.51	LOC101056278
1	0.043846	-2.98	-3.39	-0.749	Kl
1	0.043922	-2.97	-3.392	-0.671	Rac3
1	0.043927	2.97	-3.392	0.791	Lman1
1	0.043991	-2.97	-3.393	-2.05	Obp1a
1	0.044115	-2.97	-3.396	-1.62	Ltf
1	0.04412	2.97	-3.396	0.805	Fas
1	0.044194	2.97	-3.398	0.761	Pnliprp1
1	0.044281	-2.97	-3.399	-1.88	Slc30a4
1	0.044341	2.96	-3.401	2.06	Slc22a28
1	0.044419	2.96	-3.402	0.783	Bcl2a1d
1	0.044442	-2.96	-3.403	-0.91	Cyp4a32
1	0.044481	2.96	-3.404	1.38	Suv420h2
1	0.044487	2.96	-3.404	0.861	Tph1
1	0.044585	-2.96	-3.406	-1.85	Cox6b2
1	0.044602	2.96	-3.406	0.611	Trim43b
1	0.044618	-2.96	-3.406	-2.03	Psen1
1	0.04466	2.96	-3.407	1.25
1	0.045089	2.95	-3.416	0.682	Man1a
1	0.045268	-2.94	-3.42	-0.688	Epor
1	0.045286	2.94	-3.42	0.857	Vps35
1	0.045364	2.94	-3.422	2.88	1700074P13Rik
1	0.045373	2.94	-3.422	1.13	Egr1
1	0.045402	2.94	-3.423	1.59	Ccr6
1	0.045736	2.93	-3.429	1.5	Afp
1	0.045773	2.93	-3.43	0.985
1	0.045783	-2.93	-3.43	-1.11	Igbp1b
1	0.045822	-2.93	-3.431	-1.84	Med14
1	0.045835	2.93	-3.432	1.26	Grpr
1	0.046009	-2.93	-3.435	-0.705	Nlk
1	0.046015	2.93	-3.435	2.23	Rrh
1	0.046137	-2.92	-3.438	-0.817	Fabp7
1	0.046179	2.92	-3.438	1.59	Smcp
1	0.046283	2.92	-3.441	0.99
1	0.04633	-2.92	-3.442	-1.2	Vmn2r60
1	0.046381	2.92	-3.443	2	Reg1
1	0.046547	2.91	-3.446	0.859	Ccl5
1	0.04659	2.91	-3.447	0.698	Vcp
1	0.046664	2.91	-3.448	0.639	Edn1
1	0.046694	2.91	-3.449	0.615	St8sia3
1	0.046709	-2.91	-3.449	-0.845	Pkia
1	0.046853	2.91	-3.452	1.34	C80719
1	0.047236	-2.9	-3.46	-2.21	Ccr2
1	0.047279	2.9	-3.46	0.654	Sc5d
1	0.047495	2.89	-3.465	1.43	Lrrc23
1	0.047533	-2.89	-3.465	-0.65
1	0.047644	2.89	-3.468	1.46	Efna4
1	0.047688	-2.89	-3.468	-1.64	Esr2
1	0.047824	2.89	-3.471	0.621	Slpi
1	0.04802	2.88	-3.475	2.14	Ldah
1	0.048191	2.88	-3.478	0.951	Hmx1
1	0.048252	-2.88	-3.479	-0.966	Gstm5
1	0.04829	2.88	-3.48	0.85	D8Ertd738e
1	0.048368	2.87	-3.482	1.01	Ifitm2
1	0.048383	2.87	-3.482	1.06	Cebpb
1	0.048516	2.87	-3.485	1.32	Padi3
1	0.048616	-2.87	-3.486	-0.68
1	0.048735	2.87	-3.489	0.731	Zbtb16
1	0.048841	2.86	-3.491	0.847	Cct6a
1	0.048887	2.86	-3.492	1.15
1	0.048894	2.86	-3.492	1.97	Mep1b
1	0.04891	-2.86	-3.492	-1.18	Lcat
1	0.049015	-2.86	-3.494	-0.723	Sult3a1
1	0.049091	2.86	-3.496	1.04	Krt33b
1	0.049179	2.86	-3.497	0.655	Pcdhac2
1	0.04947	2.85	-3.503	0.797	Zbtb7a
1	0.049904	2.84	-3.511	0.584	Zfp746
1	0.04998	-2.84	-3.512	-0.615	Gm35498
1	0.049997	-2.84	-3.513	-1.49	Stk38
1	0.050105	2.84	-3.515	1.51	Gale
1	0.05025	2.83	-3.517	0.686	Mthfd2
1	0.050258	-2.83	-3.518	-0.756	Phkb
1	0.050285	-2.83	-3.518	-1.59
1	0.050375	-2.83	-3.52	-1.65	Lsr
1	0.050505	2.83	-3.522	1.16	Tlr6
1	0.050542	2.83	-3.523	1.25
1	0.050542	2.83	-3.523	0.905	Fam213a
1	0.05074	-2.82	-3.526	-0.615	Smarce1
1	0.050954	-2.82	-3.53	-1.38	Sh3gl3
1	0.051166	2.82	-3.534	0.591	Mynn
1	0.051283	2.81	-3.536	0.911	Ackr2
1	0.051307	-2.81	-3.537	-2.71	Grsf1
1	0.051392	2.81	-3.538	0.642	Plat
1	0.051484	2.81	-3.54	1.22	Slc23a1
1	0.051511	2.81	-3.541	1.22	Irs2
1	0.05159	2.81	-3.542	0.733	Samhd1
1	0.05159	2.81	-3.542	1.83	Letm1
1	0.051641	-2.81	-3.543	-0.804	Ereg
1	0.05168	2.81	-3.544	1.03	Ly6e
1	0.051752	2.8	-3.545	0.684	Chrna6
1	0.051881	2.8	-3.547	1.72	Klk1b4
1	0.052228	2.8	-3.554	0.62	Cpt2
1	0.052559	-2.79	-3.56	-1.36	B3galt2
1	0.052648	2.79	-3.561	0.736	1900-01-09
1	0.052671	2.79	-3.562	1.06	Anpep
1	0.052722	2.79	-3.562	1.06	Actr10
1	0.052944	-2.78	-3.566	-1.07	Kcnj2
1	0.052952	-2.78	-3.567	-1.45	Smim10l1
1	0.053057	-2.78	-3.568	-1.27	Rel
1	0.053237	-2.78	-3.572	-0.902	Epb42
1	0.053356	-2.77	-3.574	-2.31	AA672641
1	0.053442	-2.77	-3.575	-1.29
1	0.053578	2.77	-3.578	0.871	Bmpr1b
1	0.054024	2.76	-3.585	0.778	Ankrd17
1	0.054329	2.76	-3.591	0.632	Pold1
1	0.054366	-2.75	-3.591	-0.599	Sema3a
1	0.054571	2.75	-3.595	0.655	Srxn1
1	0.054955	2.74	-3.601	1.92	Cnr2
1	0.055242	2.74	-3.606	1.44	Pcnp
1	0.055251	-2.74	-3.606	-0.579	Eif4h
1	0.055254	2.74	-3.607	0.75	Rad51
1	0.05531	2.74	-3.607	1.34	Igkv14-111
1	0.055382	2.74	-3.609	0.646	Gm4802
1	0.055387	2.74	-3.609	0.897	Phxr4
1	0.055544	2.73	-3.611	0.909	Crisp2
1	0.05556	-2.73	-3.612	-0.694	Krt83
1	0.0556	-2.73	-3.612	-2.12	Igfbpl1
1	0.055784	2.73	-3.616	0.591	Orc1
1	0.055794	-2.73	-3.616	-1.45	Fgfbp1
1	0.05582	2.73	-3.616	1.13	Hist1h2bb
1	0.055848	2.73	-3.617	0.771	Nr4a2
1	0.05595	-2.73	-3.618	-0.699	Sult1c1
1	0.055986	2.73	-3.619	0.87	Gm6644
1	0.056146	2.72	-3.622	1	Neurog1
1	0.056209	2.72	-3.623	0.999	Mfsd4a
1	0.05633	2.72	-3.625	0.759	Znrf1
1	0.056346	-2.72	-3.625	-1.47	Nmrk1
1	0.056468	-2.72	-3.627	-0.834	Prkd2
1	0.056494	-2.72	-3.627	-0.95	Ndufb2
1	0.056541	-2.72	-3.628	-0.947	Gml
1	0.056849	2.71	-3.633	0.571	Rrad
1	0.056849	-2.71	-3.633	-1.22	Rab23
1	0.057064	-2.71	-3.637	-1.05	Brd3
1	0.057196	-2.7	-3.639	-1.9	Lcn2
1	0.057244	-2.7	-3.64	-1.68	Ighg3
1	0.057355	-2.7	-3.642	-0.776	Gpr65
1	0.057455	2.7	-3.643	1.69	Guca2a
1	0.05763	2.7	-3.646	0.664	Dnajc3
1	0.057669	2.7	-3.647	0.729	Hyou1
1	0.057716	2.69	-3.648	0.99	Cyp17a1
1	0.057831	-2.69	-3.649	-1.93	Igh-VJ558
1	0.057888	2.69	-3.65	1.3	AA517023
1	0.057901	-2.69	-3.651	-0.613	Gng11
1	0.057997	2.69	-3.652	1.26	Klk1b3
1	0.058023	-2.69	-3.653	-1.18	Adh1
1	0.058053	2.69	-3.653	1.97	Eif3l
1	0.058108	2.69	-3.654	0.562
1	0.058158	-2.69	-3.655	-0.866	Plk1
1	0.058167	2.69	-3.655	0.596	Cul7
1	0.058205	-2.69	-3.656	-1.2	Cdca5
1	0.058234	-2.69	-3.656	-2.23	Psg19
1	0.058282	2.68	-3.657	0.799	Wnt10b
1	0.058384	2.68	-3.658	0.619	Prm2
1	0.058415	-2.68	-3.659	-0.633	Fgl2
1	0.058433	-2.68	-3.659	-0.581	Mrpl11
1	0.058468	2.68	-3.66	0.739	Gm21948
1	0.058545	-2.68	-3.661	-0.55	Ncbp2
1	0.058629	2.68	-3.662	0.743	Ifng
1	0.05864	2.68	-3.663	1.22	BC100451
1	0.058676	2.68	-3.663	0.712	Trpm7
1	0.058815	-2.68	-3.665	-0.917
1	0.058931	-2.67	-3.667	-0.731	Lilrb4a
1	0.059022	2.67	-3.669	0.724	Serpina1c
1	0.05904	2.67	-3.669	1.43	Map3k11
1	0.05915	2.67	-3.671	0.853	2210409E12Rik
1	0.059171	2.67	-3.671	1	Wap
1	0.059271	2.67	-3.673	1.04	Phox2a
1	0.059318	-2.67	-3.673	-1	Ly6g6d
1	0.059321	2.67	-3.673	0.777	Sstr5
1	0.059343	-2.67	-3.674	-0.886	Hmgcs2
1	0.059556	-2.66	-3.677	-1.16	Lhx9
1	0.059654	-2.66	-3.679	-1.21	Ptger3
1	0.059659	2.66	-3.679	0.861	Hoxa4
1	0.059747	2.66	-3.68	2.29	Mmp10
1	0.05982	2.66	-3.681	1.04	Slc3a1
1	0.059824	2.66	-3.681	0.627	Il1f5
1	0.059899	-2.66	-3.683	-0.739	Iqgap1
1	0.059961	2.66	-3.684	1.01	Bmp2
1	0.060109	2.65	-3.686	0.616
1	0.060129	2.65	-3.686	2.15	Cox5a
1	0.060199	2.65	-3.687	0.718	Slurp1
1	0.060222	2.65	-3.688	1.85	Serpinb3a
1	0.060288	-2.65	-3.689	-1.48	Igh-VJ558
1	0.0603	-2.65	-3.689	-1.31	Fmr1
1	0.060342	2.65	-3.69	1.96	Cxcl1
1	0.060368	-2.65	-3.69	-2.49	Nvl
1	0.060563	2.65	-3.693	1.41	Cd6
1	0.060589	-2.65	-3.693	-0.769
1	0.06065	-2.65	-3.694	-1.32	Itgam
1	0.060722	2.64	-3.696	1.12	Galnt6
1	0.060814	2.64	-3.697	0.919	Mst1
1	0.060838	2.64	-3.697	1.2	Mecom
1	0.060942	2.64	-3.699	1.83
1	0.061179	2.64	-3.703	1.2	Klra22
1	0.061202	-2.64	-3.703	-2.05	Chil3
1	0.061282	-2.63	-3.704	-0.55	Rag1
1	0.061288	2.63	-3.704	0.554	Ephb3
1	0.061317	2.63	-3.705	1.43	Cdh15
1	0.061325	2.63	-3.705	0.554	Tgtp2
1	0.061363	-2.63	-3.705	-0.614	Rnf2
1	0.061499	-2.63	-3.708	-1.49	Nanog
1	0.061506	2.63	-3.708	0.606	Ldlr
1	0.061633	2.63	-3.71	1.18	Ssc4d
1	0.061634	-2.63	-3.71	-1.84	Usp17lc
1	0.061654	2.63	-3.71	0.625	Fancc
1	0.061949	-2.62	-3.714	-1.14	P2ry1
1	0.06204	2.62	-3.716	0.591	Cct3
1	0.062177	2.62	-3.718	0.556	Ccl11
1	0.062349	2.62	-3.721	0.617
1	0.062357	2.62	-3.721	0.799	Akr1c21
1	0.062485	-2.62	-3.723	-1.05	Krt2
1	0.062601	2.61	-3.724	0.561	Zpr1
1	0.062689	2.61	-3.726	0.681	Ric8a
1	0.062691	-2.61	-3.726	-0.572	Pla2r1
1	0.062767	2.61	-3.727	1.41	Pkp2
1	0.062819	-2.61	-3.728	-1.6	Aqr
1	0.062981	-2.61	-3.73	-0.689	Fah
1	0.062994	2.61	-3.73	1.16	Stx3
1	0.063331	2.6	-3.735	0.761	Setdb1
1	0.063381	2.6	-3.736	1.05	Smarcd2
1	0.063513	-2.6	-3.738	-2.18	Ptger2
1	0.063589	-2.6	-3.739	-1.14
1	0.063619	-2.6	-3.74	-0.619	Gm4705
1	0.064018	2.59	-3.746	1.31	Pdcd1
1	0.064183	2.59	-3.748	0.755	Mx2
1	0.064296	2.59	-3.75	1.08	Kcnj15
1	0.064528	2.58	-3.753	0.711	Serpine1
1	0.064633	2.58	-3.755	0.544	Npy
1	0.064677	2.58	-3.755	0.568	Serpina1d
1	0.064869	2.58	-3.758	0.543	Akr1c6
1	0.065017	2.58	-3.76	2.71	Fabp9
1	0.065034	2.58	-3.76	0.987	Maff
1	0.065101	-2.58	-3.761	-2.08	L1cam
1	0.065124	-2.57	-3.762	-1.45	Dffb
1	0.065217	2.57	-3.763	0.551	Sprr2b
1	0.065228	2.57	-3.763	0.577	Sat1
1	0.065254	2.57	-3.764	0.886	Gng11
1	0.065279	-2.57	-3.764	-1.22	Pklr
1	0.065286	2.57	-3.764	2.02
1	0.065522	-2.57	-3.768	-2	Ngp
1	0.065572	2.57	-3.768	0.579	Mt1
1	0.065588	2.57	-3.768	1.29	Ifna15
1	0.065608	2.57	-3.769	0.624	Stmn4
1	0.065648	-2.57	-3.769	-1.09	Theg
1	0.065675	2.57	-3.77	0.605	Stac
1	0.066014	2.56	-3.775	2.79	Bcl2a1d
1	0.066076	2.56	-3.775	0.544	Dvl2
1	0.06621	-2.56	-3.777	-0.771	Zfp771
1	0.066444	2.56	-3.781	0.864	Mmp24
1	0.066715	-2.55	-3.785	-0.616	Ramp1
1	0.066791	2.55	-3.786	0.853	Pcgf2
1	0.066915	2.55	-3.787	0.61	Tnxb
1	0.066973	2.55	-3.788	0.653	Capn5
1	0.066997	2.55	-3.789	0.58	Zfp653
1	0.067072	-2.55	-3.79	-0.732	Art1
1	0.067168	2.54	-3.791	0.58	Flt3l
1	0.067286	-2.54	-3.793	-0.772
1	0.067311	2.54	-3.793	0.529	Dll1
1	0.06737	2.54	-3.794	0.688	Klk1b22
1	0.067471	-2.54	-3.795	-1.96	Pctp
1	0.067485	2.54	-3.795	0.812	Ndufc2
1	0.067682	2.54	-3.798	0.802	Poldip3
1	0.067876	2.53	-3.801	0.534	Chka
1	0.067948	2.53	-3.802	0.585	Helb
1	0.06809	-2.53	-3.804	-1.8	Ear12
1	0.068146	2.53	-3.805	1.88	Ddx50
1	0.068449	2.53	-3.809	0.684	Hgf
1	0.068661	2.52	-3.812	0.801	Slc34a2
1	0.068677	2.52	-3.812	0.66	Ces1c
1	0.068688	-2.52	-3.812	-1.89	Gm21762
1	0.06876	2.52	-3.813	2.23	Cmpk2
1	0.068838	-2.52	-3.814	-0.605	Gnptg
1	0.068911	-2.52	-3.815	-0.992	Slc16a8
1	0.068946	2.52	-3.816	1.26
1	0.069101	2.52	-3.818	2.68	Hesx1
1	0.069108	-2.52	-3.818	-0.996	Idh3b
1	0.069312	-2.51	-3.821	-1.37	Krt17
1	0.069462	2.51	-3.823	0.694	Polr2i
1	0.069672	-2.51	-3.826	-1.5	Tlx3
1	0.069822	2.51	-3.828	2.12	Fosl1
1	0.069833	2.51	-3.828	0.545	Lss
1	0.069985	-2.5	-3.83	-0.625	Sh3d19
1	0.070166	2.5	-3.832	1.46	Slc22a30
1	0.070247	-2.5	-3.834	-0.875	Ptger3
1	0.070538	-2.5	-3.837	-1.19
1	0.070671	2.5	-3.839	0.624	Timeless
1	0.070939	2.49	-3.843	0.551	Gm15934
1	0.071093	2.49	-3.845	0.631	Wnt1
1	0.071134	2.49	-3.845	0.792	Cldn4
1	0.071188	2.49	-3.846	0.566	Klf17
1	0.07119	2.49	-3.846	1.01	Hc
1	0.07134	2.49	-3.848	0.875	Gadd45b
1	0.071376	-2.49	-3.849	-0.921	LOC101055758
1	0.07146	2.48	-3.85	0.844	Atp5d
1	0.071487	2.48	-3.85	0.642	Supt6
1	0.071514	2.48	-3.851	1.74
1	0.071572	-2.48	-3.851	-0.747	Otud6b
1	0.071707	-2.48	-3.853	-1.45	Mb
1	0.071874	2.48	-3.855	1.42
1	0.072004	2.48	-3.857	0.648	Ptger1
1	0.072162	2.47	-3.859	0.527	Ly6a
1	0.072203	2.47	-3.86	0.852	Ehhadh
1	0.07228	-2.47	-3.861	-0.512	Pgap2
1	0.072324	2.47	-3.861	1.74	Tk1
1	0.072564	2.47	-3.864	1.2	Pah
1	0.072925	2.46	-3.869	1.2	Tchh
1	0.073064	2.46	-3.871	0.54	Slc10a6
1	0.073185	2.46	-3.872	0.593	Faap20
1	0.073211	2.46	-3.873	0.508	Aadac
1	0.07328	2.46	-3.874	0.509	Gsto1
1	0.073483	-2.46	-3.876	-1.26	Neurog2
1	0.073512	-2.46	-3.877	-0.891
1	0.07373	-2.45	-3.88	-0.941	Usp14
1	0.073757	-2.45	-3.88	-0.767	Slc39a4
1	0.073778	2.45	-3.88	0.539	St3gal1
1	0.07386	2.45	-3.881	0.515	Rpp30
1	0.073894	2.45	-3.882	0.968	Vps51
1	0.074042	2.45	-3.884	0.512	Cars
1	0.074076	2.45	-3.884	0.604	Tnp1
1	0.074571	-2.44	-3.89	-0.785
1	0.074624	-2.44	-3.891	-1.13
1	0.074887	2.44	-3.894	0.527	Taf1d
1	0.074947	2.44	-3.895	0.549	Muc3
1	0.074971	2.44	-3.895	1.97	Ccr5
1	0.074978	2.44	-3.895	0.666	Tfpt
1	0.07521	2.44	-3.898	0.594	Atp13a3
1	0.07521	2.44	-3.898	0.757	S100a5
1	0.07539	-2.43	-3.901	-1.31	Ftsj3
1	0.075423	-2.43	-3.901	-2.3	Epx
1	0.075683	2.43	-3.904	0.689	Fhit
1	0.075693	-2.43	-3.904	-0.657	Dlx1
1	0.075834	2.43	-3.906	1.5	Il10
1	0.075904	2.43	-3.907	0.539	Il9r
1	0.075985	-2.43	-3.908	-1.22	Sema5b
1	0.076125	-2.42	-3.91	-1.8	Macrod2
1	0.076151	2.42	-3.91	0.55	Brix1
1	0.076198	2.42	-3.911	0.597	Gpi1
1	0.076399	2.42	-3.913	0.603	Lag3
1	0.076413	-2.42	-3.913	-0.625	Tcte1
1	0.076445	-2.42	-3.914	-1.94	Gm5637
1	0.076614	-2.42	-3.916	-1.42	Cnbp
1	0.076655	2.42	-3.917	0.742	Srp54b
1	0.076714	2.42	-3.917	0.939	Cd86
1	0.076813	2.41	-3.918	0.533	Apbb2
1	0.076821	2.41	-3.919	0.908	Clca1
1	0.076951	2.41	-3.92	0.82	Il1b
1	0.077012	2.41	-3.921	0.962	C79452
1	0.077192	2.41	-3.923	1.41	Rps4x
1	0.077276	2.41	-3.924	0.606	Grik5
1	0.077302	-2.41	-3.924	-0.61	Cyp1a1
1	0.077406	-2.41	-3.926	-1.42	Clcc1
1	0.077555	-2.41	-3.928	-0.562	Cyp11a1
1	0.077716	-2.4	-3.93	-1.04	Mtcp1
1	0.077732	-2.4	-3.93	-0.995
1	0.077798	-2.4	-3.931	-0.753	Slc22a2
1	0.077888	2.4	-3.932	0.573	Ifit3
1	0.078005	2.4	-3.933	2.42	Vmn2r1
1	0.07801	2.4	-3.933	1.59	Vmn2r30
1	0.078093	2.4	-3.934	2.65
1	0.078391	-2.4	-3.938	-1.09
1	0.078447	2.39	-3.938	1.78	Svs4
1	0.078471	2.39	-3.939	0.843	Polr1c
1	0.078527	2.39	-3.939	1.66	Slc17a1
1	0.078734	2.39	-3.942	0.779	Rps20
1	0.078902	2.39	-3.944	1.84	Pafah2
1	0.07893	-2.39	-3.944	-1.33	Clcn1
1	0.079064	2.39	-3.946	1.97	Gnrhr
1	0.079069	-2.39	-3.946	-0.683	Ndufb6
1	0.079211	2.39	-3.948	0.779	Esr1
1	0.079215	2.39	-3.948	0.746	Rab1a
1	0.079236	-2.39	-3.948	-0.534	Htr2b
1	0.079243	2.39	-3.948	1.42	Bmp8b
1	0.079261	2.38	-3.948	0.668	Lhb
1	0.079284	2.38	-3.949	0.502	Ccl3
1	0.079287	2.38	-3.949	0.617	Itgb5
1	0.079672	2.38	-3.953	2.08	Rabgap1l
1	0.079729	2.38	-3.954	1.1	LOC102642458
1	0.079779	2.38	-3.955	0.587	Cry2
1	0.079827	2.38	-3.955	1.59	Gm34703
1	0.080018	2.38	-3.957	0.969	Klk1b5
1	0.080257	2.37	-3.96	1.2	Gm10228
1	0.080264	-2.37	-3.96	-0.784	Omd
1	0.080265	2.37	-3.96	1.74	Krt13
1	0.080348	2.37	-3.961	1.89
1	0.080387	2.37	-3.962	1.82	Dspp
1	0.080405	2.37	-3.962	1.93	Il6
1	0.080553	2.37	-3.964	1.78	Grik1
1	0.080643	-2.37	-3.965	-0.678	Ramp2
1	0.080756	-2.37	-3.966	-1.02	Fcrla
1	0.080901	-2.37	-3.968	-0.626	Pccb
1	0.081092	-2.36	-3.97	-0.519	Cyp2s1
1	0.081153	-2.36	-3.971	-0.669	Il12rb1
1	0.081318	2.36	-3.973	1.57	Nrip1
1	0.081493	2.36	-3.975	1.15	Adam2
1	0.081541	-2.36	-3.975	-0.484	Timm22
1	0.081773	2.36	-3.978	1.96	Arhgap29
1	0.081876	2.35	-3.979	1.57
1	0.081906	2.35	-3.98	0.484	Ipo5
1	0.081913	2.35	-3.98	1.28
1	0.082078	2.35	-3.982	0.671	Mcpt8
1	0.082218	2.35	-3.983	1.48	Krt1
1	0.082502	-2.35	-3.986	-0.811	Gm17066
1	0.082568	2.35	-3.987	0.82	Myb
1	0.082748	2.34	-3.989	1.24	Rps14
1	0.082846	2.34	-3.99	0.617	Sardh
1	0.082967	2.34	-3.992	0.601	Smg5
1	0.083066	-2.34	-3.993	-0.705	Dll1
1	0.083122	-2.34	-3.994	-1.36	Il10
1	0.083264	2.34	-3.995	0.653	Mki67
1	0.083299	-2.34	-3.996	-0.499	Pou3f1
1	0.083446	-2.34	-3.997	-1.78	Atp1a1
1	0.083641	2.33	-4	0.742	Pdyn
1	0.083772	2.33	-4.001	0.497	C78893
1	0.083789	-2.33	-4.001	-0.72	Slc2a8
1	0.083904	2.33	-4.002	1.4	Slc35a4
1	0.083991	-2.33	-4.003	-0.705	Acp1
1	0.084031	2.33	-4.004	1.13	Nnmt
1	0.08406	2.33	-4.004	2.92	Tfam
1	0.084111	-2.33	-4.005	-0.897	Nsmaf
1	0.08412	2.33	-4.005	1.46	H2-K1
1	0.084151	-2.33	-4.005	-1.12	Ptk6
1	0.084188	-2.33	-4.006	-0.542	Arl2
1	0.084219	2.33	-4.006	0.564
1	0.084222	2.33	-4.006	1.7	Agr2
1	0.084238	2.33	-4.006	1.11	Vcan
1	0.084283	2.33	-4.007	1.41	Gzmb
1	0.084606	2.32	-4.01	0.569	Mafk
1	0.084855	-2.32	-4.013	-0.704	Brs3
1	0.084893	-2.32	-4.014	-1.29	Nfe2
1	0.085136	2.32	-4.016	0.792	Il1r1
1	0.085187	-2.32	-4.017	-1.02	Trbv13-2
1	0.085217	2.32	-4.017	1.53	Cyct
1	0.085337	-2.31	-4.019	-1.08	Vil1
1	0.085354	-2.31	-4.019	-1.03	Pth1r
1	0.085366	2.31	-4.019	0.585	Ampd3
1	0.085484	2.31	-4.02	0.58	Renbp
1	0.085578	-2.31	-4.021	-0.493	Gstt1
1	0.085744	-2.31	-4.023	-1.51
1	0.085862	2.31	-4.024	0.687	Nkx6-2
1	0.08588	-2.31	-4.025	-0.739	Dntt
1	0.086061	-2.31	-4.027	-1.19	Bub3
1	0.086139	2.31	-4.028	0.632	Nab2
1	0.086188	2.31	-4.028	2.08	Il17a
1	0.08644	2.3	-4.031	1.36	Mfap5
1	0.08661	2.3	-4.033	0.87	C76533
1	0.086732	2.3	-4.034	1.32	DXErtd242e
1	0.086821	2.3	-4.035	0.667	Surf2
1	0.086903	-2.3	-4.036	-1.84	Ate1
1	0.087151	-2.3	-4.039	-0.999	Uty
1	0.087174	-2.29	-4.039	-0.835	Igfbpl1
1	0.087181	2.29	-4.039	1.12	Syt6
1	0.087547	-2.29	-4.043	-0.558	Csf3r
1	0.087859	2.29	-4.046	0.644	Asprv1
1	0.087949	2.29	-4.047	0.481	Pax3
1	0.087964	2.29	-4.048	0.494	Ctla4
1	0.088003	2.29	-4.048	0.605
1	0.088109	2.28	-4.049	0.643	C1qtnf1
1	0.088408	2.28	-4.052	0.525	Matn2
1	0.088596	2.28	-4.054	0.496	Il13ra1
1	0.088699	-2.28	-4.055	-0.855	Krt20
1	0.088796	2.28	-4.056	0.476	Slc23a3
1	0.088917	2.28	-4.058	0.513	Slc11a1
1	0.089235	-2.27	-4.061	-0.874
1	0.089435	-2.27	-4.063	-0.611	Krt17
1	0.089459	-2.27	-4.064	-1.68	Pabpc4
1	0.089616	-2.27	-4.065	-1.61	Prtn3
1	0.089752	2.27	-4.067	0.635	Klrb1b
1	0.089817	2.27	-4.067	0.612	Tinf2
1	0.090029	2.26	-4.07	0.516	Rai1
1	0.090041	-2.26	-4.07	-0.501	Mndal
1	0.090307	-2.26	-4.073	-1.04	Gata1
1	0.09052	-2.26	-4.075	-1.14	Ids
1	0.090522	-2.26	-4.075	-0.527	Fam46c
1	0.090641	2.26	-4.076	0.641	Tgfbi
1	0.091363	2.25	-4.084	0.538
1	0.091498	-2.25	-4.085	-1.01	C9
1	0.091594	2.25	-4.086	0.524	Mrpl14
1	0.091836	2.25	-4.089	1.57	Cacna1e
1	0.09196	2.24	-4.09	0.608	Cdsn
1	0.091977	2.24	-4.09	1.6	Ighg
1	0.092	-2.24	-4.09	-0.478	Gm11944
1	0.092122	2.24	-4.092	0.54	Hist1h1a
1	0.092311	-2.24	-4.093	-0.667	Padi4
1	0.092381	2.24	-4.094	0.633	Tead4
1	0.092487	-2.24	-4.095	-0.49	Aurkaip1
1	0.092508	-2.24	-4.095	-0.537	C78441
1	0.092699	2.24	-4.097	2.17	Adam4
1	0.092766	2.24	-4.098	0.79	Pdgfra
1	0.092953	2.23	-4.1	0.51	Plp1
1	0.093078	2.23	-4.101	0.555	Dnajc1
1	0.093334	2.23	-4.104	0.499	Dlx6os2
1	0.093565	2.23	-4.106	0.655	Npy1r
1	0.093617	2.23	-4.107	1.12
1	0.093658	-2.23	-4.107	-0.953	Prdx2
1	0.093754	2.23	-4.108	0.598	Hoxa10
1	0.093864	2.23	-4.109	0.796	Nub1
1	0.09389	-2.23	-4.11	-0.794	Defa30
1	0.093955	-2.22	-4.11	-0.847	Lpgat1
1	0.094009	2.22	-4.111	0.627	Trim46
1	0.094115	2.22	-4.112	0.491	Nr4a2
1	0.094127	2.22	-4.112	0.896	Casp9
1	0.094158	2.22	-4.112	0.49	Cyp2c39
1	0.094279	-2.22	-4.114	-1.17	Sirt1
1	0.094298	2.22	-4.114	0.474	Dao
1	0.094299	2.22	-4.114	0.687	Rgs16
1	0.094404	2.22	-4.115	0.645	Hrg
1	0.094448	-2.22	-4.115	-1.09	Ptpn18
1	0.094509	-2.22	-4.116	-0.474	Tbl1xr1
1	0.094611	2.22	-4.117	1.35	Msc
1	0.094742	2.22	-4.118	0.563	Vax2
1	0.094848	-2.22	-4.119	-0.456	Nsmaf
1	0.094873	-2.22	-4.12	-0.593	AA675344
1	0.095137	2.21	-4.122	1.01	Rasgrp1
1	0.095222	-2.21	-4.123	-1.26	Apom
1	0.095287	-2.21	-4.124	-1.21	Slc25a53
1	0.095391	2.21	-4.125	0.524	Tspan8
1	0.095392	2.21	-4.125	0.891	Cyp26a1
1	0.095631	2.21	-4.127	0.752	Bhlhe40
1	0.095887	2.21	-4.13	1.13
1	0.096228	2.2	-4.133	0.593	Irgm2
1	0.096394	-2.2	-4.135	-0.473	Anapc16
1	0.096406	2.2	-4.135	0.954	Pbrm1
1	0.096409	2.2	-4.135	0.559
1	0.096486	2.2	-4.136	0.723	Rps13
1	0.096671	-2.2	-4.137	-1.28	Rhd
1	0.096676	2.2	-4.137	0.612	Sfn
1	0.096703	2.2	-4.138	1.21	Map4k4
1	0.096736	2.2	-4.138	1.07
1	0.0969	2.2	-4.14	0.581	Arhgef3
1	0.096969	-2.2	-4.14	-0.51	Plcb1
1	0.097067	2.19	-4.141	1.19	Ndst1
1	0.097312	-2.19	-4.144	-0.749	Cd52
1	0.097356	2.19	-4.144	0.98	Tmpo
1	0.097542	-2.19	-4.146	-1.07	Stat4
1	0.097643	2.19	-4.147	0.471	Crem
1	0.097726	2.19	-4.148	0.504	Il7r
1	0.097765	-2.19	-4.148	-0.865
1	0.097809	2.19	-4.149	0.856	Adam8
1	0.097857	-2.19	-4.149	-1.4	Sell
1	0.097882	2.19	-4.149	0.828	C1galt1c1
1	0.098027	-2.19	-4.151	-2.64	Nxph2
1	0.098216	-2.18	-4.153	-1.82	Eif4enif1
1	0.098365	2.18	-4.154	1.5	Pdxdc1
1	0.098411	2.18	-4.154	1.15
1	0.098453	2.18	-4.155	1.58	Adam19
1	0.098458	2.18	-4.155	0.919	Mgll
1	0.098485	2.18	-4.155	0.482	Myl6b
1	0.09899	-2.18	-4.16	-1.99	Swap70
1	0.099011	2.18	-4.16	0.574	Irf1
1	0.099031	-2.18	-4.16	-1.08	Mprip
1	0.099037	2.18	-4.16	0.78	Six6
1	0.099114	2.18	-4.161	0.587	Etv4
1	0.09928	2.17	-4.163	0.71	Kcnn4
1	0.099329	2.17	-4.163	0.454	Il15ra
1	0.099563	2.17	-4.166	0.493	Dlgap4
1	0.099586	-2.17	-4.166	-0.652	Kcne1l
1	0.099602	2.17	-4.166	1.03
1	0.099643	2.17	-4.166	1.53
1	0.099678	-2.17	-4.167	-0.494	Gfi1
1	0.099875	2.17	-4.168	0.553	Gli2
1	0.100164	2.17	-4.171	1.14	Xpa
1	0.100253	-2.16	-4.172	-1.58	Ptpra
1	0.100314	2.16	-4.173	1.1	Gm21320
1	0.100423	-2.16	-4.174	-0.516	Kit
1	0.100551	2.16	-4.175	1.08	Gm12219
1	0.10059	2.16	-4.175	1.09	Muc1
1	0.100608	2.16	-4.175	0.667	Mapre3
1	0.100651	-2.16	-4.176	-1.71	Acta2
1	0.100659	2.16	-4.176	0.553	Gnrh1
1	0.100665	2.16	-4.176	0.797	Casp14
1	0.100802	2.16	-4.177	0.466	Ccl25
1	0.101026	-2.16	-4.179	-0.565	Incenp
1	0.101305	2.16	-4.182	1.2	Abcc3
1	0.101391	2.15	-4.183	0.998	Tcstv1
1	0.101394	-2.15	-4.183	-0.577	Cnpy2
1	0.101412	2.15	-4.183	0.863	Glrp1
1	0.101434	-2.15	-4.183	-0.893	Vmn1r45
1	0.101496	-2.15	-4.184	-0.921	Mug1
1	0.101497	2.15	-4.184	0.621	Kcna1
1	0.101525	2.15	-4.184	0.794	Iigp1
1	0.101713	2.15	-4.186	1.55	Cyp3a25
1	0.101996	2.15	-4.189	0.457	Foxq1
1	0.102124	2.15	-4.19	0.817	Icam5
1	0.10261	2.14	-4.194	0.595	Itga7
1	0.102716	2.14	-4.195	0.512	Rhbdl3
1	0.102824	2.14	-4.196	0.474	Rgs7
1	0.102886	2.14	-4.197	0.511	Hes2
1	0.102903	2.14	-4.197	1.76	Ereg
1	0.102934	2.14	-4.197	0.541	2810449G22Rik
1	0.103125	-2.14	-4.199	-0.767	Eif2s3y
1	0.103418	2.14	-4.202	0.481	Gtf3a
1	0.103489	-2.14	-4.202	-3.38	Fbxw5
1	0.103513	2.14	-4.203	1.16
1	0.103539	-2.14	-4.203	-0.602	Hdc
1	0.103691	2.13	-4.204	0.884	Arf2
1	0.10395	2.13	-4.207	0.474	Cry1
1	0.104194	-2.13	-4.209	-0.446	2310010J17Rik
1	0.104226	2.13	-4.209	1.15	Keap1
1	0.104414	2.13	-4.211	0.561	Hbegf
1	0.1046	2.13	-4.213	0.783	Mef2a
1	0.104617	2.13	-4.213	0.923	Ubn1
1	0.10463	-2.13	-4.213	-1.02	Mybl2
1	0.10467	-2.13	-4.213	-0.566	Mdm1
1	0.104699	-2.12	-4.213	-0.626	Sh3bgrl2
1	0.104941	2.12	-4.216	0.482	Cnga2
1	0.10496	-2.12	-4.216	-1.55	Bard1
1	0.105201	2.12	-4.218	1.8	Fam64a
1	0.105233	2.12	-4.218	0.646	Itga4
1	0.105274	2.12	-4.219	0.503	Ppil2
1	0.105324	-2.12	-4.219	-0.544	Ift88
1	0.105355	2.12	-4.219	1.02	Prss39
1	0.105394	2.12	-4.22	1	Dnmt3a
1	0.105818	-2.12	-4.224	-0.527	Stom
1	0.105892	2.11	-4.224	0.838	AA408954
1	0.10635	-2.11	-4.228	-0.469	Tcea3
1	0.106427	-2.11	-4.229	-0.97	Cox8c
1	0.106471	-2.11	-4.229	-0.611	Krt13
1	0.10672	2.11	-4.232	0.808	Lyve1
1	0.106923	-2.11	-4.233	-0.477	Sec22b
1	0.107009	2.11	-4.234	0.998	Hnrnpu
1	0.107051	2.1	-4.235	1.03	Gm7775
1	0.107122	-2.1	-4.235	-1.71	Gm8952
1	0.107166	-2.1	-4.236	-0.508	Slc26a1
1	0.107382	2.1	-4.237	0.76	Gas5
1	0.107472	-2.1	-4.238	-0.676	Asrgl1
1	0.107502	2.1	-4.239	0.924	Cd8a
1	0.108004	2.1	-4.243	0.495	Phrf1
1	0.10812	-2.1	-4.244	-0.876	Tcp11
1	0.108176	2.1	-4.244	0.646	Arhgap39
1	0.10827	2.09	-4.245	0.529	Nfia
1	0.108276	-2.09	-4.245	-0.599	Eif4e
1	0.10832	-2.09	-4.246	-0.477	Mea1
1	0.108428	2.09	-4.247	0.504	Cma1
1	0.108542	2.09	-4.248	0.459	Diaph2
1	0.108544	-2.09	-4.248	-0.609	Mrps5
1	0.108604	2.09	-4.248	2.48	Rprd1a
1	0.108639	2.09	-4.249	0.464	Emc10
1	0.108996	2.09	-4.252	0.707	Ngdn
1	0.109277	2.09	-4.254	0.495
1	0.109355	2.09	-4.255	0.889	Krt81
1	0.109385	-2.08	-4.255	-0.573	Coa6
1	0.109417	2.08	-4.255	0.461	Cd83
1	0.109465	2.08	-4.256	0.542	Cnga3
1	0.109698	2.08	-4.258	0.914	Por
1	0.109724	2.08	-4.258	0.57	Mbd1
1	0.109768	-2.08	-4.258	-1.3	Wnt3a
1	0.109808	-2.08	-4.259	-0.605	Gata5
1	0.110054	-2.08	-4.261	-0.967	Alppl2
1	0.11011	2.08	-4.261	1.39	Abcd1
1	0.11038	-2.08	-4.264	-0.547	Mut
1	0.110743	2.07	-4.267	0.748	Sry
1	0.110877	2.07	-4.268	0.784	Apobec2
1	0.110884	2.07	-4.268	1.76	Terf2ip
1	0.110899	2.07	-4.268	0.486	Klf3
1	0.111068	2.07	-4.27	1.11	Esrp2
1	0.111141	-2.07	-4.27	-0.591	Mip
1	0.111142	2.07	-4.27	1.29	Ren2
1	0.111359	2.07	-4.272	0.692	Ighv3-6
1	0.111414	2.07	-4.273	0.492	Canx
1	0.111671	-2.07	-4.275	-1.55	Igkv8-19
1	0.111868	2.06	-4.276	0.61	Nfatc2
1	0.112064	-2.06	-4.278	-0.959	Bet1
1	0.112128	2.06	-4.279	1.42	Fabp1
1	0.112135	2.06	-4.279	0.556	Nrl
1	0.112257	2.06	-4.28	1.75	Uri1
1	0.112276	-2.06	-4.28	-0.691
1	0.112319	2.06	-4.28	0.433	Ppy
1	0.112329	2.06	-4.28	1.35	Tcp10c
1	0.112354	2.06	-4.281	0.816	Star
1	0.112433	-2.06	-4.281	-0.427	Grsf1
1	0.112451	2.06	-4.281	0.529	Vipas39
1	0.112478	-2.06	-4.282	-0.423	Bex1
1	0.112519	2.06	-4.282	0.497	Atf3
1	0.112671	2.06	-4.283	1.85	Gcg
1	0.112681	-2.06	-4.283	-2.92	Trim59
1	0.112682	2.06	-4.283	0.422	Cog8
1	0.112715	-2.06	-4.284	-0.702	Aaas
1	0.112797	2.06	-4.284	0.921	Krt25
1	0.112829	2.06	-4.285	0.437	Serpina3n
1	0.112869	2.06	-4.285	0.692	D17892
1	0.112945	2.06	-4.286	0.755	Hamp
1	0.113068	2.05	-4.287	0.491	Zfp61
1	0.113086	2.05	-4.287	1.39	Eef1g
1	0.113106	2.05	-4.287	2.71	Reep1
1	0.113153	2.05	-4.287	1.03	Klra3
1	0.113157	2.05	-4.287	1.17
1	0.11321	2.05	-4.288	0.742	Znrf4
1	0.113308	2.05	-4.289	0.482	Cldn6
1	0.113593	-2.05	-4.291	-0.568	Cnn2
1	0.113717	2.05	-4.292	1.24	Zfp771
1	0.1138	2.05	-4.293	0.698	Ncam1
1	0.113876	-2.05	-4.293	-0.486	Nme6
1	0.11393	-2.05	-4.294	-0.663	Prodh2
1	0.113947	2.05	-4.294	0.482	Agt
1	0.114022	-2.05	-4.295	-0.544	Vtn
1	0.114072	2.05	-4.295	0.465	Phgdh
1	0.114079	-2.05	-4.295	-1.45	Ear1
1	0.114155	2.05	-4.296	0.639	Tnfrsf1a
1	0.114524	2.04	-4.299	1.14	Cdv3
1	0.114525	2.04	-4.299	0.536	Fndc1
1	0.115202	2.04	-4.304	0.467	Rcc2
1	0.115213	-2.04	-4.304	-0.463	Tchh
1	0.115393	2.04	-4.306	0.489	Arfgap2
1	0.115451	2.04	-4.306	1.34	Gnb3
1	0.115462	-2.04	-4.306	-0.603	Rdh7
1	0.115604	-2.03	-4.308	-1.69	Ube2t
1	0.115942	2.03	-4.31	0.497	Uvrag
1	0.116038	-2.03	-4.311	-1.1
1	0.11615	2.03	-4.312	0.433	Tmem222
1	0.116228	2.03	-4.313	0.664	Sf1
1	0.116255	-2.03	-4.313	-0.487	Enpp1
1	0.116298	2.03	-4.313	0.458	Itga7
1	0.116476	2.03	-4.315	0.622	Nkx3-2
1	0.116503	-2.03	-4.315	-0.507	Ubac2
1	0.11663	-2.03	-4.316	-0.785	Hsd11b2
1	0.116635	2.03	-4.316	0.717	Slc6a2
1	0.116978	-2.02	-4.319	-0.8
1	0.117046	2.02	-4.319	0.511	Tmprss2
1	0.117084	2.02	-4.32	0.783	Ptx3
1	0.117095	-2.02	-4.32	-1.2	Elp5
1	0.117172	-2.02	-4.32	-0.472	Hsp90ab1
1	0.11732	2.02	-4.322	1.79	Cyp24a1
1	0.117382	-2.02	-4.322	-0.431	Ptprk
1	0.117552	-2.02	-4.324	-1.32	Pgam2
1	0.117678	2.02	-4.325	1.66	Hoxb8
1	0.117728	2.02	-4.325	0.477	Nfkbia
1	0.117764	2.02	-4.325	0.498	Bok
1	0.117919	2.02	-4.326	1.41	D1Pas1
1	0.117953	2.02	-4.327	0.46	Crygs
1	0.118112	2.02	-4.328	1.1	Pdlim7
1	0.118246	-2.01	-4.329	-2.53	Polk
1	0.118362	-2.01	-4.33	-0.585	1900-01-09
1	0.118394	-2.01	-4.33	-1.84	Cdh10
1	0.118432	-2.01	-4.331	-1.48	LOC672450
1	0.118472	2.01	-4.331	0.416	Mthfd2
1	0.118474	2.01	-4.331	0.443
1	0.118537	2.01	-4.331	0.96	Anxa7
1	0.118545	-2.01	-4.332	-0.474	Atf2
1	0.118702	-2.01	-4.333	-0.486	Irf4
1	0.118719	-2.01	-4.333	-0.584	Rnf138
1	0.118763	2.01	-4.333	1.15	Glyr1
1	0.118895	2.01	-4.334	0.53	Klf13
1	0.118942	2.01	-4.335	0.59	Endou
1	0.119495	2	-4.339	0.488
1	0.119496	2	-4.339	1.1	Sephs1
1	0.11961	2	-4.34	0.551	Dxo
1	0.119634	-2	-4.34	-0.664
1	0.11965	2	-4.34	0.419	Cdt1
1	0.119672	2	-4.34	0.542	Lox
1	0.119699	2	-4.341	1.94	Ighm
1	0.119977	2	-4.343	0.575	Gm4354
1	0.120053	-2	-4.344	-1.96	Rhoay-ps3
1	0.120065	-2	-4.344	-1.51	Ptprc
1	0.120088	-2	-4.344	-0.861	Tsc1
1	0.120207	-2	-4.345	-0.472	Tpp2
1	0.120413	2	-4.346	0.436	Dab2
1	0.120654	-2	-4.348	-1.19	Ifitm6
1	0.120731	-2	-4.349	-0.506	Rasa4
1	0.121052	-1.99	-4.351	-0.649	H2-M9
1	0.121074	-1.99	-4.352	-0.651	Pnck
1	0.121101	1.99	-4.352	0.518	Rgs14
1	0.121169	1.99	-4.352	0.493	Aprt
1	0.121376	-1.99	-4.354	-0.836	Cdca7l
1	0.121417	-1.99	-4.354	-0.454	2600001M11Rik
1	0.121422	-1.99	-4.354	-0.809	Txlng
1	0.121492	1.99	-4.355	0.976	Sts
1	0.121679	1.99	-4.356	2.33	Limd2
1	0.121745	1.99	-4.357	0.506	Ntmt1
1	0.121767	-1.99	-4.357	-0.551	Spast
1	0.122113	-1.99	-4.36	-0.481	Npy2r
1	0.122133	-1.99	-4.36	-0.492	Ins1
1	0.122377	1.98	-4.362	1.6	C76132
1	0.12249	-1.98	-4.363	-1.4	Nfyc
1	0.122712	1.98	-4.364	0.539	Cd6
1	0.122722	-1.98	-4.364	-0.759	Kat2a
1	0.122771	1.98	-4.365	0.66	Foxn3
1	0.12297	-1.98	-4.366	-0.605	Mfsd1
1	0.123235	1.98	-4.368	0.437	Zbtb45
1	0.123284	1.98	-4.369	0.85
1	0.123599	1.97	-4.371	0.897	Actr1a
1	0.123602	-1.97	-4.371	-1.49	Slc10a2
1	0.123674	1.97	-4.372	0.911	Sprr2h
1	0.123687	-1.97	-4.372	-1.54	Plac8
1	0.123698	1.97	-4.372	0.485	Col8a1
1	0.123891	-1.97	-4.373	-1.05	Nos1
1	0.12406	1.97	-4.375	0.415	Ptprb
1	0.124144	-1.97	-4.375	-0.465	C1qtnf1
1	0.124355	1.97	-4.377	1.04	Dach1
1	0.124402	-1.97	-4.377	-0.478	Artn
1	0.124506	-1.97	-4.378	-1.98	Mmp13
1	0.124548	1.97	-4.378	0.986	Hnf4g
1	0.124628	1.97	-4.379	1.14	Cwf19l1
1	0.124683	1.97	-4.379	0.412	Crybb2
1	0.124799	1.97	-4.38	1.24	Krt14
1	0.124826	1.97	-4.38	0.761	Foxf2
1	0.124864	1.97	-4.381	0.94	Snora7a
1	0.124921	-1.96	-4.381	-0.556	Apcdd1
1	0.125006	1.96	-4.382	0.42	Etf1
1	0.125125	1.96	-4.383	0.43	Trafd1
1	0.125185	1.96	-4.383	2.2	Bnc1
1	0.125597	1.96	-4.386	0.5	Hk2
1	0.125638	-1.96	-4.387	-1.55	Hsd17b2
1	0.125731	1.96	-4.387	0.734	Bcl7c
1	0.125863	1.96	-4.388	1.11	Vim
1	0.125911	1.96	-4.389	2.97	Fdps
1	0.125941	1.96	-4.389	1.53	Nr1i3
1	0.126059	-1.96	-4.39	-0.503	Dfna5
1	0.126232	-1.96	-4.391	-2.06	Itih5
1	0.126524	1.95	-4.393	0.913	Eda
1	0.126654	-1.95	-4.394	-1.52	Btk
1	0.126677	1.95	-4.394	3.22	Ptgs2
1	0.126718	-1.95	-4.395	-0.501	Crct1
1	0.127051	-1.95	-4.397	-0.456	Akap17b
1	0.127139	1.95	-4.398	2.19	Lpin2
1	0.127195	-1.95	-4.398	-1.3	Gm5593
1	0.127228	-1.95	-4.399	-1.62	Mcoln2
1	0.127401	1.95	-4.4	1.38
1	0.127427	-1.95	-4.4	-1.76	Cyp2d12
1	0.127447	-1.95	-4.4	-0.509	Cideb
1	0.12763	-1.95	-4.402	-0.655	Il11ra1
1	0.127662	1.95	-4.402	0.719	Musk
1	0.127709	1.94	-4.402	1.02	Gcsam
1	0.128132	1.94	-4.405	0.851	Nanog
1	0.128259	-1.94	-4.406	-0.42	Dnajc11
1	0.128326	-1.94	-4.407	-0.667	Pip5k1b
1	0.128807	-1.94	-4.41	-0.745	Aoah
1	0.128836	-1.94	-4.41	-1.3	Ly6g
1	0.128932	1.94	-4.411	0.58	Phc2
1	0.129047	-1.94	-4.412	-0.656	Rax
1	0.12905	1.94	-4.412	1.03	C77681
1	0.129076	-1.94	-4.412	-1.45	Tdo2
1	0.129388	1.93	-4.414	0.886	Tead1
1	0.129428	1.93	-4.415	1.95
1	0.129445	-1.93	-4.415	-0.41	F8a
1	0.12979	-1.93	-4.417	-0.443	Mmp11
1	0.129809	-1.93	-4.418	-0.479	Ebna1bp2
1	0.129915	1.93	-4.418	1.35	Ifna4
1	0.129922	-1.93	-4.418	-0.521	Golph3l
1	0.13016	1.93	-4.42	1.09	Tnfsf4
1	0.130187	1.93	-4.42	1.05	Gm16793
1	0.130562	1.93	-4.423	0.417	Rgcc
1	0.130612	-1.92	-4.423	-1.4	Oprk1
1	0.130702	-1.92	-4.424	-0.402	Adssl1
1	0.13093	1.92	-4.426	0.591	H2-Ke6
1	0.130941	-1.92	-4.426	-0.456	Ints8
1	0.130963	1.92	-4.426	0.576	Vdr
1	0.131213	-1.92	-4.428	-0.99	Abhd17a
1	0.131216	-1.92	-4.428	-1.85	Hcls1
1	0.131245	1.92	-4.428	0.439	Dusp8
1	0.131311	-1.92	-4.428	-1.34	D930048N14Rik
1	0.131608	1.92	-4.431	1.04	Sema6a
1	0.131629	1.92	-4.431	0.672	Ets1
1	0.131685	1.92	-4.431	0.62	Cfc1
1	0.131788	1.92	-4.432	0.606	Sidt2
1	0.131884	1.92	-4.433	0.82	Ifit1
1	0.132003	1.92	-4.433	0.667	LOC102641972
1	0.132093	-1.91	-4.434	-0.404	Suclg2
1	0.132102	1.91	-4.434	0.43	Ern2
1	0.132114	1.91	-4.434	1.07	Col17a1
1	0.132229	1.91	-4.435	1.98	Ckmt2
1	0.132325	1.91	-4.436	0.633	Polr2a
1	0.132325	-1.91	-4.436	-0.91	Sgca
1	0.132489	-1.91	-4.437	-0.574	Rspo1
1	0.132674	-1.91	-4.438	-0.468	Acy3
1	0.132707	1.91	-4.438	0.409	Nfkbia
1	0.132742	-1.91	-4.439	-0.872	Asb6
1	0.132832	-1.91	-4.439	-0.456	Ly6g6c
1	0.132887	1.91	-4.44	1.6	Car4
1	0.133181	1.91	-4.442	0.486	Ppp1r15a
1	0.133206	1.91	-4.442	0.614	Jun
1	0.133246	-1.91	-4.442	-1.77	Dhx32
1	0.133451	1.91	-4.444	0.427	Htt
1	0.133629	1.9	-4.445	0.786	Ube2e3
1	0.133633	1.9	-4.445	0.521	Klf6
1	0.133743	1.9	-4.446	0.432	Arg2
1	0.134028	1.9	-4.448	2.35	Tob1
1	0.134191	1.9	-4.449	1.09	Htatsf1
1	0.134234	-1.9	-4.449	-0.398	Csf3r
1	0.134291	1.9	-4.45	0.451	Psmd11
1	0.134452	-1.9	-4.451	-0.728	Hebp1
1	0.134458	-1.9	-4.451	-0.428	Cldn3
1	0.134504	1.9	-4.451	1	Grb10
1	0.13471	1.9	-4.453	1.84
1	0.134721	-1.9	-4.453	-0.621	Krt4
1	0.134789	-1.9	-4.453	-0.618	Il1rap
1	0.134838	1.9	-4.454	0.445	H2-Pa
1	0.134857	1.9	-4.454	1.25	Casp1
1	0.135041	1.9	-4.455	0.814	Asl
1	0.135069	1.89	-4.455	0.41	Psmg3
1	0.13508	1.89	-4.455	2.47	Prl2c1
1	0.135108	1.89	-4.455	0.447	Uck1
1	0.13514	-1.89	-4.456	-0.841	Npm3
1	0.135217	-1.89	-4.456	-1.22	Rbks
1	0.135318	1.89	-4.457	1.93	Edil3
1	0.135352	1.89	-4.457	0.592	Cdkn1a
1	0.135517	-1.89	-4.458	-1.61	Ctse
1	0.135585	1.89	-4.459	2.2	Ccni
1	0.135631	1.89	-4.459	1.4	Igfbp4
1	0.135747	1.89	-4.46	0.537	Klk1b21
1	0.135854	1.89	-4.461	0.42	Zfp281
1	0.135889	-1.89	-4.461	-1.65	Nek1
1	0.135905	-1.89	-4.461	-1.29	Fut2
1	0.136027	1.89	-4.462	0.579	Gm35857
1	0.136122	-1.89	-4.462	-0.476	Hoxc4
1	0.136255	-1.89	-4.463	-1.41	Ptprc
1	0.136611	-1.88	-4.466	-0.392	Pcolce
1	0.136615	-1.88	-4.466	-0.825	Grb10
1	0.136666	1.88	-4.466	1.19	Slc7a1
1	0.136685	1.88	-4.466	2.04	Ptgfrn
1	0.136905	1.88	-4.468	0.513	Dnajb3
1	0.136982	1.88	-4.468	0.554	Fcgbp
1	0.137107	-1.88	-4.469	-1.09	Abhd11os
1	0.137164	-1.88	-4.47	-0.408	Aldh3a1
1	0.137173	1.88	-4.47	0.43	Egr2
1	0.137354	1.88	-4.471	0.859	Gabrr2
1	0.137373	1.88	-4.471	0.434	Ror1
1	0.137625	-1.88	-4.473	-0.659	Eif2b5
1	0.137668	-1.88	-4.473	-1.76	Smr2
1	0.137702	1.88	-4.473	0.482	Tnni3
1	0.137764	1.88	-4.474	0.572	Hoxb9
1	0.138159	1.87	-4.476	0.422	Cmip
1	0.138213	-1.87	-4.477	-0.405	Phldb2
1	0.138338	-1.87	-4.478	-0.446	Notch2
1	0.138582	1.87	-4.479	0.919	Igfbp7
1	0.1386	1.87	-4.48	0.862	Wdtc1
1	0.138627	-1.87	-4.48	-0.555	Dynlt1a
1	0.138823	-1.87	-4.481	-0.649	Nhlh1
1	0.138849	-1.87	-4.481	-0.433	Lyrm2
1	0.138864	-1.87	-4.481	-0.578	Rasgrf1
1	0.138877	-1.87	-4.481	-2.43
1	0.138921	1.87	-4.482	0.69	Dlx6
1	0.138929	-1.87	-4.482	-1.17	Tcap
1	0.139012	-1.87	-4.482	-1.16	Pip4k2c
1	0.139087	1.87	-4.483	0.546	Atf5
1	0.139488	-1.87	-4.486	-1.32	Gba2
1	0.139701	1.86	-4.487	0.689	Igfbp3
1	0.139904	-1.86	-4.488	-0.811	Capn6
1	0.140046	1.86	-4.489	0.557	Fgfr1
1	0.140065	-1.86	-4.489	-0.449	Pts
1	0.14007	1.86	-4.489	0.391	Yes1
1	0.140281	1.86	-4.491	0.411	Gk
1	0.140333	1.86	-4.491	1.01	Csf2
1	0.140411	1.86	-4.492	1.9	Vps13c
1	0.140585	-1.86	-4.493	-0.745	Abcc8
1	0.140674	-1.86	-4.494	-0.569	Fgf7
1	0.14095	1.86	-4.495	0.992	Gabra1
1	0.141033	1.86	-4.496	1.14
1	0.141096	-1.86	-4.496	-0.49	Ghrl
1	0.141122	1.86	-4.497	1.44	Arx
1	0.14123	-1.86	-4.497	-0.382	Kdelr2
1	0.141279	1.85	-4.498	1.06	Tap1
1	0.141404	1.85	-4.498	1.42	Acsl4
1	0.141454	-1.85	-4.499	-1.02	Ly6h
1	0.141502	1.85	-4.499	0.413	Mageb3
1	0.141512	1.85	-4.499	1.2	Mybbp1a
1	0.141574	1.85	-4.5	0.882	Hist1h3g
1	0.141622	-1.85	-4.5	-1.49	Clec4e
1	0.141687	-1.85	-4.5	-0.917	Npy5r
1	0.141693	1.85	-4.5	1.42	Prl
1	0.141701	1.85	-4.5	0.38	Cecr5
1	0.141729	1.85	-4.501	0.592	Crem
1	0.141794	-1.85	-4.501	-0.529	Nr1h4
1	0.141894	1.85	-4.502	0.546	Krt72
1	0.142481	1.85	-4.506	0.603	Igtp
1	0.14249	1.85	-4.506	0.402	Cxcl12
1	0.142627	1.85	-4.507	1.72	Igkv1-135
1	0.142628	-1.85	-4.507	-0.402	Rab11a
1	0.142731	-1.85	-4.507	-0.462	Inha
1	0.142734	1.85	-4.507	1.23	Gmfb
1	0.142859	1.84	-4.508	1.59	Tnxb
1	0.142929	1.84	-4.509	1.27
1	0.142956	-1.84	-4.509	-0.565	Avp
1	0.142978	1.84	-4.509	0.688	Tnfsf11
1	0.143145	-1.84	-4.51	-0.449	Chordc1
1	0.143407	-1.84	-4.512	-0.614	Ccr1l1
1	0.143486	-1.84	-4.512	-0.927	Insm1
1	0.143656	1.84	-4.513	0.408	Nkiras1
1	0.1437	1.84	-4.514	0.419
1	0.143786	1.84	-4.514	0.476	Atxn1
1	0.14387	1.84	-4.515	0.43	Gm17811
1	0.143934	-1.84	-4.515	-0.488	Plbd1
1	0.144111	1.84	-4.516	0.528	Spsb1
1	0.144401	-1.84	-4.518	-0.495	Gab2
1	0.14447	-1.84	-4.519	-0.977	Gdf11
1	0.14468	1.83	-4.52	0.68	Srpx
1	0.144708	1.83	-4.52	0.572	Mark2
1	0.144712	1.83	-4.52	0.547	Cryaa
1	0.144742	-1.83	-4.52	-0.95	Cd53
1	0.144912	1.83	-4.521	0.425	Cebpg
1	0.145007	1.83	-4.522	0.416	Ret
1	0.145043	-1.83	-4.522	-2.11	Myb
1	0.145051	-1.83	-4.522	-1.8	Ighv14-2
1	0.145113	1.83	-4.523	0.891	Vmn2r61
1	0.14514	-1.83	-4.523	-0.387	Elac2
1	0.145345	1.83	-4.524	0.437	Nynrin
1	0.145433	1.83	-4.525	0.417	Sfxn2
1	0.145453	1.83	-4.525	1.42	Supt4b
1	0.145551	1.83	-4.526	0.992	Gprasp1
1	0.145556	-1.83	-4.526	-0.993	Kcnab3
1	0.14564	-1.83	-4.526	-1.37	Myh11
1	0.145901	-1.83	-4.528	-0.424	Nsa2
1	0.146018	1.83	-4.529	0.652	Ppara
1	0.146021	1.83	-4.529	0.955	Cryba1
1	0.146134	-1.82	-4.529	-0.838	Slc10a1
1	0.146293	1.82	-4.53	1.45	D7Ertd143e
1	0.146493	-1.82	-4.532	-1.16	Gapdh
1	0.146898	1.82	-4.534	0.399	Mir675
1	0.146951	-1.82	-4.535	-0.462	Fubp1
1	0.147054	1.82	-4.535	0.694	Edem1
1	0.147101	1.82	-4.536	1.28	Epha2
1	0.147164	-1.82	-4.536	-0.771	Mid2
1	0.14718	1.82	-4.536	0.414	Ang2
1	0.147186	-1.82	-4.536	-2.26	Prep
1	0.147287	-1.82	-4.537	-0.426	Alppl2
1	0.147288	1.82	-4.537	1.76	Rab2a
1	0.147301	-1.82	-4.537	-0.439	Lama2
1	0.147403	-1.82	-4.538	-0.461	Penk
1	0.147421	-1.82	-4.538	-0.407
1	0.147492	1.82	-4.538	1.05	Stc1
1	0.147549	-1.82	-4.538	-0.628	Hist1h2bp
1	0.147855	1.81	-4.54	0.738	Timd2
1	0.147878	-1.81	-4.541	-0.512	Pag1
1	0.147909	-1.81	-4.541	-0.375	Sec11a
1	0.148053	1.81	-4.542	1.12	Htr5b
1	0.148057	1.81	-4.542	0.452	Repin1
1	0.1482	1.81	-4.543	0.807
1	0.148329	1.81	-4.543	0.534	Jak3
1	0.148394	1.81	-4.544	0.403	Adrb1
1	0.148582	1.81	-4.545	1.47	Eln
1	0.148729	-1.81	-4.546	-0.504	Sox11
1	0.148746	-1.81	-4.546	-1.8
1	0.148874	1.81	-4.547	0.402	Fkbp5
1	0.148901	1.81	-4.547	0.4	Pbx1
1	0.148921	1.81	-4.547	1.79	Clec4d
1	0.149067	1.81	-4.548	0.493	Rsad2
1	0.149091	1.81	-4.548	1.3	Msmb
1	0.149117	-1.81	-4.548	-0.665	Serpinb6c
1	0.149255	1.81	-4.549	0.409	Tnfaip2
1	0.149376	-1.81	-4.55	-0.626	Aldh7a1
1	0.149525	-1.8	-4.551	-1.09	H13
1	0.149532	1.8	-4.551	1.64	Klrk1
1	0.149566	1.8	-4.551	0.375	C81600
1	0.149763	1.8	-4.552	0.704	Ppnr
1	0.149793	-1.8	-4.553	-0.854	Strn4
1	0.149925	1.8	-4.553	1.23	Rbp2
1	0.150073	-1.8	-4.554	-0.425	Eef1b2
1	0.150159	-1.8	-4.555	-0.375	Rnpep
1	0.150279	1.8	-4.556	0.678	Plod3
1	0.150727	1.8	-4.558	0.631	Ccr8
1	0.150815	-1.8	-4.559	-0.441	Agr2
1	0.150881	1.8	-4.559	0.385	Fes
1	0.151072	1.8	-4.561	1.3	Suz12
1	0.15109	1.8	-4.561	0.469	Clcn5
1	0.151267	-1.79	-4.562	-0.886	Ces2g
1	0.151277	-1.79	-4.562	-0.381	Ppp1r7
1	0.151317	-1.79	-4.562	-0.666	Rfx2
1	0.151357	-1.79	-4.562	-0.405	Acad9
1	0.151572	-1.79	-4.564	-0.614	Cops2
1	0.151606	1.79	-4.564	1.27	C80060
1	0.152103	-1.79	-4.567	-0.392	Nckap1l
1	0.152109	1.79	-4.567	0.676	Fmn1
1	0.152149	-1.79	-4.567	-0.419	Tbp
1	0.152361	1.79	-4.569	1.92	C330007P06Rik
1	0.152361	1.79	-4.569	0.382	Fscn1
1	0.152568	-1.79	-4.57	-1.71	Mark3
1	0.152588	-1.79	-4.57	-0.847	Lrmp
1	0.152604	-1.79	-4.57	-2	Top2a
1	0.152693	-1.79	-4.571	-0.902	Klhl21
1	0.152696	-1.79	-4.571	-2.93	Prg2
1	0.152731	1.79	-4.571	0.479	Casp8
1	0.152858	1.79	-4.572	0.376	Pura
1	0.152858	1.79	-4.572	1.9	Pvr
1	0.1529	-1.78	-4.572	-0.383	LOC102642102
1	0.152992	-1.78	-4.573	-0.389	Cmbl
1	0.152994	1.78	-4.573	0.756	Pvt1
1	0.153008	1.78	-4.573	0.385	Pagr1a
1	0.153086	1.78	-4.573	1.47	Hsd3b5
1	0.153147	-1.78	-4.573	-0.412	Tmem37
1	0.153202	1.78	-4.574	0.553	Alg2
1	0.153271	1.78	-4.574	1	Vmn2r26
1	0.153328	1.78	-4.575	0.458	Nfkb2
1	0.153396	1.78	-4.575	0.685	Cbr2
1	0.153752	1.78	-4.577	0.8	Oprd1
1	0.153753	1.78	-4.577	1.31	Has1
1	0.153823	1.78	-4.578	1.46	Serpinb9e
1	0.153866	1.78	-4.578	1.04	Star
1	0.153978	-1.78	-4.579	-0.806	Wnt10b
1	0.153981	-1.78	-4.579	-1.79	Igh-VJ558
1	0.154013	1.78	-4.579	0.446	Aim1
1	0.154027	1.78	-4.579	0.404	Sec14l1
1	0.154165	-1.78	-4.58	-0.408	Rpp30
1	0.154212	-1.78	-4.58	-0.591	Fmo5
1	0.154376	1.78	-4.581	0.679	Prl2b1
1	0.15438	1.78	-4.581	0.405	Pdk4
1	0.154609	-1.78	-4.582	-0.895	Cetn1
1	0.15472	-1.77	-4.583	-0.554	Mipol1
1	0.154815	1.77	-4.584	0.998	Zp2
1	0.154905	1.77	-4.584	0.452	Stxbp2
1	0.155075	1.77	-4.585	0.423	Ddit3
1	0.155147	1.77	-4.586	0.369	Fbxo6
1	0.155235	1.77	-4.586	1.17	Zfp282
1	0.155265	1.77	-4.586	1.08	Reln
1	0.155398	-1.77	-4.587	-0.619	Cxcr2
1	0.155437	1.77	-4.587	0.652	Dusp6
1	0.155439	-1.77	-4.587	-0.595	Rpf2
1	0.155566	1.77	-4.588	0.493	Pbx3
1	0.155639	-1.77	-4.589	-1.23	Chrng
1	0.155768	-1.77	-4.589	-1.3	Mog
1	0.155793	1.77	-4.59	0.37	Psd
1	0.155803	-1.77	-4.59	-0.713	Pigyl
1	0.155912	-1.77	-4.59	-0.364	Dguok
1	0.155968	-1.77	-4.591	-0.682	BC147527
1	0.156049	1.77	-4.591	0.735	Avpr1a
1	0.156111	1.77	-4.591	0.452	Nkain1
1	0.156112	1.77	-4.591	0.852	C79562
1	0.156234	1.77	-4.592	0.73	Meox1
1	0.156533	1.76	-4.594	0.737	Prkce
1	0.156534	1.76	-4.594	0.478	Shc3
1	0.156629	1.76	-4.595	2.34	D15Ertd50e
1	0.156814	-1.76	-4.596	-1.23	Pax9
1	0.156895	-1.76	-4.596	-1.02	Nop56
1	0.156976	-1.76	-4.597	-1.13	Adam28
1	0.15699	1.76	-4.597	0.685	Tmem109
1	0.157097	-1.76	-4.597	-0.384	Nat8f1
1	0.157131	1.76	-4.598	0.363	Crygd
1	0.157259	1.76	-4.598	1.54	Mpeg1
1	0.157343	-1.76	-4.599	-1.72	Cd80
1	0.157421	1.76	-4.599	1.25	Entpd2
1	0.157527	1.76	-4.6	0.4	Aprt
1	0.157604	-1.76	-4.6	-0.705	Gtf2i
1	0.157718	-1.76	-4.601	-1.09
1	0.15777	1.76	-4.601	1.53	D2Ertd127e
1	0.157792	-1.76	-4.601	-0.854	Zfp26
1	0.157836	1.76	-4.602	1.31	Mc2r
1	0.15786	1.76	-4.602	0.567	Pfkfb1
1	0.157883	-1.76	-4.602	-0.527	Rbl1
1	0.158059	1.76	-4.603	0.563	Opn1sw
1	0.158077	1.76	-4.603	1.86	Capza3
1	0.158079	1.76	-4.603	0.468	Gapdh-ps15
1	0.158409	1.75	-4.605	1.06	Eya3
1	0.158501	-1.75	-4.606	-2.05	Rbck1
1	0.158649	1.75	-4.607	0.882	Larp7
1	0.158672	1.75	-4.607	0.383	Il18bp
1	0.15883	1.75	-4.608	2.85	Ptprk
1	0.158845	1.75	-4.608	0.503	Elf4
1	0.158864	-1.75	-4.608	-0.906	Cfh
1	0.159075	1.75	-4.609	0.368	Hmx3
1	0.15913	1.75	-4.609	0.759	Cox5a
1	0.159557	-1.75	-4.612	-0.602	Arl4a
1	0.159747	1.75	-4.613	0.362	Trim21
1	0.159929	-1.75	-4.614	-2.67	Mki67
1	0.160287	1.74	-4.616	0.718	Igh-VJ558
1	0.160725	1.74	-4.619	0.433	Csn3
1	0.16077	-1.74	-4.619	-0.56	Gm1995
1	0.160818	-1.74	-4.619	-0.537	Lypla1
1	0.160937	1.74	-4.62	0.357	Idi1
1	0.161083	-1.74	-4.621	-0.503	Fgf1
1	0.1612	1.74	-4.621	0.499	D12Ertd216e
1	0.161213	1.74	-4.622	1.19	Mrpl14
1	0.161378	-1.74	-4.623	-1.04	Cldn1
1	0.161561	-1.74	-4.624	-0.851	Slfn1
1	0.161575	1.74	-4.624	0.662	Lct
1	0.161641	1.74	-4.624	0.364	Fam84a
1	0.161732	1.74	-4.625	0.44	Pabpc2
1	0.162055	-1.73	-4.626	-0.894	Prdx6b
1	0.162137	1.73	-4.627	0.556	Cd180
1	0.162386	1.73	-4.628	0.383	Nppb
1	0.162454	1.73	-4.629	1	Eomes
1	0.162514	1.73	-4.629	0.429	Speg
1	0.162567	-1.73	-4.629	-0.416	Rsu1
1	0.162747	1.73	-4.63	0.774	Rpl38
1	0.162791	1.73	-4.631	1.39	Foxf1
1	0.162874	1.73	-4.631	1.17	Mtag2
1	0.163094	-1.73	-4.632	-0.546	Zfp94
1	0.163196	-1.73	-4.633	-0.963	Fabp6
1	0.163367	-1.73	-4.634	-1.22	Tmem129
1	0.163714	1.72	-4.636	0.851	Klrk1
1	0.163739	-1.72	-4.636	-0.703	Selp
1	0.16393	1.72	-4.637	1.02	Scgb1a1
1	0.164083	-1.72	-4.638	-0.425	Hfe
1	0.164096	-1.72	-4.638	-1.36	Vps45
1	0.164098	1.72	-4.638	0.599	Lrrc8a
1	0.164266	-1.72	-4.639	-1.65	Dnajc19-ps
1	0.16429	1.72	-4.639	1.5	Npr1
1	0.164391	-1.72	-4.64	-0.532	Pex7
1	0.164411	1.72	-4.64	0.451	Emp1
1	0.164425	-1.72	-4.64	-0.431	Hoxd9
1	0.164667	1.72	-4.641	0.463	Cdc25a
1	0.164702	1.72	-4.642	0.522	Spsb1
1	0.165318	1.72	-4.645	0.416	Wdr12
1	0.165348	1.72	-4.645	0.54	Adam3
1	0.165427	1.72	-4.646	0.354	1110035H17Rik
1	0.165537	-1.72	-4.646	-0.497	Rsph1
1	0.165561	-1.71	-4.646	-0.441	Glipr2
1	0.165576	1.71	-4.646	0.894	Btn1a1
1	0.16563	-1.71	-4.647	-0.539	Rtcb
1	0.165727	1.71	-4.647	0.355	Crlf1
1	0.166028	-1.71	-4.649	-0.434	Gdpd5
1	0.166113	1.71	-4.65	0.402	Eif4a1
1	0.16634	1.71	-4.651	1.86	Pigu
1	0.166413	1.71	-4.651	0.546	Irf7
1	0.166413	1.71	-4.651	0.385	Cdk2
1	0.166561	-1.71	-4.652	-0.37	Cdc73
1	0.166656	1.71	-4.653	0.376	Frat1
1	0.166729	-1.71	-4.653	-0.362	Vac14
1	0.166815	1.71	-4.653	2.08	Tmem168
1	0.166836	-1.71	-4.654	-1	Cd44
1	0.167032	1.71	-4.655	2.29	Tmem59
1	0.167067	-1.71	-4.655	-0.864	Mageh1
1	0.167147	-1.71	-4.655	-0.795	Tfpi
1	0.167179	-1.71	-4.655	-0.43	Mag
1	0.167216	-1.71	-4.656	-0.756	Phf7
1	0.167258	-1.71	-4.656	-0.556	Nmi
1	0.167343	1.71	-4.656	0.664	Zfp568
1	0.167519	1.7	-4.657	0.361	Gpn3
1	0.167556	-1.7	-4.658	-0.404	Tspan33
1	0.167597	1.7	-4.658	0.456	Otud4
1	0.167651	-1.7	-4.658	-1.81	Actb
1	0.167667	-1.7	-4.658	-2.01	Cahm
1	0.167752	1.7	-4.659	0.965	Ncoa2
1	0.167782	1.7	-4.659	0.638
1	0.167818	-1.7	-4.659	-0.381	Dnajb1
1	0.167846	1.7	-4.659	1	Crhr2
1	0.167935	1.7	-4.66	1.09	Gipc1
1	0.167937	1.7	-4.66	0.395	Pik3cd
1	0.167973	1.7	-4.66	0.497	Car6
1	0.168198	-1.7	-4.661	-0.361	Pdk1
1	0.168291	-1.7	-4.662	-1.21	Dmbt1
1	0.168355	1.7	-4.662	0.73	Myo5a
1	0.168477	-1.7	-4.663	-1.13	Ssbp4
1	0.16877	1.7	-4.664	1.14	Acadvl
1	0.16881	-1.7	-4.665	-0.607	Cops7a
1	0.168837	1.7	-4.665	0.37	Tcf7l2
1	0.16891	1.7	-4.665	0.659	Mark2
1	0.168933	-1.7	-4.665	-0.355	Tmem134
1	0.169143	1.7	-4.666	0.675
1	0.169163	1.7	-4.666	0.986	Hs3st3a1
1	0.169192	-1.7	-4.667	-1.18	Slc4a1
1	0.169366	1.7	-4.668	1.26	Tspy-ps
1	0.169424	-1.69	-4.668	-1.15	Ceacam12
1	0.16954	-1.69	-4.669	-0.991	Ggt1
1	0.169561	1.69	-4.669	0.591	Xiap
1	0.169678	1.69	-4.669	1.39	Myh2
1	0.169912	-1.69	-4.671	-0.555	Tpmt
1	0.1702	1.69	-4.672	0.358	Il17ra
1	0.170536	-1.69	-4.674	-1.07	Cdk5r2
1	0.170571	1.69	-4.674	0.631	Actn2
1	0.170629	-1.69	-4.675	-0.417	1600012H06Rik
1	0.170752	1.69	-4.675	1.08	AA517841
1	0.170793	-1.69	-4.675	-0.474	Ikbke
1	0.170911	-1.69	-4.676	-0.46	B3galnt1
1	0.170968	1.69	-4.676	1.55	Ehd1
1	0.170992	1.69	-4.677	0.565	Rps24
1	0.171	1.69	-4.677	1.39	Map3k6
1	0.171019	1.69	-4.677	0.626	Slc6a13
1	0.171328	1.68	-4.678	0.599	Gzme
1	0.171345	1.68	-4.678	0.347	Med20
1	0.171568	1.68	-4.68	0.378	Bad
1	0.171686	1.68	-4.68	0.423	Gm21811
1	0.171898	1.68	-4.681	0.487	Gfra3
1	0.172018	1.68	-4.682	0.996
1	0.172109	-1.68	-4.683	-0.739	Lcn3
1	0.17222	-1.68	-4.683	-0.81	Hba-a1
1	0.172226	-1.68	-4.683	-0.357	Tmem55a
1	0.172349	-1.68	-4.684	-0.534	Stip1
1	0.172446	-1.68	-4.684	-0.86	Ckmt2
1	0.172597	-1.68	-4.685	-1	Tagln
1	0.172843	1.68	-4.687	0.35	Gtpbp1
1	0.173016	1.68	-4.687	0.429	Slco3a1
1	0.173169	1.68	-4.688	0.44	Snx10
1	0.173205	-1.68	-4.688	-0.428	Ttr
1	0.173387	1.67	-4.689	0.372	Enah
1	0.173439	-1.67	-4.69	-0.386	Cat
1	0.17345	1.67	-4.69	0.38	Fstl1
1	0.173548	1.67	-4.69	2.24	Rnf20
1	0.173645	-1.67	-4.691	-1.04	Krt85
1	0.173754	1.67	-4.691	0.473
1	0.173808	1.67	-4.692	1.24	Rfpl4
1	0.173897	1.67	-4.692	1.69	Prl7a1
1	0.173952	1.67	-4.692	0.965	Hoxa11
1	0.174142	1.67	-4.693	1.88	Amy2a2
1	0.174158	1.67	-4.694	0.343	Axin2
1	0.174209	-1.67	-4.694	-0.38	Cmc2
1	0.174324	-1.67	-4.694	-0.508	Trim37
1	0.174324	1.67	-4.694	1.31	D1Ertd75e
1	0.17433	1.67	-4.694	0.849	Sorbs1
1	0.174358	1.67	-4.695	0.363	2610201A13Rik
1	0.174374	-1.67	-4.695	-0.555	Slc33a1
1	0.174569	-1.67	-4.696	-1.14	Nobox
1	0.17465	1.67	-4.696	0.353	Sqle
1	0.174662	-1.67	-4.696	-0.362	Wdfy2
1	0.174701	-1.67	-4.696	-1.34
1	0.17477	-1.67	-4.697	-1.62	Fgf13
1	0.174782	1.67	-4.697	0.519	Fam207a
1	0.17479	1.67	-4.697	0.386	Prx
1	0.174864	-1.67	-4.697	-0.343	Nrap
1	0.174915	-1.67	-4.698	-0.541	Sh3yl1
1	0.174943	-1.67	-4.698	-0.541	Yipf5
1	0.17498	-1.67	-4.698	-0.688	Slc4a7
1	0.17523	-1.67	-4.699	-0.397	Ifna5
1	0.175238	1.67	-4.699	0.607	Muc5ac
1	0.175258	-1.67	-4.699	-0.415	Brip1os
1	0.175358	1.66	-4.7	0.702	Olfr49
1	0.175424	1.66	-4.7	0.811	Apoa5
1	0.175482	-1.66	-4.701	-0.446	Nqo1
1	0.175554	1.66	-4.701	0.529	Slc22a12
1	0.175771	-1.66	-4.702	-0.36	Nrep
1	0.175914	1.66	-4.703	0.394	Sertad1
1	0.175927	1.66	-4.703	0.866	Kif9
1	0.176186	-1.66	-4.704	-1.55	Asf1b
1	0.176306	1.66	-4.705	0.458
1	0.176348	1.66	-4.705	0.746
1	0.176388	1.66	-4.705	0.564	Pdpk1
1	0.176574	-1.66	-4.706	-2.21	Mycn
1	0.176596	1.66	-4.706	1.27	Trip13
1	0.176777	-1.66	-4.707	-0.44	Zfp101
1	0.176832	1.66	-4.708	0.422	Mgp
1	0.17696	1.66	-4.708	0.381	Tacstd2
1	0.176987	-1.66	-4.709	-0.668	Nxph1
1	0.177033	1.66	-4.709	0.42	Rps28
1	0.177058	-1.66	-4.709	-0.582	Ube2c
1	0.177086	-1.66	-4.709	-2.05	Nectin3
1	0.177107	1.66	-4.709	0.449	Hand2
1	0.177177	-1.66	-4.71	-1.39	Cer1
1	0.177381	-1.65	-4.711	-0.339	Tmpo
1	0.177425	1.65	-4.711	0.827	Cdc25c
1	0.17744	1.65	-4.711	0.727	Cd40lg
1	0.177456	-1.65	-4.711	-0.751	Nek4
1	0.177554	-1.65	-4.712	-0.407	Cldn5
1	0.17788	1.65	-4.713	0.521	Gclc
1	0.177888	-1.65	-4.713	-1.16	C330007P06Rik
1	0.177959	1.65	-4.714	1.28	Ceacam11
1	0.177985	-1.65	-4.714	-0.525	Uncx
1	0.178036	-1.65	-4.714	-0.341	Prom1
1	0.178058	1.65	-4.714	0.391	Tcte2
1	0.178064	1.65	-4.714	1.94
1	0.178163	1.65	-4.715	1.07	Lep
1	0.178231	1.65	-4.715	0.35	Synpo
1	0.178249	1.65	-4.715	0.445	Gm11239
1	0.178278	1.65	-4.715	1.33	Mmp12
1	0.178423	-1.65	-4.716	-0.428	Cog5
1	0.178464	1.65	-4.716	0.605	Fshr
1	0.178796	1.65	-4.718	0.96	Ifnab
1	0.178863	1.65	-4.718	0.379	Psmg3
1	0.178978	-1.65	-4.719	-0.426	Jag2
1	0.179092	-1.65	-4.72	-0.361	Papola
1	0.179112	-1.65	-4.72	-0.666	Vmn1r51
1	0.179188	1.65	-4.72	1.05
1	0.17921	1.65	-4.72	1.63	Abcb7
1	0.17931	-1.65	-4.721	-0.586	Lyl1
1	0.179333	1.65	-4.721	1.33	Defa23
1	0.179357	1.64	-4.721	0.574	Fdx1
1	0.179428	1.64	-4.721	1.37	Cd82
1	0.179474	-1.64	-4.721	-1.22	Fmo3
1	0.179556	1.64	-4.722	1.31	Suv39h2
1	0.17957	-1.64	-4.722	-0.572	Nsd1
1	0.180184	-1.64	-4.725	-0.473	Zdhhc6
1	0.180194	1.64	-4.725	0.547	Ppargc1a
1	0.180274	-1.64	-4.726	-0.783	2810040C05Rik
1	0.180356	-1.64	-4.726	-1.36	Map2k3
1	0.180497	1.64	-4.727	0.414	D3Wsu167e
1	0.180587	-1.64	-4.727	-0.405	Mrps25
1	0.180701	1.64	-4.728	0.553	Cct6b
1	0.180862	-1.64	-4.729	-1.04	Adck1
1	0.180951	-1.64	-4.729	-0.337	Gpr137b-ps
1	0.181052	-1.64	-4.73	-0.492	Pex13
1	0.181082	1.64	-4.73	1.22
1	0.181113	-1.64	-4.73	-0.798	D7Bwg0826e
1	0.181176	1.64	-4.73	0.748	Cdh5
1	0.181208	-1.64	-4.73	-2.72	Ighg
1	0.181387	1.64	-4.731	0.404	Elf3
1	0.181401	-1.64	-4.731	-0.579	Bhmt
1	0.181784	-1.63	-4.733	-1.09	Rgs10
1	0.181796	1.63	-4.733	0.382	Ndufa10
1	0.182066	1.63	-4.735	0.734	Vmn2r10
1	0.18234	1.63	-4.736	0.429	Fgf11
1	0.182434	1.63	-4.737	0.462	Cyhr1
1	0.182511	1.63	-4.737	0.509
1	0.182538	1.63	-4.737	0.928	Mcpt1
1	0.182641	-1.63	-4.738	-1.45	Pou6f1
1	0.182799	1.63	-4.738	0.524	Baiap2l1
1	0.182861	1.63	-4.739	0.379	C79242
1	0.1829	-1.63	-4.739	-1.66	Pitpnb
1	0.182904	1.63	-4.739	0.383	Upp1
1	0.182924	-1.63	-4.739	-1.34	LOC102641657
1	0.182932	-1.63	-4.739	-0.334	Klhdc2
1	0.183034	1.63	-4.74	0.431	Cryge
1	0.183094	1.63	-4.74	0.48	Ralgps2
1	0.183127	-1.63	-4.74	-1.45	Cd79a
1	0.183132	-1.63	-4.74	-0.363	Sec61b
1	0.183182	1.63	-4.74	0.388	Aars
1	0.183197	-1.63	-4.741	-0.398	Itga6
1	0.183271	1.63	-4.741	0.94	Ralgds
1	0.1833	1.63	-4.741	1.6
1	0.18349	1.63	-4.742	0.73	Pcx
1	0.183553	1.62	-4.742	1.03	Arg2
1	0.183576	-1.62	-4.742	-1.05	Ubr1
1	0.183601	1.62	-4.743	0.485	Dnajb13
1	0.183662	-1.62	-4.743	-1.3	Erv3
1	0.183702	-1.62	-4.743	-0.447	Gm35585
1	0.183715	-1.62	-4.743	-1.14	Etv2
1	0.18408	-1.62	-4.745	-0.418	Prdm5
1	0.184155	-1.62	-4.745	-0.446	Psmd10
1	0.184358	1.62	-4.746	1.19	LOC102641785
1	0.184484	-1.62	-4.747	-0.557	Ndufa13
1	0.184554	1.62	-4.747	0.828	Itgb3
1	0.184619	1.62	-4.748	1.03	AA415014
1	0.184698	-1.62	-4.748	-0.525	Azgp1
1	0.184731	1.62	-4.748	0.975	Cwf19l1
1	0.18488	-1.62	-4.749	-0.435	Rdh16
1	0.184987	-1.62	-4.749	-2.1	Scel
1	0.185164	-1.62	-4.75	-0.343	Kazald1
1	0.185196	1.62	-4.751	0.34	Hus1
1	0.185595	-1.62	-4.753	-0.356	Dpcd
1	0.185629	1.62	-4.753	0.338	Pak4
1	0.185658	1.61	-4.753	1.53	Figla
1	0.185659	-1.61	-4.753	-0.364	Lman1
1	0.185912	-1.61	-4.754	-1.25	Cst7
1	0.185998	-1.61	-4.755	-0.622	Il7
1	0.18605	-1.61	-4.755	-0.418	Myl9
1	0.186161	-1.61	-4.755	-0.377	Acot13
1	0.186334	-1.61	-4.756	-0.378	Fam60a
1	0.186352	-1.61	-4.756	-0.397	Phka1
1	0.186361	-1.61	-4.756	-2.39	Slfn4
1	0.186419	-1.61	-4.757	-0.56	Pcyt1a
1	0.186555	1.61	-4.757	0.855	Rom1
1	0.186658	-1.61	-4.758	-0.774	Slc22a5
1	0.186689	-1.61	-4.758	-1.61	LOC101056305
1	0.186769	1.61	-4.758	0.552	Stx3
1	0.187274	-1.61	-4.761	-1.07	Grik2
1	0.187435	-1.61	-4.762	-0.915	Cd79b
1	0.187596	-1.61	-4.762	-1.87	Ighg3
1	0.187753	-1.61	-4.763	-0.347	Rabepk
1	0.187776	-1.61	-4.763	-0.965	Mina
1	0.187845	-1.6	-4.764	-0.412	Cd27
1	0.187854	-1.6	-4.764	-0.468	Strn
1	0.187869	-1.6	-4.764	-1.83	Klrg1
1	0.188095	1.6	-4.765	0.33	Lpar1
1	0.188143	-1.6	-4.765	-0.336	Wls
1	0.188286	1.6	-4.766	0.487	Gpx5
1	0.188409	-1.6	-4.766	-0.442	Rrm1
1	0.188716	-1.6	-4.768	-1.7	LOC382693
1	0.188913	-1.6	-4.769	-1.62	6330403K07Rik
1	0.189007	-1.6	-4.769	-0.793	Faf1
1	0.189056	1.6	-4.77	1.2	C77405
1	0.189195	1.6	-4.77	0.358	Gapdhs
1	0.189208	-1.6	-4.77	-0.736	Tm2d1
1	0.189368	1.6	-4.771	1.61	Mlst8
1	0.189374	1.6	-4.771	0.423	Cdk2ap1
1	0.189536	1.6	-4.772	0.733	Exo1
1	0.189549	1.6	-4.772	0.442	Ddr2
1	0.189562	-1.6	-4.772	-0.512	Sema4a
1	0.189572	-1.6	-4.772	-0.36	Isoc1
1	0.189742	-1.6	-4.773	-0.775	Pramel7
1	0.189873	-1.6	-4.774	-0.639	Hba-a2
1	0.189928	1.6	-4.774	1.56	Cenpe
1	0.189978	1.59	-4.774	0.36	Cp
1	0.190042	1.59	-4.774	0.441	Nup62
1	0.19007	1.59	-4.775	0.514	Chmp6
1	0.190291	-1.59	-4.776	-1.69	Igkv6-23
1	0.190346	1.59	-4.776	0.346	Tor2a
1	0.190358	-1.59	-4.776	-0.807	Prps2
1	0.190591	-1.59	-4.777	-0.619	Ctf1
1	0.190712	1.59	-4.778	0.442	Tm4sf5
1	0.190733	1.59	-4.778	0.499	Sipa1
1	0.190846	1.59	-4.778	0.337	St6gal1
1	0.190926	1.59	-4.779	1.03	Rasal3
1	0.191043	1.59	-4.779	1.13	Dcpp2
1	0.191116	1.59	-4.78	0.41	Foxa2
1	0.19128	1.59	-4.78	0.376	Ahcy
1	0.191516	-1.59	-4.782	-0.433	Chchd5
[truncated: 10,489 more rows]

## Sheet: 129X1_N_vs_B6.CAST_N
adj.P.Val	P.Val	t	B	logFC	Gene.symbol
0.115	3.29e-05	14.3553	2.2052	3.50212	Pttg1
0.115	5.05e-05	-13.1348	1.992	-2.90756	LOC102638110
0.115	6.42e-05	-12.4955	1.8632	-3.08338	Plbd1
0.115	8.72e-05	11.7218	1.6888	2.71253	Snhg6
0.115	9.52e-05	11.5079	1.6366	2.91492	Lgr5
0.115	9.78e-05	11.4451	1.6209	2.96843	Il15
0.115	0.0001088	11.1908	1.5558	3.88638	Myoc
0.115	0.000126	-10.8513	1.4643	-2.37025	Gdpd3
0.115	0.000147	-10.5057	1.3658	-2.74079	Klk1b22
0.115	0.0001483	10.4852	1.3597	2.36703	Mir686
0.115	0.0001495	10.4683	1.3547	2.46675	Pttg1
0.115	0.0001548	-10.3912	1.3318	-2.47428	LOC102638110
0.115	0.0001561	-10.3734	1.3265	-2.79298	Gm21292
0.115	0.0001573	-10.3561	1.3213	-3.95784	Sgcg
0.115	0.0001603	-10.3155	1.309	-2.46293	Csn3
0.115	0.000162	-10.2918	1.3018	-2.68814	Igha
0.115	0.0001685	10.2076	1.2759	3.10132	Pla2g12a
0.115	0.0001694	10.1961	1.2724	2.26844	LOC100862456
0.115	0.0001743	-10.1349	1.2533	-3.09389
0.127	0.0002027	9.81579	1.1506	2.34774	Spg21
0.136	0.0002391	9.47817	1.0356	2.8148	Gas5
0.136	0.0002392	-9.47725	1.0353	-3.11402	Vmn1r45
0.141	0.0002604	-9.30775	0.9749	-2.73873	Epo
0.143	0.0002742	-9.20586	0.9377	-2.10529	Myl1
0.145	0.0002964	-9.05452	0.8812	-2.32308
0.145	0.0003025	-9.01483	0.8661	-3.53783	Ceacam10
0.16	0.0003455	-8.76273	0.7679	-2.4934	Bcat2
0.168	0.0003773	-8.59876	0.7015	-1.92628	Igkv4-59
0.187	0.0004409	-8.31575	0.5823	-3.87319	Igkv6-23
0.187	0.0004487	8.28442	0.5687	1.89422	Hand2
0.211	0.000523	-8.01515	0.4487	-1.7376	Fxyd2
0.215	0.0005497	-7.92945	0.4092	-2.09525	Nt5dc3
0.23	0.000626	-7.70912	0.3048	-2.7782	Adam12
0.23	0.0006368	-7.68043	0.2909	-2.22727	Fbxw5
0.23	0.0006772	-7.57831	0.2408	-1.68583	Dlx1
0.23	0.0006961	7.53304	0.2182	1.67568	Ang2
0.23	0.0006964	-7.53221	0.2178	-2.81604	Pam
0.23	0.0006995	-7.52496	0.2142	-3.21496	Xpot
0.238	0.0007466	-7.41879	0.1605	-2.64982	Ibsp
0.238	0.0007744	-7.35981	0.1303	-1.65366	Tnfaip2
0.238	0.00079	-7.32776	0.1137	-3.05782	S100a9
0.238	0.0007988	7.31002	0.1044	1.95439	Prdx2
0.239	0.0008358	7.238	0.0666	2.17997	Sc5d
0.239	0.0008483	-7.21437	0.0541	-3.72783	Igkv6-23
0.239	0.0008768	-7.16239	0.0264	-2.62361	Camp
0.239	0.0008816	-7.15381	0.0218	-2.54949	Hbb-b2
0.255	0.0009594	-7.02202	-0.0498	-2.35411	Gpr3
0.262	0.0010543	-6.8774	-0.1305	-2.35449	Gadd45b
0.262	0.0010584	-6.87162	-0.1338	-3.45062	Chil3
0.262	0.0010791	-6.84226	-0.1504	-2.04075	Dmbt1
0.262	0.0011309	6.77161	-0.1909	1.70528	Mtdh
0.262	0.0012073	-6.67422	-0.2477	-2.09676	Ocel1
0.262	0.0012517	-6.62092	-0.2792	-3.1172	Slc6a4
0.262	0.0012537	-6.61858	-0.2806	-3.56562	Fbp1
0.262	0.0012573	-6.61431	-0.2831	-1.73053	H2-Ab1
0.262	0.0012705	6.59905	-0.2922	2.45989	Ankrd33b
0.262	0.0012922	-6.57421	-0.3071	-1.98125	LOC434035
0.262	0.0012964	-6.56946	-0.3099	-2.1834	C79246
0.262	0.0012999	6.56553	-0.3123	1.98829	Krt13
0.262	0.001314	-6.54973	-0.3218	-2.52106	C4bp
0.262	0.0013555	6.50458	-0.3491	1.81811	Ang
0.262	0.0013931	-6.46501	-0.3732	-2.70031	Ltb
0.262	0.0013933	6.46477	-0.3733	2.07893	Ccr6
0.262	0.0014069	6.45071	-0.382	2.10596	Agr2
0.262	0.0014221	-6.43534	-0.3914	-2.02957	Col4a3
0.262	0.0014378	-6.41949	-0.4012	-3.3691	Ccr2
0.262	0.0014472	6.41018	-0.4069	1.62593	Gm12942
0.262	0.0014505	-6.40692	-0.4089	-1.76039	Nmbr
0.262	0.0014796	-6.3785	-0.4266	-1.60035	Crip1
0.262	0.0014868	6.37161	-0.4309	2.30981
0.262	0.0014907	6.36788	-0.4332	1.48883	Hsd11b1
0.264	0.0015195	-6.34064	-0.4502	-1.35664	Sit1
0.265	0.0015781	-6.28709	-0.484	-2.47864	Igh-VJ558
0.265	0.0015906	-6.276	-0.491	-1.70967	H2-Aa
0.265	0.0015916	6.2751	-0.4916	3.86852
0.265	0.0016148	-6.25479	-0.5045	-2.77312	H2-Ob
0.266	0.0016416	6.23166	-0.5193	1.68711	Abcd3
0.271	0.0017159	-6.16995	-0.559	-1.81672	Procr
0.271	0.0017247	6.16284	-0.5636	1.87754	Usp38
0.271	0.0017518	6.14121	-0.5777	3.38221	Ros1
0.271	0.0017546	-6.13904	-0.5791	-2.1674	Jchain
0.272	0.0017833	6.11664	-0.5937	2.50127	Tbc1d15
0.273	0.0018119	-6.09468	-0.6082	-3.8347	Tnc
0.282	0.0018978	-6.03125	-0.6501	-1.71082	Fabp6
0.284	0.0019322	-6.00679	-0.6664	-1.81501	Gm11346
0.287	0.0020566	-5.92248	-0.7233	-2.15046	Cap1
0.287	0.0020942	5.89815	-0.7398	1.22663	Trim21
0.287	0.0020956	5.89725	-0.7405	2.47897	Adam4
0.287	0.0021047	-5.89142	-0.7444	-1.44783	Trib3
0.287	0.002116	-5.88425	-0.7493	-2.95995	Pip
0.287	0.0021173	5.88348	-0.7499	1.77595	Gm13102
0.287	0.0021645	5.85401	-0.7701	1.24864	Pkig
0.287	0.0021938	-5.83615	-0.7824	-2.07316	Myl6b
0.287	0.0022007	-5.83199	-0.7853	-1.90248	Nsg1
0.287	0.0022074	5.82793	-0.7881	2.66521	Ctsc
0.288	0.0022368	-5.81041	-0.8003	-2.48099	Pglyrp1
0.291	0.0022912	5.77864	-0.8224	1.41776	A2m
0.291	0.0023227	5.76068	-0.835	1.6581
0.291	0.0023282	-5.75756	-0.8372	-1.8927	Hspd1
0.292	0.0023602	-5.73963	-0.8498	-1.98903	Skil
0.292	0.0023818	-5.72768	-0.8582	-2.01314	Igk-V28
0.3	0.0024778	5.67613	-0.8948	1.47174	4833420G17Rik
0.307	0.0025673	-5.63014	-0.9277	-1.73116	Gadd45b
0.307	0.0026014	5.6131	-0.94	1.55838	Clta
0.307	0.0026086	5.60955	-0.9426	1.50355	Ipo11
0.307	0.002633	-5.59756	-0.9512	-1.63479	Il3ra
0.313	0.0027275	-5.55234	-0.9841	-2.69925	Hemgn
0.313	0.00273	5.55117	-0.985	1.52553	Efna4
0.322	0.0028678	-5.48853	-1.031	-2.64896	Bub1
0.322	0.002914	-5.46827	-1.046	-2.45041	Ube2t
0.322	0.0029171	5.46694	-1.047	2.0769	Fzd4
0.322	0.0029623	-5.44756	-1.0614	-2.05581	Kif20a
0.322	0.002968	-5.44512	-1.0633	-1.68114	Gm2036
0.322	0.0029688	-5.44479	-1.0635	-1.74253	Bhmt
0.325	0.0030446	5.41312	-1.0872	1.2393	Snx5
0.325	0.0030459	-5.41256	-1.0876	-1.55169	S1pr4
0.331	0.0031236	-5.38105	-1.1113	-2.10845	Pde1a
0.336	0.0031984	-5.3516	-1.1337	-2.03981	Klk1b4
0.341	0.0032768	5.32153	-1.1566	1.8027	Fam213a
0.287	0.0020825	-10.448	-1.1595	-3.70044	Derl2
0.352	0.0034136	-5.2711	-1.1953	-3.31314	Ctsg
0.353	0.0034486	-5.25856	-1.205	-1.91789	Serpina3n
0.354	0.0034917	-5.24334	-1.2168	-2.44651	Ldb3
0.354	0.0035129	-5.23593	-1.2225	-1.7402	Ly6g
0.356	0.0035742	-5.2148	-1.2389	-1.10809	Thbs2
0.356	0.0036013	-5.20561	-1.2461	-3.41182	Ckap4
0.356	0.0036296	5.1961	-1.2536	1.45361	Strap
0.356	0.0036497	-5.18938	-1.2588	-3.23532	Ngp
0.356	0.0036792	-5.17961	-1.2665	-2.14642	Dna2
0.357	0.0037157	5.16763	-1.2759	1.33647	Rnase4
0.359	0.0037901	-5.14368	-1.2948	-1.78792	Igfbp3
0.359	0.0037931	-5.14271	-1.2956	-1.10203	Il18r1
0.365	0.0039035	-5.10817	-1.323	-1.22362	Gpc3
0.365	0.0039138	-5.10502	-1.3255	-1.36677
0.369	0.0040349	5.06852	-1.3547	1.3135	Ghitm
0.369	0.0040484	-5.06455	-1.3579	-3.06077	S100a8
0.369	0.0040989	5.04977	-1.3698	1.72656	Tgtp2
0.369	0.0041011	-5.04911	-1.3703	-2.95698	Usp17lc
0.369	0.004104	-5.04829	-1.3709	-1.04616	Ch25h
0.369	0.0041338	-5.03969	-1.3779	-3.10669	Wfdc21
0.37	0.0041912	-5.0233	-1.3911	-2.79358	Psen1
0.37	0.0042089	-5.01831	-1.3952	-1.66393	Cox8c
0.373	0.0042688	-5.00156	-1.4088	-1.80216	Hlx
0.376	0.0043936	-4.96757	-1.4365	-3.14232	Igh-VJ558
0.376	0.004401	-4.96558	-1.4381	-2.2616	Nr4a1
0.376	0.0044161	-4.96156	-1.4414	-2.09657	Gpcpd1
0.376	0.0044302	-4.95782	-1.4445	-2.74154	Blk
0.383	0.0045433	-4.92825	-1.4688	-2.15539	Lmbr1l
0.385	0.0046124	-4.91063	-1.4833	-2.19042	Med1
0.385	0.0046472	-4.90186	-1.4906	-1.21722	Cdh11
0.385	0.0046507	-4.90098	-1.4913	-1.13729	Pim1
0.385	0.0047191	4.88399	-1.5054	4.6312	Arcn1
0.385	0.0047205	-4.88363	-1.5057	-2.00636	Rhoay-ps3
0.386	0.0047557	-4.87501	-1.5129	-1.29274	Tubb6
0.391	0.0048557	-4.85088	-1.5331	-1.78255	Ifnb1
0.393	0.0049272	-4.83399	-1.5472	-2.96044	Klk1b1
0.393	0.00498	4.82171	-1.5576	2.55794	Apof
0.393	0.0050544	-4.80463	-1.572	-1.76013	Nr5a1
0.393	0.0050806	-4.79871	-1.577	-1.77359	C78344
0.404	0.0059416	-5.41434	-1.5884	-1.86848	Fbxo3
0.393	0.0051632	4.78021	-1.5926	1.07775	Trpm1
0.393	0.005177	-4.77716	-1.5952	-2.09042	Pglyrp1
0.393	0.0052105	-4.76978	-1.6015	-3.49275	Mpo
0.393	0.0052185	-4.76803	-1.603	-3.26881	Lcn2
0.393	0.0052218	4.76731	-1.6036	2.57748	Rbbp9
0.393	0.0052344	-4.76455	-1.6059	-1.11132	Spock1
0.393	0.0052411	-4.76309	-1.6072	-1.69969	Asb6
0.393	0.005263	-4.75834	-1.6112	-2.02013	Pax2
0.393	0.0052896	-4.75258	-1.6161	-1.9154	Dhrs7b
0.401	0.0054493	4.71873	-1.6451	1.57875	Bpnt1
0.401	0.0054867	-4.71098	-1.6518	-1.86857	Sec23b
0.401	0.0054939	-4.70949	-1.653	-2.43706	Ksr1
0.404	0.0055579	4.69639	-1.6643	1.52682	Fam220a
0.404	0.00559	-4.68988	-1.67	-1.40885	Pstpip2
0.404	0.0057842	-4.6514	-1.7033	-1.36362	Cyp4a32
0.404	0.0058317	-4.64221	-1.7113	-1.15423
0.404	0.0058644	-4.63594	-1.7168	-1.77569	Syt7
0.404	0.0058713	-4.63463	-1.7179	-1.00095	Col5a2
0.404	0.0058838	-4.63224	-1.72	-2.42831	Fpr1
0.404	0.0059155	4.62621	-1.7253	1.83859	Prol1
0.404	0.005932	-4.62311	-1.728	-2.19872
0.404	0.0059731	4.61538	-1.7347	3.17081	Tulp3
0.404	0.0059955	4.6112	-1.7384	1.05424	Tcea3
0.404	0.0059997	4.61043	-1.7391	1.11567	Mccc1
0.404	0.0060134	4.60788	-1.7413	1.37938	Gas5
0.404	0.0060672	-4.59793	-1.75	-1.53987	Epb42
0.404	0.0061145	4.58929	-1.7576	1.25735	Ift27
0.404	0.0061235	-4.58764	-1.7591	-1.38908	Vcp
0.404	0.006126	4.58719	-1.7595	1.10723	Agtrap
0.404	0.0061481	4.58319	-1.763	1.85162	Zfp30
0.404	0.0062137	-4.5714	-1.7734	-1.62791	Hebp1
0.404	0.0062138	4.57137	-1.7735	0.964519	Pdk1
0.405	0.0062684	4.56167	-1.782	1.85733	Scpep1
0.405	0.006295	4.55697	-1.7862	1.06074	Ip6k1
0.406	0.006371	-4.54368	-1.798	-1.5886	Clta
0.406	0.0064598	4.52841	-1.8116	1.02219	Pla2g7
0.406	0.0064766	-4.52555	-1.8141	-3.2676	Tpr
0.406	0.0064826	-4.52451	-1.815	-1.08063	Emp1
0.406	0.006495	4.52241	-1.8169	1.12638	Mgll
0.406	0.0065043	-4.52084	-1.8183	-3.60618	Ddx50
0.407	0.0065794	4.50819	-1.8296	1.13389	Fuca1
0.407	0.0065834	4.50752	-1.8302	2.04759	Rasgrf1
0.408	0.0066298	-4.49981	-1.8371	-1.30044	Cks2
0.422	0.0068868	-4.45816	-1.8745	-1.06801	Thrsp
0.428	0.0070333	-4.43522	-1.8953	-1.93499	Plk1
0.429	0.007075	4.42878	-1.9011	1.08938	Mtmr7
0.434	0.0071928	-4.41086	-1.9174	-2.8003	Usp14
0.434	0.0072341	-4.40467	-1.9231	-0.954368	Spock2
0.437	0.0073057	4.394	-1.9328	1.30758	Scgb1b27
0.438	0.0073693	-4.38464	-1.9414	-1.70004	Klk1b1
0.439	0.0074144	4.37806	-1.9474	3.41143	Slc8a1
0.439	0.0074455	-4.37355	-1.9515	-2.21271	Syt17
0.439	0.007496	4.36626	-1.9582	1.17036	Tmem45a
0.443	0.0075918	-4.35259	-1.9708	-4.3582	Trim59
0.443	0.0076327	-4.34682	-1.9761	-1.23229	Fbln2
0.443	0.0076725	4.34125	-1.9812	1.32582	Cyp3a16
0.443	0.0077003	4.33737	-1.9848	0.939341	Dyrk1a
0.445	0.0077637	4.32858	-1.9929	1.42376
0.446	0.0078177	-4.32116	-1.9998	-1.57549	Krt81
0.446	0.0078546	-4.31613	-2.0045	-1.6437	E2f8
0.45	0.0079575	4.30223	-2.0174	1.08332	Phtf1
0.45	0.0079937	4.29739	-2.0219	1.36543	Defa30
0.454	0.0081046	4.28272	-2.0355	2.26099
0.456	0.0081938	4.2711	-2.0464	1.88209	Gstm6
0.456	0.0082437	4.26466	-2.0524	0.893756	Sf3b5
0.456	0.0082532	-4.26343	-2.0536	-1.58764	Eny2
0.46	0.0083695	4.24861	-2.0675	1.69448
0.46	0.0084292	-4.2411	-2.0745	-1.6601	Cdca8
0.46	0.0084311	-4.24085	-2.0748	-1.68473	Tcp10b
0.46	0.0084881	-4.23374	-2.0814	-2.95211	Il1rl1
0.46	0.0085527	4.22574	-2.089	0.999436	Tbc1d24
0.46	0.0086163	-4.21794	-2.0963	-2.65858	Bmp2
0.46	0.0086191	-4.2176	-2.0967	-2.81488	Gpr83
0.46	0.0087777	4.19842	-2.1148	1.04881	Sypl
0.46	0.0087909	-4.19685	-2.1163	-3.13095	Cyp1b1
0.46	0.0088178	-4.19365	-2.1193	-1.34163
0.46	0.0088232	-4.19299	-2.12	-1.95158	Igh-VJ558
0.46	0.0089058	-4.18323	-2.1292	-2.67585	Ctse
0.46	0.0089086	-4.18291	-2.1295	-1.14732	Mag
0.46	0.008922	4.18133	-2.131	0.903868	Cct6b
0.46	0.0089657	4.17621	-2.1359	0.948981	Tnfaip8
0.46	0.0089904	-4.17334	-2.1386	-1.03617	Sowahc
0.46	0.0090103	-4.17102	-2.1409	-1.28969	Hist1h2bb
0.46	0.0090381	4.16781	-2.1439	1.04124	Rnf167
0.46	0.0090426	4.16728	-2.1444	1.29602	Ablim1
0.46	0.0090665	4.16452	-2.147	1.28681	Rsph3b
0.461	0.0091437	-4.15567	-2.1555	-3.68456	Spice1
0.461	0.0091584	-4.154	-2.1571	-1.15133	Hbb-y
0.462	0.0092147	-4.14761	-2.1632	-2.33058
0.463	0.0092815	4.14009	-2.1704	1.9297	Cyp17a1
0.463	0.0093541	-4.13199	-2.1782	-1.21968	Acp5
0.463	0.0093706	-4.13015	-2.1799	-1.84261	Pstpip1
0.463	0.0093727	-4.12992	-2.1802	-1.08942	Hspa1a
0.465	0.0095172	4.11403	-2.1954	0.899673	Clip1
0.465	0.0095374	4.11184	-2.1975	1.13809	Igfals
0.465	0.0095602	-4.10937	-2.1999	-2.23574	Ereg
0.465	0.0095624	4.10913	-2.2002	1.4456	Ifna11
0.466	0.0096263	-4.10224	-2.2068	-2.3896	Sfrp1
0.47	0.0097535	-4.08867	-2.2199	-0.92554	Ceacam10
0.47	0.0098195	4.0817	-2.2267	1.11896	Pdhb
0.47	0.0098266	-4.08096	-2.2274	-1.32178	Egfl8
0.474	0.0099407	-4.06907	-2.2389	-1.71086
0.475	0.009995	4.06345	-2.2444	1.05294	Adgre5
0.479	0.0101267	-4.05	-2.2574	-1.91288	Mcpt-ps1
0.48	0.0102734	-4.03525	-2.2718	-1.59248	Cd74
0.48	0.0102933	-4.03327	-2.2738	-1.57164	C3
0.48	0.0103284	4.02979	-2.2772	1.10019	Pkp1
0.48	0.0103547	-4.02719	-2.2797	-1.35537	Slco6c1
0.48	0.0103643	4.02624	-2.2807	1.5049	Kcnab2
0.48	0.0104199	4.02076	-2.286	1.15516	Slc51a
0.48	0.0104676	-4.01609	-2.2906	-1.48544	Cxcl2
0.48	0.0104691	4.01595	-2.2907	1.53431	Phxr2
0.48	0.0104832	4.01458	-2.2921	0.984449	Nr2c1
0.48	0.0105577	-4.00735	-2.2992	-0.896536	Ramp2
0.48	0.0105677	-4.00638	-2.3001	-1.1569	Plcb1
0.485	0.0107296	-3.99089	-2.3153	-1.2456	Klk1
0.488	0.010824	3.98199	-2.3241	1.45058	Cga
0.489	0.010884	-3.97637	-2.3297	-2.09929	Fpr2
0.49	0.0109824	3.96725	-2.3387	0.833629	Ivd
0.49	0.0109931	3.96625	-2.3397	1.30754	Cd59a
0.49	0.0110763	-3.95862	-2.3472	-2.39015	Klk8
0.49	0.0110935	3.95704	-2.3488	1.12555	Lima1
0.49	0.0110958	-3.95684	-2.349	-1.69932	AA407107
0.491	0.0111568	3.95128	-2.3545	1.49317	Itgb7
0.494	0.0112958	-3.93878	-2.3669	-2.26368	Hsd17b7
0.494	0.0113333	-3.93544	-2.3702	-1.41132	Gm1995
0.494	0.0113825	-3.93106	-2.3746	-3.01301	Ptprz1
0.494	0.0113917	-3.93025	-2.3754	-2.13283	Ear12
0.494	0.011438	-3.92616	-2.3795	-3.66373	Mmp9
0.496	0.0115362	-3.91755	-2.3881	-1.03828	Myt1l
0.496	0.0115552	-3.9159	-2.3897	-1.6635	Rrm2
0.497	0.0116099	3.91115	-2.3945	1.47839	Iigp1
0.497	0.0116627	-3.90659	-2.399	-0.922317	Csnk1e
0.498	0.0117148	-3.90211	-2.4035	-1.00903	Qsox1
0.498	0.0117646	-3.89786	-2.4078	-0.908824	Gnptg
0.498	0.011809	3.89407	-2.4115	1.06822	Aass
0.498	0.0118546	-3.89021	-2.4154	-1.30142	Hba-a1
0.498	0.0120107	3.87712	-2.4286	0.935481	Cers2
0.498	0.0120624	-3.87282	-2.4329	-2.3551	Slc30a4
0.498	0.0120687	-3.8723	-2.4334	-1.00697	Glo1
0.498	0.012088	3.8707	-2.435	1.72599	Chic1
0.498	0.0120932	-3.87028	-2.4354	-1.4144	Dusp2
0.498	0.0121122	-3.86871	-2.437	-2.59265	Plekho1
0.498	0.0121676	-3.86415	-2.4416	-0.944002	Gnb1
0.498	0.0121939	3.862	-2.4438	1.19713	Zfp68
0.498	0.0122275	-3.85925	-2.4466	-0.974099	Mesp2
0.498	0.0123466	-3.84959	-2.4563	-1.60831
0.498	0.0124028	3.84506	-2.4609	1.03323	Aldh7a1
0.498	0.0124176	-3.84388	-2.4621	-1.82591	Nfe2
0.498	0.0124329	-3.84266	-2.4633	-2.38134	Adcyap1
0.498	0.0124412	3.84199	-2.464	0.812102	Nat8f1
0.498	0.012452	-3.84113	-2.4649	-1.74332	Ear1
0.499	0.0125217	3.83558	-2.4705	1.70345	Orc2
0.499	0.0125344	3.83457	-2.4715	1.91221	C76628
0.5	0.0126975	-3.82174	-2.4845	-2.78667	Crxos
0.5	0.0127668	-3.81634	-2.49	-2.99162	Ighm
0.5	0.0128002	-3.81376	-2.4926	-1.06261	LOC102642189
0.5	0.0128352	-3.81105	-2.4954	-0.905765	Gm7931
0.5	0.0129323	-3.80359	-2.503	-2.21768	Ccnb1ip1
0.5	0.0129351	3.80338	-2.5032	1.55167	Tgds
0.5	0.0129566	3.80173	-2.5049	2.04713	Dnase1
0.5	0.0129823	-3.79977	-2.5069	-1.70865	Lsp1
0.5	0.0129892	3.79925	-2.5074	1.5089	Usp18
0.5	0.0130418	-3.79525	-2.5115	-4.07874	Mki67
0.5	0.0130727	-3.79292	-2.5139	-2.92004	Gm5637
0.5	0.0131017	-3.79073	-2.5161	-0.858955	Inhba
0.5	0.0131145	3.78977	-2.5171	0.834002	Pgm2
0.5	0.0131463	-3.78738	-2.5195	-1.51661	Slfn4
0.5	0.0131644	-3.78602	-2.5209	-0.891928	Atad3a
0.502	0.0132561	-3.77917	-2.5279	-1.45986	Spag5
0.509	0.0135091	3.76057	-2.547	1.74592	AA517023
0.509	0.0136013	-3.75389	-2.5538	-0.853263	Egr2
0.509	0.0136399	3.75111	-2.5567	0.998685	Senp6
0.509	0.0137118	3.74596	-2.562	0.821535	Gpr182
0.509	0.0137637	-3.74225	-2.5658	-2.29168	Fos
0.509	0.0138486	3.73623	-2.572	0.827445	Wls
0.509	0.0138681	-3.73485	-2.5734	-0.917812	Tha1
0.509	0.0138766	-3.73425	-2.5741	-0.921254	Fhit
0.509	0.0138804	-3.73398	-2.5743	-1.63144	Iyd
0.509	0.0139452	-3.72943	-2.579	-2.76953	Asf1b
0.509	0.0139541	-3.7288	-2.5797	-2.65782	Ltf
0.509	0.0139566	-3.72863	-2.5799	-1.97479	Myo1b
0.509	0.0139683	3.72781	-2.5807	1.06137	Prss39
0.511	0.0140726	3.72054	-2.5882	1.13043	Itfg1
0.511	0.0141473	3.71537	-2.5936	1.67817	Gbp2
0.511	0.0141609	3.71443	-2.5945	0.901568	Serpine2
0.514	0.0142723	-3.70679	-2.6024	-1.29619	Vil1
0.515	0.014387	-3.699	-2.6105	-1.33305	Ppy
0.515	0.0144042	-3.69783	-2.6117	-0.768359	Cwf19l1
0.515	0.0144337	-3.69584	-2.6138	-0.775894	Gadd45a
0.516	0.0144998	3.69139	-2.6184	1.29948	Dbp
0.519	0.0146285	-3.68281	-2.6273	-1.69267	F9
0.519	0.0148095	3.67087	-2.6398	1.86755	BC100451
0.519	0.014857	3.66777	-2.643	0.881635	Isg15
0.519	0.0148709	-3.66687	-2.644	-1.21774	Fcrla
0.519	0.0148955	-3.66527	-2.6456	-1.25834	Mybpc3
0.519	0.014918	-3.66381	-2.6471	-2.39162	Ttk
0.519	0.0149787	3.65987	-2.6513	1.1183	Asah1
0.519	0.0150229	-3.65702	-2.6542	-3.36776	Ifi202b
0.519	0.0150629	-3.65445	-2.6569	-0.894022	Fxyd5
0.519	0.0150664	3.65423	-2.6572	0.852972	Dct
0.519	0.0150756	-3.65363	-2.6578	-1.12243	Mocs1
0.519	0.0151126	3.65126	-2.6603	0.812032	6430706D22Rik
0.519	0.0151191	-3.65085	-2.6607	-1.37712	Syce2
0.524	0.0153208	3.63806	-2.6741	1.4434	Slpi
0.534	0.0156404	-3.61817	-2.695	-2.70356	LOC672450
0.535	0.0157337	-3.61245	-2.701	-1.03763	Pdxk
0.535	0.0157535	-3.61124	-2.7023	-1.34728	Pth1r
0.538	0.0158855	3.60323	-2.7107	1.16995	Kif9
0.538	0.0160035	-3.59613	-2.7182	-1.12456	Kcns1
0.538	0.0160188	3.59522	-2.7192	1.0237	Mia
0.538	0.0160285	3.59463	-2.7198	3.51237	Gng11
0.54	0.0161883	-3.58514	-2.7298	-0.987536	Alad
0.54	0.0161941	-3.58479	-2.7302	-1.01469	Mt4
0.54	0.0162607	-3.58087	-2.7344	-0.928046	Foxc2
0.54	0.016262	-3.58079	-2.7344	-1.15812	Rasal1
0.542	0.0164376	-3.57053	-2.7453	-1.91781	Ctla4
0.542	0.0164925	-3.56735	-2.7487	-1.15418	Socs3
0.542	0.0165414	3.56452	-2.7517	0.770982	Ifi27
0.542	0.0165647	-3.56318	-2.7531	-1.11166	Cdt1
0.542	0.0165657	-3.56312	-2.7532	-0.959469	Timd2
0.542	0.016592	3.56161	-2.7548	0.784468	Hfe
0.546	0.0167315	-3.55363	-2.7633	-1.98834	Prm1
0.548	0.0170109	-3.53787	-2.7801	-1.31177	Slpi
0.548	0.0170343	-3.53657	-2.7815	-1.49444	Tecta
0.548	0.0170837	3.53381	-2.7844	2.99155	Ccr5
0.548	0.0171142	-3.53212	-2.7862	-0.95303	S100a6
0.548	0.0171332	-3.53107	-2.7873	-0.862545	Sp4
0.548	0.0171443	-3.53046	-2.788	-1.37567	Gm3579
0.548	0.0171558	-3.52982	-2.7887	-2.32245	Hivep3
0.548	0.0172572	3.52423	-2.7946	1.05362	Ikbke
0.548	0.0172676	-3.52366	-2.7952	-1.24593	Agtr2
0.548	0.0172984	3.52197	-2.797	1.52385	Casp1
0.548	0.0173143	-3.5211	-2.798	-2.14798	Lrg1
0.548	0.0173807	3.51747	-2.8019	1.67195	Zp3r
0.548	0.0174563	-3.51336	-2.8063	-1.06344	Krt4
0.548	0.01747	-3.51261	-2.8071	-1.63021	Rel
0.548	0.0174849	3.51181	-2.8079	0.817232	Zfp617
0.548	0.0175003	-3.51097	-2.8088	-0.913494	Zfp36l2
0.548	0.0176331	-3.50382	-2.8165	-2.2581	Prtn3
0.548	0.0176614	-3.50231	-2.8181	-0.769483	Alppl2
0.548	0.0176942	-3.50055	-2.82	-3.27449	Psme1
0.548	0.0176976	3.50038	-2.8202	2.10388	Sts
0.549	0.0178638	-3.49155	-2.8297	-1.26891	AI450241
0.549	0.0179322	-3.48794	-2.8335	-0.74246	Ephb3
0.549	0.0180935	-3.4795	-2.8426	-1.74035	Klk1b21
0.549	0.01822	-3.47294	-2.8497	-0.981061	Tm2d2
0.549	0.0183094	3.46834	-2.8547	1.39909	Map2k7
0.549	0.0183267	-3.46745	-2.8556	-2.16378	Nop56
0.549	0.0183269	-3.46744	-2.8556	-3.6495	Klhl21
0.549	0.0183632	3.46558	-2.8576	0.918071	Ahcy
0.549	0.0184045	-3.46347	-2.8599	-0.765348	Gm9835
0.549	0.0184471	-3.46129	-2.8623	-0.925105	Cebpd
0.549	0.018475	-3.45988	-2.8638	-2.35572	Brca1
0.549	0.0185118	-3.45801	-2.8658	-1.1229	Hbb-bt
0.549	0.018529	-3.45713	-2.8668	-2.01395	Pax9
0.549	0.0186281	-3.45213	-2.8722	-2.18226	Snx2
0.549	0.0186559	3.45073	-2.8737	0.758466	Epb41l2
0.549	0.018665	-3.45027	-2.8742	-1.86163	Csn1s1
0.549	0.0186868	-3.44918	-2.8754	-0.789025	Myo1f
0.549	0.0187013	-3.44845	-2.8762	-1.25995	Hbegf
0.549	0.0187135	-3.44784	-2.8768	-1.08158	Fam32a
0.549	0.0187307	3.44698	-2.8778	1.06374	Mrps12
0.549	0.0187446	-3.44628	-2.8785	-1.50627	Htr4
0.549	0.0187493	-3.44605	-2.8788	-0.825677	Tm4sf1
0.549	0.0187758	-3.44472	-2.8802	-1.53645
0.549	0.0188292	3.44206	-2.8831	1.38366	Padi1
0.549	0.0188832	3.43938	-2.886	1.807	Hus1
0.549	0.0188901	3.43904	-2.8864	1.12558	Tirap
0.549	0.018932	-3.43697	-2.8886	-0.799436	Ank1
0.549	0.018932	-3.43697	-2.8886	-1.64787	Timd2
0.552	0.0191066	-3.42838	-2.8979	-1.32758	Col13a1
0.552	0.0191235	3.42755	-2.8988	0.790211	Ptpn13
0.552	0.0192093	-3.42337	-2.9034	-1.89728	Lilrb4a
0.552	0.0192831	-3.41979	-2.9073	-0.930438	Stmn1
0.552	0.0193148	-3.41825	-2.9089	-1.14822	Trbv13-2
0.552	0.0193233	-3.41785	-2.9094	-0.930442	Hsf4
0.554	0.0194407	3.41219	-2.9155	0.837195	Ces1d
0.554	0.0194584	-3.41135	-2.9165	-1.85033	Alas2
0.554	0.0195307	3.40789	-2.9202	0.866496	Cmtm8
0.554	0.0196297	-3.40317	-2.9254	-0.829076
0.554	0.0197055	-3.39959	-2.9293	-1.24197	Mst1r
0.554	0.0197117	3.39929	-2.9296	2.37933	Fzd6
0.554	0.0197668	3.39669	-2.9324	0.879873	Popdc3
0.554	0.0198525	-3.39267	-2.9368	-4.03948	Gbp2b
0.554	0.019854	-3.3926	-2.9369	-0.974016	Ppp1r12c
0.554	0.0199171	-3.38965	-2.9401	-1.59412
0.554	0.0199529	-3.38799	-2.942	-1.28422	Agt
0.554	0.0200699	-3.38255	-2.9479	-0.713095	Zfp703
0.554	0.0200708	3.38251	-2.948	0.832216	Prkd1
0.554	0.0200897	-3.38164	-2.9489	-3.00962	Tgoln2
0.554	0.0201858	3.37721	-2.9538	0.711202	Sdhd
0.554	0.0202009	-3.37652	-2.9545	-0.800592	Dtx1
0.554	0.0202501	-3.37426	-2.957	-1.02018	Wnt4
0.554	0.0202911	3.37238	-2.9591	1.05944	Stk16
0.554	0.0203522	-3.3696	-2.9621	-1.00201	Spock2
0.554	0.0203581	-3.36933	-2.9624	-1.04538	Lgals3
0.554	0.0204148	-3.36675	-2.9652	-0.931431	Defb2
0.554	0.0204196	3.36653	-2.9655	1.41093	Ppef2
0.554	0.0204972	-3.36302	-2.9693	-1.73064	D8Ertd107e
0.554	0.0204972	-3.36302	-2.9693	-0.986919	Lmna
0.554	0.0205956	-3.35859	-2.9742	-1.32786	Gata5
0.554	0.0206191	-3.35753	-2.9753	-2.00925	Creb1
0.554	0.0206553	-3.35591	-2.9771	-1.01176	Csf2rb2
0.554	0.0208588	-3.34685	-2.9871	-1.23238	Ace
0.554	0.0208835	-3.34576	-2.9883	-2.32691	Fosl1
0.554	0.0209258	-3.34389	-2.9904	-2.08804	Tgfb1
0.554	0.0209429	-3.34313	-2.9912	-1.33175	Hoxa10
0.554	0.0209578	3.34248	-2.9919	2.39349	Mtf2
0.554	0.0209823	-3.3414	-2.9931	-1.18731	Stk38
0.554	0.0209884	-3.34113	-2.9934	-0.980123	Notch1
0.554	0.0209897	3.34107	-2.9935	0.805926	Rnf225
0.554	0.0209977	-3.34072	-2.9938	-0.745198	Ahr
0.557	0.0212414	3.33008	-3.0056	0.919953	Mfn1
0.557	0.0212415	-3.33008	-3.0056	-2.48457	Fmr1
0.557	0.0212444	-3.32995	-3.0057	-1.52297
0.558	0.021404	3.32306	-3.0133	0.900973	Cdkl2
0.558	0.021451	3.32104	-3.0156	1.21144	Igtp
0.558	0.0215064	3.31867	-3.0182	1.08267	Dnajc3
0.558	0.0215288	-3.31771	-3.0192	-0.746385	Vipas39
0.558	0.0215374	3.31734	-3.0197	0.899611	Fgfr1op2
0.558	0.0215819	3.31545	-3.0218	0.858828	Ctss
0.558	0.0216489	-3.3126	-3.0249	-1.05713	Ighm
0.558	0.0217465	-3.30846	-3.0295	-0.698926	Tsc22d4
0.558	0.0218115	-3.30572	-3.0325	-0.72633	Coq4
0.558	0.02184	3.30453	-3.0338	0.948364	Stbd1
0.558	0.021853	-3.30398	-3.0345	-1.44266	Cyp2j6
0.558	0.0218649	-3.30348	-3.035	-1.38387	Col18a1
0.558	0.0218837	-3.30269	-3.0359	-1.53306	Hba-a2
0.558	0.0218896	-3.30244	-3.0362	-1.22208	Meox2
0.56	0.0219984	3.29789	-3.0412	1.25274	Rgs5
0.56	0.0220921	-3.294	-3.0455	-1.05331	Lyve1
0.56	0.0221312	3.29238	-3.0473	0.903329	Zbtb45
0.56	0.0221862	-3.29011	-3.0498	-1.17857	Pcgf2
0.56	0.0222078	-3.28921	-3.0508	-2.2548
0.561	0.0222704	-3.28663	-3.0537	-0.822267	Cux2
0.564	0.0224701	-3.27847	-3.0628	-2.71626	Igkv6-14
0.564	0.0224866	-3.2778	-3.0635	-2.99343	Fv1
0.564	0.0225463	-3.27537	-3.0662	-1.08824	Nedd4
0.564	0.0225658	3.27458	-3.0671	0.786576	Cpq
0.566	0.0227073	-3.26887	-3.0735	-0.695939	Adam15
0.566	0.0227618	-3.26668	-3.0759	-0.962261	H2-Eb1
0.566	0.0228006	-3.26513	-3.0776	-0.788018	S100a10
0.567	0.0229235	-3.26023	-3.0831	-0.775451	Cela2a
0.567	0.0229292	3.26	-3.0834	2.59695	Mif
0.567	0.0230127	3.25669	-3.0871	1.06901	Atraid
0.567	0.023055	-3.25501	-3.0889	-2.01916	Hal
0.567	0.0230848	3.25383	-3.0902	0.86297	Egf
0.57	0.0232423	-3.24764	-3.0972	-1.18932	Rrp12
0.572	0.0233693	-3.24268	-3.1027	-1.39244	Shoc2
0.574	0.0235395	-3.23609	-3.1101	-2.13558	Top2a
0.574	0.0236004	-3.23374	-3.1127	-0.715757	Rrad
0.574	0.0236136	-3.23323	-3.1133	-0.921642	Fgl2
0.574	0.0236398	3.23222	-3.1144	0.701925	Ccdc28b
0.574	0.0236639	-3.2313	-3.1155	-0.977671	Timp1
0.574	0.0237543	3.22783	-3.1193	0.760333	Rspo2
0.574	0.0237758	3.22701	-3.1203	0.777733	Kit
0.577	0.0239362	3.22092	-3.1271	2.32539	Dpagt1
0.577	0.0239894	-3.2189	-3.1294	-1.3924	C1qtnf1
0.577	0.0240504	-3.2166	-3.132	-0.691989	Mir5136
0.577	0.0240648	-3.21606	-3.1326	-1.95345	Hsd11b2
0.577	0.0241349	3.21342	-3.1355	0.9345	Pdpn
0.577	0.024151	3.21282	-3.1362	1.26294	F10
0.579	0.0242742	3.20821	-3.1414	0.799111	Ephx1
0.583	0.0245233	-3.19898	-3.1518	-0.717577	Itga7
0.585	0.0246534	3.1942	-3.1572	1.9495	Sprr2h
0.585	0.0247479	-3.19074	-3.1611	-1.98936	Slc4a1
0.585	0.0247488	3.19071	-3.1611	0.77054	Lancl1
0.586	0.0248263	-3.18789	-3.1643	-1.1987	Gdf10
0.586	0.0248635	-3.18654	-3.1658	-0.763443	Igfbp6
0.587	0.0250154	-3.18104	-3.172	-1.19032	Insl3
0.587	0.0250217	-3.18081	-3.1723	-1.45514	Fgfbp1
0.587	0.025043	-3.18005	-3.1731	-1.2451	D1Ertd164e
0.59	0.0252251	-3.17352	-3.1805	-0.927023	Nav1
0.591	0.0253311	-3.16974	-3.1848	-0.970625	Slc22a6
0.591	0.0253961	-3.16744	-3.1874	-1.24697	Shh
0.591	0.0254223	-3.16651	-3.1884	-1.76597	Itgae
0.591	0.0254564	-3.1653	-3.1898	-1.4023	Ccnd1
0.591	0.0255802	3.16094	-3.1948	1.51966	Igkv1-135
0.591	0.0255848	3.16078	-3.1949	0.981867	Decr1
0.591	0.0256095	-3.15991	-3.1959	-1.06207	Bcl2l10
0.592	0.02568	3.15744	-3.1987	1.8318	Asgr1
0.592	0.0258412	-3.15182	-3.2051	-0.659608	Fam189b
0.592	0.0258489	-3.15155	-3.2054	-1.26481	Hoxa6
0.592	0.0258573	3.15126	-3.2057	1.17267	Prim2
0.592	0.0258922	3.15005	-3.2071	0.794987	Dpagt1
0.594	0.0260454	-3.14476	-3.2131	-1.41679	Mip
0.594	0.0260519	-3.14453	-3.2134	-1.33016	Ddx3y
0.594	0.026106	3.14267	-3.2155	0.73346	Yipf4
0.596	0.0262596	-3.13742	-3.2214	-2.31929	Sdf4
0.597	0.0263342	3.13488	-3.2243	0.841187	Efs
0.597	0.0263766	3.13343	-3.226	0.689932	Jam3
0.597	0.0264459	3.13109	-3.2286	2.22465	Amacr
0.598	0.0265496	-3.12758	-3.2326	-1.84392	Sqrdl
0.6	0.0266811	-3.12316	-3.2377	-0.650247	Polg2
0.601	0.0269341	-3.11473	-3.2473	-0.822087	Chrnb1
0.601	0.0269424	3.11445	-3.2476	0.713875	Fzd9
0.601	0.0269691	-3.11357	-3.2486	-1.97784
0.601	0.0270101	3.11222	-3.2502	0.826089	Scrg1
0.601	0.0270111	-3.11218	-3.2502	-0.862386	Gaa
0.601	0.0270474	-3.11098	-3.2516	-1.36257	Sult1c1
0.601	0.0270547	-3.11074	-3.2518	-0.818586	Smyd1
0.601	0.0271143	-3.10878	-3.2541	-1.33008	Klk1b16
0.601	0.0271218	-3.10853	-3.2544	-2.5675	Enc1
0.602	0.0272261	-3.10511	-3.2583	-1.94944	Lhx9
0.602	0.0272756	3.10349	-3.2601	1.10304	Acadm
0.602	0.0273228	-3.10195	-3.2619	-0.663328	Krt6a
0.602	0.0273933	-3.09965	-3.2645	-2.16521	Cxcl14
0.603	0.0274868	-3.09661	-3.268	-1.05483	H2-M9
0.603	0.0275026	3.0961	-3.2686	0.663767	Mtdh
0.603	0.0275889	-3.09331	-3.2718	-2.23286	Slc22a2
0.605	0.0276892	-3.09008	-3.2754	-0.744575	Epha8
0.605	0.0277677	-3.08756	-3.2783	-1.67128	Aurka
0.605	0.02782	3.08589	-3.2802	0.764308	Ccng2
0.605	0.027865	3.08445	-3.2819	1.78324	Igfals
0.606	0.0279702	3.0811	-3.2857	0.707232	Msx3
0.607	0.0280686	3.07798	-3.2893	2.3993	Sorl1
0.609	0.0281824	-3.07439	-3.2934	-2.75831	Map2k3
0.609	0.0282263	-3.07301	-3.295	-2.49606	Myb
0.609	0.028272	-3.07157	-3.2967	-1.16856	Hba-ps3
0.609	0.0283262	3.06987	-3.2986	0.75095	Mlh1
0.609	0.0284346	-3.06648	-3.3025	-0.951426	Cyp3a13
0.609	0.0284541	-3.06587	-3.3032	-2.52315	Pim1
0.609	0.0285085	-3.06418	-3.3052	-0.796795	Elf3
0.609	0.028519	-3.06385	-3.3055	-2.66293
0.609	0.0286185	-3.06076	-3.3091	-2.25743	Igkv8-19
0.609	0.0286996	3.05826	-3.312	0.963394	Azi2
0.609	0.0287292	-3.05734	-3.313	-1.17331	Cdca5
0.609	0.0287454	-3.05685	-3.3136	-1.70514	Socs3
0.613	0.0289517	-3.05051	-3.3209	-2.89795	Klhdc2
0.614	0.0291527	-3.04439	-3.3279	-0.730509	Jarid2
0.614	0.0291622	3.04411	-3.3282	1.91868	Gtf2h2
0.614	0.0291674	-3.04395	-3.3284	-1.05927	Fmo5
0.614	0.0291937	-3.04315	-3.3294	-1.05447	Nusap1
0.614	0.0292732	-3.04075	-3.3321	-0.695936	Itih2
0.614	0.0293073	3.03972	-3.3333	0.679471	Saraf
0.614	0.0293991	-3.03695	-3.3365	-0.756954	Aqp1
0.614	0.0294226	-3.03625	-3.3373	-0.854444	Zfp106
0.614	0.0294642	3.035	-3.3387	0.811562	Prkce
0.618	0.0296938	-3.02815	-3.3467	-0.872942	Nobox
0.62	0.0298657	-3.02306	-3.3525	-2.5975	1300017J02Rik
0.62	0.0299925	-3.01933	-3.3569	-1.00721	Slc4a7
0.62	0.0300491	3.01766	-3.3588	1.10572	Sult1b1
0.62	0.0300778	-3.01682	-3.3597	-2.39529	H1fx
0.62	0.0300817	3.01671	-3.3599	0.784548	Mrpl44
0.62	0.0301018	-3.01612	-3.3606	-0.831146
0.621	0.0302345	3.01225	-3.365	1.26171	Moxd2
0.621	0.0303725	3.00824	-3.3697	2.32367	Atp7a
0.621	0.0303784	3.00807	-3.3699	1.43601	Crat
0.621	0.0304113	-3.00712	-3.371	-2.38155	LOC100044068
0.621	0.0304131	3.00706	-3.371	0.781784	Rer1
0.621	0.0304484	-3.00604	-3.3722	-1.4476	Tph1
0.621	0.0304987	3.00459	-3.3739	0.708763	Dctn6
0.622	0.0305949	-3.00183	-3.3771	-2.67291	Ncf4
0.626	0.0308128	2.99559	-3.3843	0.644085	H2-T-ps
0.628	0.0311309	2.98658	-3.3948	0.67518	Dbnl
0.628	0.031188	-2.98497	-3.3967	-2.63176	Ighv14-2
0.628	0.0311947	2.98478	-3.3969	0.716602	Ly6e
0.628	0.031211	-2.98432	-3.3974	-0.686629	Gnmt
0.628	0.031239	-2.98353	-3.3983	-1.01029	Eif4h
0.628	0.0312656	-2.98279	-3.3992	-0.627918	Calml4
0.628	0.0313547	-2.9803	-3.4021	-1.328	Klk1b5
0.628	0.0313601	-2.98014	-3.4023	-1.3042	Mucl1
0.628	0.0314104	2.97874	-3.4039	1.31312	Syt8
0.628	0.0314368	-2.978	-3.4048	-0.945388	Cdkn1a
0.629	0.031629	2.97267	-3.411	0.833462	Zfp771
0.629	0.0316437	-2.97226	-3.4114	-2.47241	Cyp2f2
0.629	0.0316535	-2.97199	-3.4118	-2.06481	A730034C02
0.629	0.0316668	-2.97162	-3.4122	-2.86112	Ighg
0.629	0.0318268	2.96721	-3.4173	0.660716	Rbp1
0.629	0.0320876	-2.96007	-3.4256	-3.15898	Mmp13
0.629	0.0322068	-2.95683	-3.4294	-1.40778	Gm15085
0.629	0.0322068	-2.95683	-3.4294	-0.684824	Pdpk1
0.629	0.0322074	2.95682	-3.4294	1.02677	Eif4b
0.629	0.0323164	-2.95387	-3.4329	-1.16853	Ppp1r15a
0.629	0.0323841	2.95204	-3.435	0.722448
0.629	0.0324418	-2.95049	-3.4368	-1.68472	Zfp14
0.629	0.0324631	-2.94991	-3.4375	-0.812354	Dpp6
0.629	0.0325016	2.94888	-3.4387	0.635174	Dtd1
0.629	0.0325649	-2.94718	-3.4407	-2.4144	Fgf13
0.629	0.0326088	-2.94601	-3.4421	-0.868507	Pkib
0.629	0.0327158	2.94315	-3.4454	1.0607	Ighm
0.629	0.0327706	-2.94169	-3.4471	-1.55695	Cox6b2
0.629	0.0328766	-2.93887	-3.4504	-1.42087	Igkv10-96
0.629	0.0329151	-2.93786	-3.4516	-1.59706	Pkp2
0.629	0.0329574	-2.93674	-3.4529	-0.952708	Has1
0.629	0.032973	-2.93633	-3.4534	-0.639236	Wee1
0.629	0.0330201	-2.93508	-3.4548	-0.773413	Dmwd
0.629	0.0330371	-2.93463	-3.4553	-1.81319	Tmem50b
0.629	0.0330839	-2.9334	-3.4568	-1.47173	Cxcl1
0.629	0.0331462	-2.93176	-3.4587	-0.63037	Phxr1
0.629	0.0331521	-2.93161	-3.4589	-2.39126	Bmp8a
0.629	0.0331901	2.93061	-3.46	1.55972	Abcb10
0.629	0.0331927	-2.93054	-3.4601	-1.20461	Adam1a
0.629	0.0332273	-2.92963	-3.4612	-0.721182	Vcam1
0.629	0.0332467	2.92913	-3.4618	0.763645	Tpd52l1
0.629	0.0332706	-2.9285	-3.4625	-0.60762	Gm561
0.629	0.0332894	-2.92801	-3.4631	-1.04175	Grb10
0.629	0.033321	2.92719	-3.4641	1.78912
0.629	0.0333883	-2.92543	-3.4661	-1.51848	Igkv15-103
0.629	0.0334177	2.92466	-3.467	0.640359	Rgcc
0.629	0.0334488	-2.92386	-3.468	-0.68143	Ctnna2
0.629	0.0334889	-2.92281	-3.4692	-2.00983	Epx
0.629	0.0335538	2.92113	-3.4711	1.41754	Smcp
0.629	0.033559	2.92099	-3.4713	1.07292	Gm9706
0.629	0.0335998	-2.91994	-3.4725	-0.793065	Stom
0.629	0.0336167	2.9195	-3.4731	0.696744	Acvr1b
0.63	0.0337114	-2.91706	-3.4759	-1.40694	Klk1b11
0.636	0.0341142	2.90674	-3.488	0.65168	Dock5
0.636	0.0341275	2.90641	-3.4884	0.807505	Ufc1
0.636	0.0342382	-2.9036	-3.4917	-2.64705	Mmp8
0.636	0.0342597	-2.90306	-3.4923	-1.46429	Mmp2
0.636	0.0342935	-2.9022	-3.4934	-0.644937	Epb41l4b
0.636	0.0343323	-2.90122	-3.4945	-1.3223	Lcn3
0.636	0.0343674	2.90033	-3.4955	1.97076	Cxcl9
0.636	0.0344298	-2.89876	-3.4974	-1.3015	Wnt11
0.637	0.0345401	-2.89599	-3.5007	-0.996333	Mybl2
0.638	0.0346507	2.89322	-3.5039	1.02511	Azgp1
0.64	0.0347775	-2.89006	-3.5076	-0.805779	Cxcl12
0.641	0.0349465	-2.88586	-3.5126	-1.22831	Il1rn
0.641	0.0349653	-2.8854	-3.5131	-0.8156	Igkv14-111
0.641	0.0349941	-2.88469	-3.5139	-1.1419	Naa11
0.642	0.0351115	2.88179	-3.5174	1.99336	Acsm3
0.642	0.0351876	-2.87992	-3.5196	-0.978785	Rgs16
0.642	0.0352376	2.87869	-3.521	0.652152	H2-T9
0.646	0.0355074	2.8721	-3.5288	2.1123	Nmi
0.649	0.0356993	2.86745	-3.5343	2.08073	Cfi
0.649	0.0357613	-2.86595	-3.536	-0.891244	Gdf11
0.649	0.0358065	-2.86486	-3.5373	-1.53819	Etv2
0.652	0.0360088	2.86	-3.543	0.810506	Mgst1
0.653	0.0361706	-2.85614	-3.5476	-1.60861	Gm5593
0.653	0.0362013	-2.8554	-3.5485	-1.25085	Lsp1
0.653	0.0362868	2.85337	-3.5509	1.66006	Cyp3a16
0.653	0.0363025	-2.853	-3.5513	-0.917655	Irf8
0.653	0.0363824	-2.85111	-3.5536	-2.12998	Csf3r
0.653	0.036492	-2.84852	-3.5566	-0.939849	Dmp1
0.653	0.0365266	2.8477	-3.5576	0.655747	Trafd1
0.653	0.0365435	-2.8473	-3.5581	-2.01238	Agap2
0.653	0.0365881	-2.84625	-3.5593	-0.842503	Man1a
0.653	0.0365918	-2.84617	-3.5594	-0.654281	Sowaha
0.655	0.0367981	2.84133	-3.5651	0.955311	LOC101056278
0.655	0.0368332	-2.84051	-3.5661	-1.1343	Ptprn2
0.658	0.0370135	2.83631	-3.5711	0.785461	Fam114a2
0.658	0.0371039	-2.83421	-3.5735	-2.15353	Cxcl1
0.659	0.0372573	-2.83067	-3.5777	-2.51727	Ighg
0.659	0.0372969	-2.82976	-3.5788	-0.858622	Cxcr4
0.659	0.0373377	-2.82882	-3.5799	-0.687026	2610201A13Rik
0.659	0.0374068	2.82723	-3.5818	0.721397	Aldh7a1
0.659	0.0374544	-2.82614	-3.5831	-2.39036	Zfp982
0.659	0.0375451	-2.82407	-3.5856	-1.81774	Elane
0.659	0.0375504	-2.82395	-3.5857	-1.46451	C80360
0.659	0.0375968	-2.82289	-3.587	-1.29101	Prph
0.659	0.0376202	2.82235	-3.5876	1.47715
0.66	0.0377263	-2.81994	-3.5905	-1.97032	Kif4
0.66	0.0377713	2.81891	-3.5917	0.635433	Clcnka
0.662	0.037973	-2.81435	-3.5971	-0.624985	Nectin2
0.662	0.03804	2.81284	-3.5989	1.00445	Hist1h2bg
0.662	0.0381646	-2.81004	-3.6022	-0.899894	LOC102642189
0.662	0.0381889	-2.80949	-3.6029	-1.02681	D15Ertd55e
0.662	0.0381927	2.80941	-3.603	1.10895	Irgm2
0.662	0.038238	-2.80839	-3.6042	-0.618207
0.664	0.0383847	2.80511	-3.6081	2.70061	AA675035
0.664	0.0384783	2.80303	-3.6106	0.676634	Ptprd
0.664	0.0386465	-2.7993	-3.615	-0.725164	Rad51ap1
0.664	0.0386622	-2.79895	-3.6154	-0.7357	Artn
0.664	0.0386905	-2.79832	-3.6162	-0.601026	Ift81
0.664	0.0387363	-2.79731	-3.6174	-1.14983	Col18a1
0.664	0.0388846	2.79404	-3.6212	1.26878	Ndufc2
0.664	0.0388871	-2.79399	-3.6213	-2.10913	LOC382693
0.664	0.0389219	2.79323	-3.6222	1.42695	Lct
0.664	0.0389636	2.79231	-3.6233	0.643968	Mtfr1l
0.664	0.038976	-2.79204	-3.6236	-2.32281	Ifitm6
0.664	0.0390337	-2.79077	-3.6251	-0.572688	Bmp4
0.664	0.0390702	-2.78998	-3.6261	-0.895461	Mybbp1a
0.664	0.0390718	-2.78994	-3.6261	-0.838593	Polrmt
0.664	0.0392203	-2.7867	-3.63	-1.49937	B3galt2
0.664	0.0392509	2.78604	-3.6308	1.77273	Tob1
0.664	0.0392509	-2.78604	-3.6308	-0.613481	Tuba3b
0.664	0.0393182	2.78457	-3.6325	2.11892	Tbxas1
0.664	0.0393671	-2.78351	-3.6338	-1.62858	Plac8
0.664	0.0394128	2.78252	-3.635	1.08529	Iigp1
0.664	0.0394621	2.78145	-3.6362	2.60182	Tmem109
0.665	0.0395479	-2.7796	-3.6384	-1.69585	Nfic
0.666	0.0396926	2.77649	-3.6422	0.729203	Spef1
0.668	0.0398665	-2.77276	-3.6466	-0.918082	Cldn3
0.668	0.0398834	-2.7724	-3.647	-0.740737	Vps26a
0.668	0.0400263	2.76935	-3.6507	1.18384	C77027
0.668	0.0400691	2.76844	-3.6518	1.49419	Tmem214
0.668	0.0401312	-2.76712	-3.6533	-0.636467	Anxa3
0.668	0.0401366	-2.76701	-3.6535	-0.919684	Ccna2
0.668	0.0402244	-2.76515	-3.6557	-0.601664	Gm38431
0.668	0.0402518	2.76457	-3.6564	1.10341	Hoxb3
0.668	0.0403497	-2.7625	-3.6589	-0.706665	Cox18
0.668	0.0403568	-2.76235	-3.659	-0.930862	Igh-VJ558
0.669	0.0405653	-2.75796	-3.6643	-1.60609	Stx1a
0.669	0.0406338	-2.75653	-3.666	-0.633545	Has3
0.669	0.0406536	2.75611	-3.6665	0.698705	Cd59b
0.669	0.0406732	-2.75571	-3.667	-0.69837	Diaph3
0.669	0.0406751	-2.75566	-3.667	-2.03533	Cyp2c70
0.67	0.0408037	-2.75298	-3.6702	-1.52015	Pole3
0.674	0.0411005	-2.74682	-3.6776	-0.602084	Dcn
0.675	0.0411927	-2.74492	-3.6799	-0.650049	C81600
0.675	0.0412308	-2.74413	-3.6808	-0.994736	Thbs3
0.681	0.0416422	-2.73571	-3.6909	-1.35872	Dynlt1a
0.681	0.0418751	-2.73098	-3.6966	-0.589453	Polr1a
0.681	0.0418762	2.73095	-3.6966	0.713969	Mpp7
0.681	0.041903	-2.73041	-3.6973	-0.642504	Cdt1
0.681	0.0419507	-2.72945	-3.6984	-1.23147	Fam32a
0.681	0.0419522	-2.72942	-3.6985	-2.34824	Grsf1
0.681	0.041961	2.72924	-3.6987	0.946665	Car8
0.683	0.0422338	-2.72375	-3.7053	-0.598519	Scg5
0.683	0.0422598	2.72323	-3.7059	1.09886	Mx1
0.683	0.0423014	-2.7224	-3.7069	-0.613484	Ankib1
0.683	0.0423252	-2.72192	-3.7075	-0.728879	Vcl
0.683	0.0425176	2.71808	-3.7121	1.43126	Nrg3
0.683	0.042581	-2.71682	-3.7136	-0.849751	Apbb1ip
0.683	0.0425829	-2.71678	-3.7136	-1.21856	Mycn
0.683	0.0426554	-2.71534	-3.7154	-1.5099	AA536748
0.683	0.0427211	2.71404	-3.7169	1.47962	Angpt1
0.683	0.0427452	-2.71356	-3.7175	-2.95113	Gm10436
0.683	0.0427553	-2.71336	-3.7177	-2.33516	Hcls1
0.683	0.0427986	2.71251	-3.7188	0.627998	Tef
0.686	0.0430229	2.70809	-3.7241	1.39894	Crisp3
0.687	0.0431114	-2.70635	-3.7262	-1.75931	Coq4
0.687	0.0431721	2.70516	-3.7276	0.615093	Abhd14a
0.688	0.0433483	2.70172	-3.7317	0.98178	Arl6ip1
0.688	0.0433532	-2.70162	-3.7318	-1.14888	Nat1
0.689	0.0434995	2.69878	-3.7353	0.580819	Me1
0.689	0.0435094	-2.69859	-3.7355	-3.13725	Nxph2
0.689	0.0436521	2.69582	-3.7388	0.944376	Slc7a11
0.689	0.043788	-2.6932	-3.742	-0.902233	Gata4
0.689	0.0439653	-2.68979	-3.7461	-1.02979	Rasd1
0.689	0.0439961	2.6892	-3.7468	1.44696	Tk1
0.689	0.0440447	2.68827	-3.7479	0.925231	Ifih1
0.689	0.0440554	2.68807	-3.7482	0.6393	Car14
0.689	0.0440774	2.68764	-3.7487	0.578144	Adrb1
0.689	0.0440855	2.68749	-3.7489	0.989212	Pla2g2a
0.689	0.0441536	2.68619	-3.7504	0.691519	Cidea
0.689	0.0441562	-2.68614	-3.7505	-1.01876
0.689	0.0441678	-2.68592	-3.7507	-0.985183	Mapk13
0.69	0.0442887	-2.68361	-3.7535	-0.702302	Foxq1
0.69	0.0445149	2.67932	-3.7587	0.624279
0.69	0.0445172	-2.67928	-3.7587	-2.01119	Cdh10
0.69	0.0446674	-2.67644	-3.7622	-0.908991
0.69	0.0446871	-2.67607	-3.7626	-0.704111	Rgs16
0.69	0.0446926	2.67597	-3.7627	1.23749	Ctsc
0.69	0.0448194	-2.67358	-3.7656	-1.6708	Eif4e
0.69	0.0448419	2.67316	-3.7661	0.866675	Crlf1
0.69	0.0448513	-2.67298	-3.7663	-0.650114	Aprt
0.69	0.0448802	-2.67244	-3.767	-1.51056
0.69	0.0448856	-2.67234	-3.7671	-0.982677	Igf2
0.69	0.0448867	-2.67232	-3.7671	-1.29378	Lhx5
0.691	0.0449922	-2.67034	-3.7695	-2.68254	Dfna5
0.693	0.0451873	2.6667	-3.7739	0.583592	Tfcp2l1
0.693	0.0452411	2.6657	-3.7751	0.915058	Ndfip2
0.693	0.0452602	2.66535	-3.7756	2.00165
0.693	0.0453533	-2.66362	-3.7776	-0.875067	Thyn1
0.695	0.0455984	-2.65909	-3.7831	-1.1985	2010309G21Rik
0.695	0.0457152	2.65694	-3.7857	0.63441	Dsg2
0.695	0.0457704	-2.65593	-3.7869	-0.833696	Ddit4
0.695	0.0458422	2.65461	-3.7885	0.713573	Emc10
0.695	0.0458756	2.654	-3.7893	0.592126	Fam98a
0.695	0.0459108	2.65336	-3.79	0.608273	Prpf31
0.695	0.0459472	-2.65269	-3.7908	-1.75489
0.695	0.0459903	2.6519	-3.7918	0.553028	Sfxn2
0.695	0.0461529	-2.64894	-3.7954	-0.720089	Slc30a1
0.695	0.0461569	-2.64887	-3.7955	-0.640016	Arid3b
0.695	0.0461943	-2.64819	-3.7963	-1.90343	Birc5
0.695	0.0463418	-2.64552	-3.7995	-0.708193	Ctsc
0.695	0.0463831	-2.64477	-3.8004	-0.572534	Asnsd1
0.695	0.0464162	2.64417	-3.8011	0.632568	Tmem68
0.695	0.0464467	2.64362	-3.8018	1.11083	Ciapin1
0.695	0.0464944	-2.64276	-3.8029	-0.617657	Fgf4
0.695	0.0465024	-2.64261	-3.803	-2.35242	Adck1
0.695	0.0466073	-2.64072	-3.8053	-0.833187	Noct
0.695	0.0466171	2.64055	-3.8055	1.39731	Ighg
0.695	0.0466265	-2.64038	-3.8057	-1.49125	Apoa4
0.695	0.0467134	2.63882	-3.8076	0.709996	Scd1
0.695	0.046719	-2.63872	-3.8077	-1.52282	Art1
0.695	0.0468154	-2.63699	-3.8098	-0.741118	Hes1
0.695	0.0468269	2.63679	-3.8101	2.99462	Wbp11
0.695	0.0468489	-2.63639	-3.8106	-0.685578	Scarb1
0.695	0.0469892	-2.63389	-3.8136	-0.919109	Dpep1
0.695	0.0469993	-2.63371	-3.8138	-0.737492	Vegfc
0.695	0.0470128	-2.63347	-3.8141	-0.626275	Clic3
0.695	0.047096	-2.63199	-3.8159	-2.00005	Igfbp3
0.695	0.0471535	2.63097	-3.8171	1.08498	Phox2a
0.695	0.0471831	-2.63044	-3.8178	-2.63853	Ccdc50
0.695	0.0472413	2.62941	-3.819	0.973483	Hnrnph2
0.698	0.0475108	-2.62465	-3.8248	-0.721987	Emc3
0.698	0.0475358	-2.62421	-3.8253	-1.93296	Rem1
0.698	0.0476184	-2.62276	-3.8271	-2.12548	Eogt
0.699	0.0477322	-2.62076	-3.8295	-0.74352	Sox17
0.7	0.0479853	-2.61634	-3.8349	-0.895227	Zc2hc1c
0.7	0.0480072	2.61596	-3.8353	1.24121	Ddx3x
0.7	0.0480552	-2.61512	-3.8364	-1.33827	Ptpn20
0.7	0.048071	2.61485	-3.8367	0.993215	Gbp3
0.702	0.0482596	2.61158	-3.8407	0.644725	Mecom
0.702	0.0482967	-2.61093	-3.8414	-0.648982	Sox11
0.705	0.0485844	-2.60597	-3.8475	-0.681461	Pou2af1
0.705	0.0486337	2.60513	-3.8485	0.754257	Rnaset2a
0.705	0.0486571	-2.60473	-3.849	-0.759	Phlda1
0.705	0.0488506	2.60141	-3.853	0.574758	Cryab
0.705	0.048866	2.60115	-3.8533	0.75693	Slc9a3r1
0.705	0.0488722	-2.60104	-3.8534	-0.614242	Slc22a21
0.705	0.0489348	-2.59998	-3.8547	-0.922782	Frmd5
0.705	0.0489555	-2.59962	-3.8552	-0.559765	Clec16a
0.706	0.0491024	-2.59713	-3.8582	-0.708373	Cck
0.707	0.0492608	-2.59444	-3.8615	-1.2065	Hmgb2
0.707	0.0492734	-2.59423	-3.8617	-0.971931	H2-M3
0.707	0.0492981	-2.59381	-3.8622	-0.697668	Grap2
0.707	0.0493989	-2.59211	-3.8643	-1.43164
0.707	0.0494303	-2.59158	-3.865	-0.652079	Tnip1
0.71	0.0498207	-2.58502	-3.8729	-0.950966	Zfp385a
0.71	0.0498493	-2.58455	-3.8735	-1.56923	Ascl2
0.71	0.0498913	-2.58385	-3.8744	-1.25641	Akr1c13
0.71	0.0499029	-2.58365	-3.8746	-0.579458	St7
0.71	0.0500098	-2.58187	-3.8768	-1.92909	Lifr
0.71	0.0501361	2.57977	-3.8793	0.657019	Fam173a
0.71	0.0501369	2.57976	-3.8793	1.04001	Mogat2
0.71	0.0501496	-2.57955	-3.8796	-1.16538	Edn3
0.71	0.0501579	-2.57941	-3.8798	-0.606974	Cebpa
0.711	0.0502919	-2.57719	-3.8825	-2.07723	Bst1
0.714	0.0505666	2.57266	-3.888	0.697327	LOC102642102
0.716	0.0508023	-2.56879	-3.8927	-0.857167	Pthlh
0.716	0.050901	-2.56718	-3.8947	-1.14244	Tmed1
0.716	0.0509049	-2.56712	-3.8947	-1.23772
0.716	0.0509127	-2.56699	-3.8949	-0.735549	Snhg5
0.719	0.0512861	2.56092	-3.9023	0.634307	Slc10a3
0.719	0.0513179	2.56041	-3.9029	1.0069	Hnf1b
0.719	0.0513328	-2.56017	-3.9032	-1.16941	Ccnb2
0.719	0.0513896	2.55925	-3.9043	0.779894	Psen2
0.72	0.0515572	2.55655	-3.9076	1.20116	Ghitm
0.72	0.0516546	-2.55498	-3.9095	-0.751119	Sez6l
0.72	0.0517801	-2.55297	-3.912	-2.93574	Junb
0.72	0.0518294	-2.55218	-3.913	-1.26773	Gng4
0.72	0.0519523	-2.55021	-3.9154	-1.2758	Mxd3
0.72	0.052015	-2.54921	-3.9166	-1.56009	Oprk1
0.72	0.0521151	2.54762	-3.9185	0.633638	Zfp758
0.72	0.0521931	-2.54638	-3.92	-1.41496
0.72	0.0522024	-2.54623	-3.9202	-0.917899	Ier2
0.72	0.052207	2.54616	-3.9203	0.552757	Lss
0.72	0.0522183	2.54598	-3.9205	0.548612	Hagh
0.72	0.052221	-2.54593	-3.9206	-0.530579	Fkbp11
0.72	0.0522423	-2.5456	-3.921	-0.680741	Pea15a
0.72	0.0522454	-2.54555	-3.9211	-0.943521	Gm21811
0.72	0.052283	-2.54495	-3.9218	-0.642096	Ngef
0.725	0.0526797	2.53869	-3.9294	0.626432	Ggh
0.725	0.0527981	-2.53683	-3.9317	-1.00909	Adi1
0.725	0.0529	-2.53523	-3.9337	-2.55777	Stac
0.725	0.0529232	2.53487	-3.9341	0.876356	Hist1h1c
0.727	0.0530629	-2.53269	-3.9368	-2.70742	Car1
0.727	0.0531259	2.53171	-3.938	0.641266	Fancc
0.73	0.0534056	-2.52736	-3.9433	-0.962075	Ccnd2
0.73	0.0535093	-2.52576	-3.9452	-0.696192	Rb1
0.73	0.0535505	2.52512	-3.946	0.977153	Crx
0.73	0.0537117	-2.52264	-3.9491	-0.69661	Rtkn
0.73	0.053726	-2.52242	-3.9493	-1.07082	Csn1s2a
0.73	0.0537663	-2.5218	-3.9501	-1.39744	Mucl2
0.73	0.0537842	2.52152	-3.9504	1.57683	Cd2
0.73	0.0538089	-2.52114	-3.9509	-2.0393	Nos1
0.73	0.0539254	2.51936	-3.9531	0.579573	Slc35b2
0.73	0.0539546	2.51891	-3.9536	0.661933	Ndufa3
0.73	0.0540141	2.518	-3.9547	0.677664	Fyttd1
0.73	0.0540991	2.5167	-3.9563	1.07086
0.731	0.0541813	2.51545	-3.9579	0.59162	Ddx47
0.731	0.0543467	2.51293	-3.961	0.911777	Kcna3
0.731	0.0543732	2.51253	-3.9614	1.10179	Rsad2
0.731	0.0544073	2.51201	-3.9621	1.03518	Ralgps2
0.732	0.0548132	-2.50587	-3.9696	-1.14946	Impa2
0.732	0.0548972	2.50461	-3.9711	0.595846	Tor3a
0.732	0.055029	-2.50263	-3.9736	-1.42586	Ncs1
0.732	0.0550393	-2.50248	-3.9738	-0.933373	Penk
0.732	0.0550793	-2.50188	-3.9745	-1.5812	Adipoq
0.732	0.0552163	2.49983	-3.977	0.817885	Kdm5b
0.732	0.0552495	-2.49934	-3.9776	-1.57095	Fcer1g
0.732	0.0553033	-2.49853	-3.9786	-1.75951
0.732	0.0553052	-2.49851	-3.9786	-0.922676	Nr4a2
0.732	0.0553715	-2.49752	-3.9798	-0.991695	Gadd45g
0.732	0.0553772	-2.49743	-3.9799	-0.570559
0.732	0.0553998	-2.4971	-3.9804	-1.73118	Cdx4
0.732	0.0554613	-2.49618	-3.9815	-0.560353	Jak3
0.732	0.0555481	-2.49489	-3.9831	-0.961631	Slc6a1
0.732	0.0555977	-2.49416	-3.984	-1.26918	Cldn4
0.732	0.0556026	-2.49408	-3.984	-2.6994	Usp4
0.732	0.0556336	2.49363	-3.9846	0.889367	Gpx5
0.732	0.0557796	2.49147	-3.9873	0.822501	Dctn5
0.732	0.0558323	-2.49069	-3.9882	-1.60413	Gzmg
0.732	0.0559595	-2.48882	-3.9905	-0.724458	1900-01-09
0.732	0.0559866	-2.48842	-3.991	-2.07178	Cahm
0.732	0.055989	-2.48838	-3.991	-0.999093	Spi1
0.732	0.0559942	-2.4883	-3.9911	-0.554547	Lmbr1l
0.732	0.0560679	-2.48722	-3.9925	-1.99976	Sult3a1
0.732	0.0560819	-2.48702	-3.9927	-1.63983	Dntt
0.732	0.0560882	2.48692	-3.9928	1.93594	Tph1
0.732	0.0561008	-2.48674	-3.9931	-1.11549	Sprr2d
0.732	0.0561845	-2.48551	-3.9946	-1.18937	2810417H13Rik
0.732	0.0562945	-2.4839	-3.9965	-1.25068	Polk
0.732	0.0563611	2.48293	-3.9977	0.828541
0.732	0.0564533	2.48158	-3.9994	0.650996	Plcg2
0.732	0.056529	2.48048	-4.0007	0.645706	Emb
0.732	0.05658	-2.47974	-4.0017	-0.580427	Ckmt1
0.732	0.0565966	-2.4795	-4.002	-1.13431	Cdca5
0.732	0.0566538	-2.47867	-4.003	-0.571837	Ldoc1l
0.732	0.0567032	-2.47795	-4.0039	-1.09571	Dffb
0.732	0.0567407	-2.47741	-4.0045	-0.664414	Bcl2
0.732	0.0567578	-2.47716	-4.0048	-0.991881	Gp5
0.732	0.0568255	-2.47618	-4.006	-2.33453	Itga5
0.732	0.0568383	-2.47599	-4.0063	-0.52156	Fpgs
0.732	0.0568644	2.47562	-4.0067	0.585382	Grk5
0.732	0.0568879	2.47527	-4.0071	0.855297	Ociad1
0.734	0.0570942	2.4723	-4.0108	0.775877	Cdc23
0.736	0.0573986	2.46793	-4.0162	0.553264	Anxa5
0.736	0.0574106	-2.46776	-4.0164	-0.809984	Rprm
0.74	0.0578122	2.46203	-4.0234	0.850353	Tsen15
0.74	0.0578448	-2.46157	-4.024	-1.70479	Epha2
0.742	0.0580845	-2.45818	-4.0282	-0.907722	Try5
0.742	0.0580876	-2.45813	-4.0282	-0.611989	Actn2
0.742	0.0581503	-2.45725	-4.0293	-0.717978	Pi4ka
0.742	0.0582019	-2.45652	-4.0302	-1.342	Ighv1-54
0.742	0.0583114	-2.45498	-4.0321	-1.14869	Nanog
0.743	0.0584311	-2.45329	-4.0342	-0.542366	Sox18
0.744	0.0585274	-2.45195	-4.0358	-1.1419	Hopx
0.744	0.0586423	2.45034	-4.0378	1.26596	Mug1
0.744	0.0588682	-2.44718	-4.0417	-0.606151	Tfap2b
0.744	0.0589547	-2.44598	-4.0432	-0.793792	Kcnd3
0.744	0.0589987	-2.44537	-4.0439	-1.88483	Ptprr
0.744	0.0590121	2.44518	-4.0441	0.510666	Hdac1
0.744	0.0590494	-2.44467	-4.0448	-1.01252	Dlx6os2
0.744	0.0591011	2.44395	-4.0457	0.752877	Scnm1
0.744	0.0591746	-2.44293	-4.0469	-0.679382	Crygb
0.744	0.0593647	-2.4403	-4.0502	-0.923714	Ctse
0.744	0.05941	-2.43968	-4.0509	-0.673192	Zp1
0.744	0.059434	2.43935	-4.0513	0.690464	Vps35
0.744	0.0594859	-2.43863	-4.0522	-1.53175	AA517858
0.744	0.0595149	2.43823	-4.0527	1.4555	Cmpk2
0.744	0.0595357	-2.43795	-4.0531	-1.29301	Chrna1
0.744	0.0595744	2.43741	-4.0537	0.559922	Gas7
0.744	0.0595757	2.4374	-4.0537	0.558122	Cdo1
0.744	0.0596319	2.43663	-4.0547	0.521815	Lmo7
0.744	0.0596654	-2.43617	-4.0553	-0.972889
0.744	0.0597483	2.43503	-4.0567	0.643669	Sfxn1
0.744	0.0597768	-2.43464	-4.0571	-0.801694	Rapsn
0.745	0.0599117	-2.43279	-4.0594	-1.88752	Igkv10-96
0.745	0.0599898	-2.43173	-4.0607	-0.920294	F2rl1
0.745	0.0600071	2.43149	-4.061	0.783802	B3galt6
0.745	0.0601023	-2.43019	-4.0626	-1.1631	Zic1
0.745	0.0602166	-2.42864	-4.0645	-0.848981	Gria2
0.745	0.0602284	2.42848	-4.0647	0.533895	Sart3
0.745	0.0603063	-2.42742	-4.066	-0.927996	Chaf1b
0.745	0.0603095	2.42738	-4.0661	0.775595	Irgm1
0.746	0.060455	2.42541	-4.0685	0.842288	Dennd4c
0.746	0.0605438	2.42421	-4.07	1.30457	Atp1b1
0.746	0.0606262	-2.4231	-4.0714	-0.596844	Sox18
0.746	0.0607191	2.42184	-4.0729	0.535383	S100b
0.746	0.0607679	-2.42119	-4.0737	-1.16258	Fcer1g
0.746	0.060929	-2.41902	-4.0764	-1.33618	Clcc1
0.746	0.0609503	2.41874	-4.0767	0.624216	Cbx6
0.746	0.0609838	-2.41829	-4.0773	-1.41616	Prps1l3
0.746	0.0609924	-2.41817	-4.0774	-0.781038	Hoxa4
0.746	0.0610242	-2.41775	-4.078	-0.598846	Macrod2
0.746	0.0610437	-2.41749	-4.0783	-2.31503	Nkx2-2
0.747	0.0611936	-2.41548	-4.0808	-0.821549	Phkb
0.747	0.0614549	2.412	-4.085	0.906582	Fgfr4
0.747	0.0614803	-2.41167	-4.0855	-1.62942	Krtap6-2
0.747	0.0614874	-2.41157	-4.0856	-1.19653	Galr1
0.747	0.0615091	-2.41128	-4.0859	-0.986593	Irf3
0.747	0.0615768	-2.41039	-4.087	-0.96424	Dsc3
0.747	0.0616446	-2.40949	-4.0882	-1.6493	Tdo2
0.747	0.0617324	2.40833	-4.0896	0.537386	Nde1
0.747	0.0618149	-2.40724	-4.0909	-2.13894
0.747	0.0618731	-2.40647	-4.0919	-0.994748	Hnrnph3
0.747	0.061884	-2.40632	-4.0921	-2.7832	Clec3b
0.747	0.0619106	2.40597	-4.0925	0.627612	Tox4
0.747	0.0619723	2.40516	-4.0935	0.807452	Olfr1507
0.747	0.062039	-2.40428	-4.0946	-1.51701	Afp
0.747	0.0620503	-2.40413	-4.0948	-1.29976	Abhd11os
0.747	0.0621096	-2.40335	-4.0957	-0.605119	Ltbp2
0.747	0.0621327	-2.40305	-4.0961	-1.26812	Adamts1
0.747	0.0621844	-2.40237	-4.0969	-1.64959
0.747	0.0622608	-2.40137	-4.0982	-0.960861	Pmfbp1
0.749	0.0624757	-2.39856	-4.1016	-0.551879	Aanat
0.749	0.0625859	-2.39712	-4.1034	-0.593378	Psmd11
0.749	0.0626618	-2.39614	-4.1046	-0.627108	Tsc2
0.749	0.062812	-2.39418	-4.107	-0.592487	Efhd2
0.749	0.0628703	-2.39343	-4.108	-1.03042	Mok
0.749	0.062942	-2.3925	-4.1091	-0.850273	Matn4
0.749	0.0629763	-2.39206	-4.1097	-0.653271	Glo1
0.749	0.0630158	-2.39154	-4.1103	-0.615376	Nnt
0.749	0.0630275	-2.39139	-4.1105	-0.957704	Tnc
0.749	0.0630627	-2.39094	-4.1111	-0.636389	Ppard
0.749	0.0631765	-2.38947	-4.1129	-1.8854	D7Bwg0826e
0.749	0.0632938	-2.38796	-4.1147	-0.615422	Ager
0.749	0.0633054	2.38781	-4.1149	2.12418	Hesx1
0.749	0.0633576	-2.38714	-4.1158	-1.59879	Gypa
0.749	0.0633636	-2.38706	-4.1159	-1.01043	C330027C09Rik
0.749	0.0634887	2.38545	-4.1178	0.621052	AW112010
0.749	0.0634906	-2.38543	-4.1179	-0.805844	Itgb2
0.75	0.0636046	2.38397	-4.1197	0.767567	Dock7
0.751	0.0637593	2.38199	-4.1221	0.766401	Hells
0.751	0.0638452	-2.3809	-4.1235	-1.97678	Cd151
0.752	0.0640074	-2.37883	-4.126	-1.06395	Tectb
0.752	0.0642205	-2.37613	-4.1294	-1.03571	Rspo1
0.752	0.0642721	2.37547	-4.1302	0.667522	Coq7
0.752	0.0642734	2.37546	-4.1302	0.499445	Fam101b
0.752	0.0643059	2.37505	-4.1307	0.504185	Cltc
0.752	0.0643201	-2.37487	-4.1309	-1.09321	Gm4120
0.752	0.0643205	-2.37486	-4.1309	-0.560296	Ptk2b
0.752	0.064388	-2.37401	-4.132	-0.547092	Pnoc
0.752	0.0644857	-2.37277	-4.1335	-1.35823	Tgfb3
0.752	0.0645244	2.37229	-4.1341	1.13332	Smarcd2
0.752	0.064541	-2.37208	-4.1344	-0.695853	Eef1a2
0.754	0.0647489	-2.36946	-4.1376	-0.751825	Gdf15
0.754	0.0649433	-2.36703	-4.1406	-1.05115	Tagln
0.754	0.0649801	-2.36656	-4.1412	-1.6723	Lilr4b
0.754	0.0650046	-2.36626	-4.1416	-0.973625	Plk4
0.754	0.0650081	-2.36622	-4.1416	-0.684591	Guca1a
0.756	0.0653301	-2.3622	-4.1466	-2.03635	Cd79a
0.756	0.0653796	2.36159	-4.1474	0.650564	Adam1a
0.756	0.0655059	2.36002	-4.1493	1.72422	Arhgap29
0.756	0.0655172	2.35988	-4.1495	0.847215	Eef1b2
0.756	0.0656682	2.35801	-4.1518	0.767376	Ccdc93
0.756	0.0656826	-2.35783	-4.152	-1.38995	Cst8
0.756	0.0657144	-2.35744	-4.1525	-0.70359	Nectin3
0.756	0.0657541	-2.35695	-4.1531	-0.978393	D17H6S56E-5
0.756	0.0657753	2.35668	-4.1534	1.25921	Syt6
0.757	0.0659178	2.35493	-4.1556	0.576578	Sumf1
0.757	0.0659666	-2.35433	-4.1564	-1.10966	Tes
0.758	0.0661257	-2.35237	-4.1588	-1.05939	Bpifb1
0.759	0.0662362	2.35102	-4.1605	0.652184	Cyp1b1
0.759	0.0662987	2.35025	-4.1614	0.500907	Dnajb11
0.76	0.0665079	2.34769	-4.1646	0.577767	Serinc3
0.76	0.066584	-2.34677	-4.1657	-1.35909	Cad
0.76	0.0666651	2.34578	-4.1669	1.73599	Ntrk2
0.76	0.0666665	-2.34576	-4.167	-1.29094	Maz
0.76	0.0667812	-2.34437	-4.1687	-1.04558	Cfh
0.76	0.0667831	-2.34435	-4.1687	-0.646785	Vipr2
0.761	0.0668861	-2.3431	-4.1703	-0.984017	Igkv9-120
0.761	0.0670561	-2.34104	-4.1728	-0.685553	Rps4x
0.761	0.0670652	-2.34093	-4.173	-0.94258
0.763	0.0675074	-2.3356	-4.1796	-0.779533	Gfap
0.763	0.067518	-2.33548	-4.1797	-0.732035	Slc4a7
0.763	0.0676398	2.33402	-4.1815	0.885967	Atp8a1
0.763	0.0677251	2.33299	-4.1828	0.563118	Zbtb20
0.763	0.0677289	2.33295	-4.1828	0.49623	Pnrc2
0.763	0.0677675	-2.33249	-4.1834	-0.674388	Igh-V3660
0.763	0.0678137	-2.33194	-4.1841	-0.622801	Lama1
0.763	0.0679588	-2.3302	-4.1862	-0.544358	Plekho1
0.763	0.0680191	-2.32949	-4.1871	-0.622994	Rhob
0.763	0.068077	2.3288	-4.188	0.827917	Tspan3
0.763	0.0681378	-2.32807	-4.1889	-0.530934	Anxa1
0.763	0.0682007	2.32733	-4.1898	1.03044	Kcnab1
0.763	0.0682273	2.32701	-4.1902	0.634037	Pafah2
0.763	0.0682525	-2.32671	-4.1906	-0.573166	Zcchc6
0.763	0.0682752	-2.32644	-4.1909	-1.81975	Gfap
0.763	0.0683345	2.32574	-4.1918	1.2402	D3Ertd246e
0.763	0.0684358	-2.32454	-4.1933	-1.09391	Ctf1
0.763	0.0684362	2.32454	-4.1933	1.54682	Ccna1
0.763	0.0685308	-2.32342	-4.1947	-1.10692	LOC102642634
0.763	0.0685514	2.32318	-4.195	1.43655	Trappc5
0.763	0.0685931	2.32268	-4.1956	1.919	Rab6a
0.763	0.0686504	-2.32201	-4.1964	-0.556251	Gm2682
0.763	0.0686628	2.32186	-4.1966	0.562728	Slc25a4
0.763	0.0686988	-2.32144	-4.1971	-0.529493	Cry1
0.763	0.068768	-2.32062	-4.1981	-0.78142	Vwf
0.763	0.0688341	2.31985	-4.1991	0.610523
0.764	0.0689629	-2.31833	-4.201	-1.05283	Alox12
0.764	0.0689983	-2.31792	-4.2015	-1.21737	Ap1b1
0.764	0.0691127	-2.31658	-4.2032	-0.682162	Agl
0.766	0.0693108	-2.31426	-4.206	-1.75563	Fabp4
0.767	0.0695099	2.31195	-4.2089	1.72561	Eif3l
0.767	0.0696121	2.31076	-4.2104	0.584496	Sec62
0.767	0.0696964	-2.30978	-4.2116	-0.582622	Gm10651
0.767	0.0697408	2.30927	-4.2122	0.709552	Pcnt
0.767	0.06975	-2.30916	-4.2124	-0.502858	Fcf1
0.767	0.0699588	-2.30674	-4.2154	-0.541291	Rtcb
0.767	0.0699699	2.30662	-4.2155	1.23764
0.767	0.0699725	2.30659	-4.2156	0.634993	Gtf3c4
0.767	0.070001	-2.30626	-4.216	-0.724576	Ugt1a1
0.768	0.0701528	-2.30451	-4.2181	-0.577324	Abcc8
0.769	0.0702928	-2.3029	-4.2201	-0.874732	Ccl17
0.771	0.0704908	-2.30063	-4.223	-0.682006	Ar
0.773	0.0708388	2.29665	-4.2279	0.484698	Emp3
0.773	0.0709663	-2.2952	-4.2297	-1.24426	Wnt10b
0.773	0.0709944	2.29488	-4.2301	1.34531	Daglb
0.773	0.0710283	-2.29449	-4.2306	-0.535178	Rnf149
0.773	0.0710541	-2.2942	-4.2309	-0.801648	Fcho1
0.773	0.0711995	-2.29255	-4.233	-1.55144	Snai1
0.773	0.0712284	2.29222	-4.2334	1.01834	Hdac3
0.773	0.0712359	2.29214	-4.2335	2.15674	Krt1
0.773	0.071251	-2.29197	-4.2337	-2.06307	Il1r2
0.773	0.0712782	2.29166	-4.2341	0.797958	Efnb2
0.773	0.0714112	-2.29016	-4.236	-2.19596	Hsd3b3
0.774	0.0715001	-2.28915	-4.2372	-0.647224	Avp
0.774	0.0716001	-2.28803	-4.2386	-1.28147	Pirb
0.774	0.0717813	2.28599	-4.2411	1.35479	Pax3
0.774	0.0717827	2.28597	-4.2412	0.665157	St8sia1
0.774	0.0717867	-2.28593	-4.2412	-0.641634	Mnat1
0.774	0.0718685	-2.28501	-4.2424	-0.506287	Eif6
0.774	0.0718957	2.2847	-4.2427	1.14154	Plxnd1
0.774	0.0720023	2.28351	-4.2442	0.971218	Aprt
0.775	0.0721038	-2.28237	-4.2456	-1.4258	AA414903
0.776	0.0722871	-2.28033	-4.2482	-1.80388	Prl3b1
0.776	0.0723313	-2.27983	-4.2488	-1.18474	Gabrr2
0.777	0.072457	2.27844	-4.2505	0.591754	Zfp942
0.777	0.072504	-2.27791	-4.2512	-0.686725	Nfil3
0.777	0.0725742	-2.27713	-4.2521	-0.639942	Tead4
0.777	0.072694	2.2758	-4.2538	0.813542	Mpdz
0.777	0.0728251	2.27435	-4.2556	0.542819	Cmbl
0.777	0.0729487	2.27299	-4.2573	2.19718	Bcl2a1d
0.777	0.0730341	2.27205	-4.2585	1.89006
0.777	0.0730368	-2.27202	-4.2585	-1.49406	Egr1
0.777	0.0732277	-2.26991	-4.2611	-1.70095	Rc3h2
0.777	0.0732308	-2.26988	-4.2612	-0.842012
0.777	0.0734067	2.26795	-4.2636	2.185	Hsf2
0.777	0.0735523	-2.26635	-4.2656	-0.838495	Prr5
0.777	0.0735785	-2.26607	-4.2659	-0.942846	Cdca7l
0.777	0.0736845	-2.26491	-4.2674	-1.47522	Oas1g
0.777	0.0737349	2.26436	-4.268	1.74504	Fcna
0.777	0.0737365	2.26434	-4.2681	0.954218	Cep250
0.777	0.0737817	-2.26385	-4.2687	-0.474071	Pqlc3
0.777	0.073814	-2.2635	-4.2691	-1.44548	Serpina10
0.777	0.0738854	2.26272	-4.2701	1.29416	Bysl
0.777	0.0738963	-2.2626	-4.2702	-1.61441	Pip4k2c
0.777	0.0739218	-2.26232	-4.2706	-1.75055	Atp1a1
0.777	0.0739526	2.26199	-4.271	1.1175	Actb
0.777	0.074023	2.26122	-4.2719	0.51349	Gatad2a
0.777	0.0740356	-2.26108	-4.2721	-1.78542	Cntn1
0.777	0.0740579	-2.26084	-4.2724	-2.45028	Cdkn3
0.777	0.0741241	-2.26012	-4.2733	-1.00721	Sox11
0.777	0.0741853	-2.25946	-4.2741	-1.22049
0.777	0.0743367	-2.25782	-4.2762	-1.02246	Nkx2-3
0.777	0.0743401	-2.25778	-4.2762	-0.649503	Tbl3
0.777	0.0744812	-2.25626	-4.2781	-2.58512	Arfgef1
0.777	0.0745249	-2.25579	-4.2787	-1.0052
0.777	0.0745278	-2.25575	-4.2787	-0.69801	Slc20a1
0.777	0.0745375	2.25565	-4.2789	0.471203	Sp100
0.777	0.0746621	-2.25431	-4.2805	-0.546553	Enpp1
0.777	0.0747057	-2.25384	-4.2811	-0.674761	Lnx1
0.777	0.0748651	2.25212	-4.2833	1.85689	Clpx
0.777	0.0748685	-2.25209	-4.2833	-0.908167	Capn10
0.777	0.075003	-2.25065	-4.2851	-0.844196	Hck
0.777	0.0750609	-2.25002	-4.2859	-1.40146
0.777	0.0750886	-2.24973	-4.2862	-0.561059	Nap1l1
0.777	0.075137	-2.24921	-4.2869	-0.725946	Aprt
0.777	0.0752514	-2.24799	-4.2884	-0.993318	Cdx1
0.777	0.0752561	-2.24794	-4.2885	-0.555652	Gdnf
0.777	0.0752983	-2.24749	-4.289	-0.763829	Ptgis
0.777	0.0753098	-2.24736	-4.2892	-1.59517	Mcm10
0.777	0.0753614	-2.24681	-4.2899	-1.31889	Usp42
0.777	0.0753686	2.24674	-4.29	0.59791	Psat1
0.779	0.0756114	2.24415	-4.2932	0.767018	Prpmp5
0.78	0.0757804	2.24236	-4.2954	0.483668	Ptprg
0.78	0.0758924	2.24117	-4.2969	0.47922	Prdx3
0.78	0.0758973	-2.24112	-4.297	-0.588147	Il5
0.78	0.075957	2.24049	-4.2977	1.00247	Pts
0.78	0.075992	-2.24012	-4.2982	-1.43531	Csf3r
0.78	0.076057	-2.23943	-4.2991	-0.815339	Grsf1
0.78	0.0761827	-2.23811	-4.3007	-1.03291	Foxd1
0.78	0.0761838	2.2381	-4.3007	0.609415	Gnrhr
0.781	0.076389	2.23594	-4.3034	1.01437	Ptger3
0.781	0.0765127	-2.23464	-4.305	-0.815786	Kif3a
0.781	0.0765756	2.23398	-4.3058	0.793334	Ifna9
0.781	0.0765849	-2.23388	-4.306	-1.12104	Kif22
0.782	0.076722	-2.23245	-4.3078	-1.00992	Sfrp2
0.782	0.0768289	-2.23133	-4.3091	-0.643579	Pop4
0.782	0.0768627	2.23098	-4.3096	1.03519	Il18bp
0.783	0.0769467	-2.2301	-4.3107	-0.534357	Il13ra1
0.783	0.077017	-2.22937	-4.3116	-0.471726	Dbndd2
0.783	0.0771588	-2.22789	-4.3134	-1.79734	Mapk7
0.783	0.0772561	-2.22688	-4.3147	-0.938229	Ighv5-12
0.783	0.0772721	2.22672	-4.3149	0.597232	Ptdss1
0.783	0.0772723	2.22671	-4.3149	1.5173	Gcsam
0.783	0.0773702	2.2257	-4.3162	0.796351	Glud1
0.783	0.0773934	-2.22546	-4.3165	-1.4427	Fxyd7
0.783	0.0776173	2.22314	-4.3193	0.471405	Sc5d
0.783	0.0777282	-2.222	-4.3208	-2.46053	Mtv43
0.783	0.0778328	-2.22092	-4.3221	-1.16777	Ngf
0.783	0.0778904	-2.22033	-4.3228	-1.03141	Myl3
0.783	0.0779142	-2.22008	-4.3232	-0.737996	Bcl3
0.783	0.077943	2.21979	-4.3235	1.16973	Mndal
0.783	0.0780162	2.21903	-4.3245	0.612002	Mx2
0.783	0.0780376	2.21881	-4.3247	0.491196	Bmi1
0.783	0.0780385	2.2188	-4.3247	0.688829	Mast3
0.783	0.0780879	-2.2183	-4.3254	-1.66818	Klk1b26
0.784	0.0781803	-2.21735	-4.3266	-1.2211	Apoa5
0.785	0.0783575	2.21554	-4.3288	0.601591	Plpp1
0.786	0.0785143	2.21393	-4.3308	0.513831	Fbxl3
0.786	0.0785802	-2.21326	-4.3317	-1.52839	H2-T24
0.787	0.0787581	-2.21145	-4.3339	-0.885832	Klra7
0.787	0.0788612	-2.2104	-4.3352	-0.637201	Gria2
0.788	0.0789944	-2.20905	-4.3369	-0.70858	Ppp1r2
0.789	0.0791828	-2.20714	-4.3393	-0.600012	Il11
0.79	0.0794256	2.20469	-4.3423	0.912613	Calcr
0.79	0.0795262	2.20368	-4.3436	1.42047	Apobec2
0.79	0.0796303	2.20263	-4.3449	0.475926	Ei24
0.79	0.0796672	2.20226	-4.3454	0.923933	H2-M3
0.79	0.0797075	-2.20186	-4.3459	-1.20302	Ramp3
0.79	0.0797902	2.20103	-4.3469	0.592785	Nr1h2
0.79	0.0798031	-2.2009	-4.3471	-1.23326	Wisp2
0.79	0.0798949	2.19998	-4.3482	0.521896	Fam107b
0.79	0.0799113	-2.19981	-4.3484	-1.61179	Fmod
0.79	0.080159	-2.19734	-4.3515	-0.550596	Fubp1
0.79	0.0802996	-2.19594	-4.3532	-1.18022	Atf3
0.79	0.0803829	-2.19511	-4.3543	-0.535574	Ttr
0.79	0.0804125	2.19481	-4.3546	1.23784	Chfr
0.79	0.0804521	2.19442	-4.3551	0.483328	Gpr137b-ps
0.79	0.0805028	-2.19392	-4.3558	-0.461398	Sertad1
0.79	0.0806458	-2.1925	-4.3575	-0.570152	Zbtb37
0.79	0.0807286	2.19168	-4.3586	0.568166	Irf9
0.79	0.0807392	-2.19157	-4.3587	-0.728638	Mmp7
0.79	0.0807907	-2.19106	-4.3593	-1.1108	Magea7-ps
0.79	0.080876	-2.19022	-4.3604	-1.28769	Cnn1
0.79	0.0810203	-2.18879	-4.3622	-0.895455	Kcnj1
0.79	0.0810694	2.18831	-4.3628	1.12851	Aif1
0.79	0.0811295	-2.18772	-4.3635	-0.478277	Trim47
0.79	0.0812548	-2.18648	-4.365	-0.85442	Tlm
0.79	0.0813344	-2.1857	-4.366	-1.5336	Esr2
0.79	0.0813454	-2.18559	-4.3661	-0.50223	Ywhaz
0.79	0.0813845	-2.18521	-4.3666	-1.28285	Dnaaf5
0.79	0.0813884	-2.18517	-4.3667	-0.496296	Usp39
0.79	0.0815091	2.18399	-4.3681	0.97634	Tfdp1
0.79	0.0816549	2.18256	-4.3699	1.01637	Ckm
0.79	0.0817958	-2.18118	-4.3716	-0.87276	Gch1
0.79	0.0818329	2.18082	-4.3721	0.509208	Tapbp
0.79	0.0818428	2.18072	-4.3722	0.717369	Fgf9
0.79	0.0818847	-2.18031	-4.3727	-1.1321
0.79	0.0819202	-2.17997	-4.3732	-0.597765	Mapk6
0.79	0.0820069	-2.17912	-4.3742	-0.640744	Slc1a1
0.79	0.082212	-2.17713	-4.3767	-1.59845	Ckap2
0.79	0.082254	2.17672	-4.3772	0.635623	Cpxm2
0.79	0.0823517	-2.17577	-4.3784	-0.455407	Lmo1
0.79	0.0824174	-2.17513	-4.3792	-0.648204	Clcn1
0.79	0.0824925	-2.17441	-4.3801	-1.49598	Grin2a
0.79	0.0825395	2.17395	-4.3807	0.704505	Snapc2
0.79	0.0826365	-2.17301	-4.3818	-0.480842	Sdc2
0.79	0.0826425	-2.17296	-4.3819	-0.834586	Gja4
0.79	0.0827384	2.17203	-4.3831	0.53717	Cyb5b
0.79	0.0828028	2.17141	-4.3838	1.82657	Ubd
0.79	0.0828038	-2.1714	-4.3838	-0.465219	Zfp28
0.79	0.0828999	2.17047	-4.385	1.26166	Olfr15
0.79	0.0829355	2.17013	-4.3854	0.635458	Ces1d
0.79	0.083023	2.16929	-4.3865	0.681701	Faap20
0.79	0.0830265	-2.16926	-4.3865	-0.611233	Prkcz
0.79	0.0830432	-2.1691	-4.3867	-1.26275	Tsx
0.79	0.083052	-2.16901	-4.3868	-0.823554	Kif2c
0.79	0.0831055	-2.1685	-4.3875	-0.780288	Pik3c2a
0.79	0.0831386	-2.16818	-4.3879	-1.06444	Fst
0.79	0.0831507	-2.16806	-4.388	-1.4995	Rhd
0.79	0.0832112	2.16748	-4.3887	1.0574	AI506816
0.79	0.0832967	-2.16666	-4.3897	-0.943633
0.79	0.0833346	-2.1663	-4.3902	-1.20308	Ctsb
0.79	0.0833982	-2.16569	-4.391	-1.28749	Ccl1
0.79	0.0834344	-2.16535	-4.3914	-0.534782	Retn
0.79	0.0834444	-2.16525	-4.3915	-0.997831
0.79	0.0835425	-2.16431	-4.3927	-0.944748	Ppfia4
0.79	0.0836325	-2.16345	-4.3938	-2.10068	Fem1b
0.79	0.0837233	2.16259	-4.3948	1.06709	Gnat1
0.79	0.0838327	2.16155	-4.3961	0.702914	Foxf2
0.79	0.0838795	-2.1611	-4.3967	-0.791792	Trp53
0.79	0.083892	-2.16098	-4.3968	-0.567205	BC026585
0.79	0.0839086	-2.16082	-4.397	-0.807186	Gm13202
0.79	0.084122	-2.1588	-4.3996	-0.540561	Srgap2
0.79	0.0841645	-2.1584	-4.4001	-0.978627	Eif2s3y
0.79	0.0841862	2.15819	-4.4003	0.844766	Gstm3
0.79	0.0842604	2.15749	-4.4012	1.17069	Matn2
0.79	0.0842974	2.15714	-4.4016	1.41546	Arcn1
0.79	0.0843576	2.15657	-4.4023	0.723973	Bid
0.79	0.0843835	2.15632	-4.4026	0.476435	Entpd2
0.79	0.0843926	2.15624	-4.4028	0.765494	Pcsk5
0.79	0.0844034	-2.15614	-4.4029	-1.51824	Klf12
0.79	0.0844184	2.15599	-4.4031	1.44067	Ifit3
0.79	0.0845709	-2.15456	-4.4049	-0.677215	Ms4a1
0.79	0.0846276	-2.15402	-4.4055	-2.30137
0.79	0.0846557	-2.15376	-4.4059	-0.716267	Srp54b
0.79	0.08467	2.15362	-4.406	0.893568
0.79	0.0847113	-2.15323	-4.4065	-1.00665	Cntn4
0.79	0.0847792	-2.15259	-4.4073	-0.493803	Nfkb2
0.79	0.0848126	2.15228	-4.4077	1.25784	Gm21992
0.79	0.0848663	-2.15178	-4.4083	-0.846741	Adck1
0.79	0.084881	2.15164	-4.4085	1.24744	Gpx7
0.79	0.0849062	2.1514	-4.4088	0.631886	Gbe1
0.79	0.0849199	-2.15127	-4.4089	-0.884927	Rfc1
0.79	0.0850964	2.14962	-4.411	1.40958	Fabp1
0.79	0.0851508	-2.14911	-4.4116	-1.34633	Elp5
0.79	0.0852333	2.14834	-4.4126	0.533774	Man2b1
0.79	0.085302	2.1477	-4.4134	0.455898	Pld1
0.79	0.0853992	-2.14679	-4.4145	-1.33124	Klra2
0.79	0.0854231	-2.14657	-4.4148	-0.533805	Nkx2-9
0.79	0.0854243	-2.14656	-4.4148	-0.746085	Vnn1
0.791	0.0855606	-2.14529	-4.4164	-0.958033	Frg1
0.792	0.0857426	-2.14359	-4.4185	-0.597808	Ccr1
0.792	0.0857933	-2.14312	-4.4191	-1.23009	Plaur
0.793	0.0859603	2.14157	-4.4211	0.659468	Sparc
0.793	0.0861607	2.13972	-4.4234	0.614016	Mfi2
0.793	0.0861622	-2.13971	-4.4234	-2.63842	Gsg2
0.793	0.0863137	-2.13831	-4.4251	-1.33093	Hp
0.793	0.0863963	-2.13754	-4.4261	-1.08862	Myh6
0.793	0.086421	-2.13732	-4.4264	-1.65598	Cdh8
0.793	0.0864258	-2.13727	-4.4264	-0.818319	S100a1
0.793	0.0864319	-2.13722	-4.4265	-0.5341	Tcf3
0.793	0.0867886	-2.13394	-4.4306	-1.36163	Metap2
0.793	0.0867889	2.13394	-4.4306	1.17931	Map3k7
0.793	0.0868078	-2.13376	-4.4308	-1.7432	Clec4a2
0.793	0.0868136	-2.13371	-4.4309	-0.961919	Il2
0.793	0.0868591	-2.13329	-4.4314	-0.49692	Gfer
0.793	0.0869223	-2.13271	-4.4321	-1.11491	Krt2
0.793	0.0869788	2.1322	-4.4328	0.480992	Smpdl3a
0.793	0.0870755	2.13131	-4.4339	0.493644	Col9a3
0.793	0.0871208	2.1309	-4.4344	0.61574	Npl
0.793	0.0871325	2.13079	-4.4345	0.631694	Upf3b
0.793	0.0871563	-2.13058	-4.4348	-1.42011	Zfp36
0.793	0.0871865	2.1303	-4.4351	0.548327	Uros
0.793	0.087337	2.12893	-4.4368	0.483239	Fkbp9
0.793	0.0875026	2.12742	-4.4387	0.466055	Stt3a
0.793	0.0875227	-2.12724	-4.4389	-0.478869	Dxo
0.793	0.0875984	-2.12655	-4.4398	-0.908913	Glipr2
0.793	0.0876412	-2.12616	-4.4403	-2.12528	Akap7
0.793	0.0876995	-2.12563	-4.4409	-1.82272	Srpk3
0.793	0.0877103	-2.12554	-4.4411	-1.12241	Srms
0.793	0.0877314	2.12534	-4.4413	0.774475	Emc10
0.793	0.0877463	2.12521	-4.4415	0.641521	Prmt5
0.793	0.0878044	-2.12468	-4.4421	-0.602301	Bzw2
0.793	0.087935	-2.1235	-4.4436	-0.833523	Mef2b
0.793	0.0880102	2.12282	-4.4445	0.561752	Slc11a1
0.793	0.0880502	-2.12246	-4.4449	-0.629544	Lyl1
0.793	0.088109	2.12193	-4.4456	0.99245	P2rx4
0.795	0.0884034	-2.11928	-4.4489	-0.472143	Anapc15
0.795	0.0885292	-2.11815	-4.4503	-0.774225	Krt83
0.795	0.0886317	-2.11723	-4.4514	-0.997321
0.795	0.0887128	-2.1165	-4.4523	-0.901501
0.795	0.0887294	-2.11635	-4.4525	-0.51374	Map2k3
0.795	0.0887649	-2.11603	-4.4529	-0.996658	Dbt
0.795	0.0887674	-2.11601	-4.453	-0.475521	Net1
0.795	0.0887845	-2.11586	-4.4531	-0.451907	Trim13
0.795	0.0888702	-2.11509	-4.4541	-0.4626	Tubb2a
0.795	0.0889717	-2.11418	-4.4552	-0.517088	S100a5
0.795	0.0889994	-2.11394	-4.4555	-0.707218	Chmp4b
0.795	0.0890706	-2.1133	-4.4563	-2.05764	Htr2c
0.795	0.0890707	-2.1133	-4.4563	-1.30469	Iglc1
0.795	0.0892387	-2.1118	-4.4582	-0.672132	Snapc3
0.795	0.0892728	-2.1115	-4.4586	-0.487021	Kif3c
0.796	0.0894507	2.10992	-4.4606	0.476832	Clptm1
0.796	0.0895572	2.10897	-4.4617	1.87363	Mef2a
0.796	0.0895612	-2.10894	-4.4618	-0.533091	Sez6
0.797	0.0897503	2.10726	-4.4639	0.739961	Plac9b
0.798	0.0899062	-2.10588	-4.4656	-0.728353	Lama3
0.8	0.0901523	-2.10371	-4.4683	-0.670279	Macrod2
0.8	0.0902246	2.10308	-4.4691	1.41515	Bmp7
0.8	0.0903102	-2.10232	-4.47	-0.510788	Elac2
0.8	0.0903772	-2.10173	-4.4708	-0.535615	Cenpv
0.801	0.0905423	-2.10029	-4.4726	-1.39226	Nr2f2
0.801	0.0906425	-2.09941	-4.4737	-0.566757	Cpne6
0.801	0.0907103	-2.09881	-4.4744	-0.592024	Scamp2
0.801	0.0907187	-2.09874	-4.4745	-0.527701	Plp1
0.801	0.0907975	-2.09805	-4.4754	-2.31739	Obp1b
0.801	0.090835	2.09772	-4.4758	0.642717	Sdc1
0.801	0.091055	-2.0958	-4.4782	-2.91098	Gp1ba
0.801	0.0910721	2.09566	-4.4784	0.490733	Atox1
0.801	0.0911811	2.09471	-4.4795	0.476393	Akr1c21
0.801	0.0912373	-2.09422	-4.4802	-0.532718	Mad2l1
0.801	0.0912578	2.09404	-4.4804	0.457711	Lancl2
0.801	0.0913709	-2.09306	-4.4816	-0.641396	Mark2
0.801	0.0913942	2.09285	-4.4819	0.802368	Alg5
0.801	0.0914799	2.09211	-4.4828	0.494474	Slc46a1
0.801	0.0915958	2.09111	-4.484	1.36312	Xrn1
0.801	0.0916516	2.09062	-4.4846	0.541323	Gpx2
0.801	0.0916541	2.0906	-4.4847	1.13699	Dmkn
0.801	0.0916809	2.09037	-4.485	0.499391	Uvrag
0.801	0.0917892	2.08943	-4.4861	0.751736	Ly86
0.801	0.091813	-2.08923	-4.4864	-0.54186	Nr2f2
0.802	0.0920053	-2.08757	-4.4885	-0.467782	Gm15421
0.802	0.0920606	2.08709	-4.4891	0.686007	Mcee
0.802	0.0921339	2.08646	-4.4898	0.80911	Mob1b
0.803	0.0923007	2.08503	-4.4916	0.503338	Wdr48
0.804	0.0924559	-2.08369	-4.4933	-0.852506	Slc6a13
0.806	0.0928316	-2.08048	-4.4973	-1.63175	2610001J05Rik
0.806	0.0928593	-2.08024	-4.4976	-0.748273	LOC102642862
0.806	0.0930507	-2.07861	-4.4996	-1.01825
0.806	0.093099	-2.0782	-4.5002	-0.776418	Nmur1
0.806	0.0932437	2.07697	-4.5017	0.4908	Tox4
0.806	0.0932519	-2.0769	-4.5018	-0.877446	Folh1
0.806	0.0932539	-2.07688	-4.5018	-0.430065	Hnrnpa1
0.806	0.0932764	2.07669	-4.502	0.666304	Igfbp7
0.806	0.0933267	-2.07626	-4.5026	-0.900076	Klk6
0.806	0.0934559	-2.07517	-4.5039	-1.13959	Bard1
0.806	0.093514	2.07467	-4.5046	0.564646	Sp100
0.806	0.0936178	2.0738	-4.5057	2.16181	Rad51
0.806	0.0936183	-2.07379	-4.5057	-0.492762	Rgs3
0.806	0.0936451	2.07356	-4.5059	0.436985	Gsg1
0.806	0.0936902	-2.07318	-4.5064	-1.79493	Mup3
0.806	0.0938857	-2.07153	-4.5085	-0.932666	Gria2
0.806	0.0939321	-2.07114	-4.509	-1.13571	Hoxc5
0.806	0.0940015	-2.07056	-4.5097	-1.72414	Smpd1
0.806	0.0940661	-2.07001	-4.5104	-0.489021	Gng3
0.806	0.0940949	2.06977	-4.5107	0.510275	Iars2
0.806	0.0941043	-2.06969	-4.5108	-1.22204	Tnfrsf9
0.806	0.0941222	-2.06954	-4.511	-0.823349	Jund
0.806	0.0941259	-2.06951	-4.511	-0.662263	Igsf8
0.807	0.0943045	-2.06801	-4.5129	-0.427818	1110008P14Rik
0.807	0.0944043	2.06717	-4.5139	0.534075	Dap
0.807	0.094437	-2.06689	-4.5143	-0.500104	Mecr
0.807	0.0946081	2.06546	-4.5161	0.430854	Gm7664
0.807	0.094723	-2.0645	-4.5173	-1.42706	Fgl2
0.807	0.0948466	2.06347	-4.5185	0.59324
0.807	0.0948899	2.06311	-4.519	0.624711	Clcn4
0.807	0.0948919	-2.06309	-4.519	-1.36301	Syt10
0.807	0.0949422	-2.06267	-4.5195	-1.62166	Junb
0.807	0.0949477	-2.06262	-4.5196	-0.440601	Tagln2
0.807	0.094989	-2.06228	-4.52	-0.586875	Ckmt1
0.808	0.0952552	-2.06006	-4.5228	-1.25577	Stmn2
0.808	0.0953927	2.05892	-4.5242	0.600268	Bmpr1a
0.808	0.0954377	-2.05855	-4.5247	-1.43101	Il6
0.808	0.0954864	2.05815	-4.5252	0.610891	Gjb2
0.808	0.0955297	-2.05779	-4.5256	-0.50382	Rabggta
0.808	0.0955401	-2.0577	-4.5257	-0.739595	Itga3
0.808	0.0956253	-2.057	-4.5266	-0.759551	Cacna1b
0.808	0.0956586	-2.05672	-4.527	-0.965049	Bub1
0.809	0.0959551	-2.05427	-4.53	-0.928303	Tead4
0.809	0.0959918	-2.05397	-4.5304	-1.403	Lrmp
0.809	0.096148	-2.05268	-4.532	-0.505261	Cuedc2
0.809	0.0962418	2.05191	-4.533	1.49219
0.809	0.0963337	2.05116	-4.5339	0.593471	Cradd
0.809	0.0963388	2.05111	-4.534	0.522084	Erp44
0.809	0.0963828	-2.05075	-4.5344	-1.17537	Sphk1
0.809	0.0964247	2.05041	-4.5348	0.562331	Gm2a
0.809	0.0965219	2.04961	-4.5358	0.493173	Apod
0.809	0.0965787	-2.04915	-4.5364	-0.518685	Prkar1b
0.809	0.0966178	2.04883	-4.5368	0.831344
0.809	0.0966327	-2.0487	-4.537	-1.68772	Dntt
0.809	0.0966444	-2.04861	-4.5371	-1.80397	4922502D21Rik
0.809	0.0967145	2.04804	-4.5378	0.518787	Xpnpep1
0.809	0.0967846	-2.04746	-4.5385	-1.29898	Ryr1
0.809	0.0968124	2.04723	-4.5388	0.679727	Psip1
0.809	0.0968445	-2.04697	-4.5391	-0.506788	Pfdn5
0.809	0.09686	2.04685	-4.5393	0.53186	Etfdh
0.81	0.0970878	-2.04499	-4.5416	-1.61737	Cox14
0.81	0.0972403	-2.04375	-4.5432	-0.473012	Hcn1
0.81	0.0972635	2.04356	-4.5434	0.627585	Ppil2
0.81	0.0972864	-2.04337	-4.5436	-1.01596	Cdc25c
0.81	0.0973715	-2.04268	-4.5445	-0.480783	Arhgdig
0.81	0.0973897	-2.04253	-4.5447	-0.582285	Coro2b
0.81	0.0974423	2.04211	-4.5452	0.475244	Snx5
0.81	0.0976312	-2.04058	-4.5471	-0.671247	Nsg1
0.81	0.0976367	-2.04053	-4.5472	-1.07364	Aspm
0.81	0.0976666	-2.04029	-4.5475	-1.11707
0.811	0.0979261	-2.03819	-4.5501	-0.769788
0.811	0.0979596	-2.03792	-4.5504	-0.554974	Mob2
0.811	0.0980113	2.0375	-4.5509	0.603959	Dnajc3
0.811	0.0981073	-2.03673	-4.5519	-0.491499	Akr1b8
0.811	0.09814	-2.03647	-4.5522	-1.30459	Sox3
0.811	0.0982855	2.0353	-4.5537	0.771972	Bmp6
0.811	0.0983062	-2.03513	-4.5539	-0.424847	Taf1a
0.811	0.0983607	-2.03469	-4.5545	-0.85646	Scand1
0.811	0.0983774	2.03456	-4.5546	0.529193	Ldha
0.812	0.0986825	2.03211	-4.5577	0.866604	Tspan31
0.812	0.0987107	2.03188	-4.558	0.690373	Cr1l
0.812	0.0987843	2.0313	-4.5587	0.422285	Gstp1
0.812	0.0989741	-2.02978	-4.5606	-0.481876	Tbp
0.812	0.0989904	-2.02965	-4.5607	-0.630856	Cd19
0.812	0.0990327	-2.02931	-4.5612	-0.437615	Msn
0.812	0.099139	2.02846	-4.5622	0.695505	Zfp932
0.812	0.0991738	-2.02819	-4.5626	-0.876699	Braf
0.812	0.0992223	-2.0278	-4.5631	-2.69088	Tac1
0.812	0.0992435	-2.02763	-4.5633	-0.605461	Oc90
0.812	0.0992959	2.02722	-4.5638	0.488647	Idua
0.812	0.0993291	-2.02695	-4.5641	-0.868245	Tmsb10
0.814	0.0996226	-2.02462	-4.567	-1.45265	Pramel6
0.815	0.0998746	-2.02263	-4.5695	-0.895159
0.815	0.0998841	-2.02255	-4.5696	-0.586044	Marcksl1
0.817	0.100197	-2.02008	-4.5727	-1.33695	Serpinb1a
0.818	0.100405	-2.01844	-4.5747	-0.739774
0.819	0.100513	-2.0176	-4.5758	-0.611905	Tubb4b
0.819	0.100567	-2.01717	-4.5763	-1.23209	Lfng
0.819	0.100641	2.01659	-4.577	0.573473	D10Wsu102e
0.819	0.100707	-2.01607	-4.5777	-0.948121	Myh4
0.819	0.100801	-2.01534	-4.5786	-0.768214	Spsb1
0.819	0.100896	-2.01459	-4.5795	-0.978765	Hsd3b1
0.819	0.100996	-2.01381	-4.5805	-0.90192	Cebpb
0.819	0.101001	2.01377	-4.5806	0.555761	Slc31a1
0.819	0.101062	-2.01329	-4.5812	-1.20286	Mrps16
0.819	0.101127	2.01279	-4.5818	0.45355	Stk11ip
0.819	0.101197	-2.01224	-4.5825	-1.4004	Gad2
0.819	0.101264	2.01172	-4.5831	0.757902	Tff1
0.82	0.101531	-2.00964	-4.5857	-1.38592	Elavl2
0.82	0.101542	-2.00956	-4.5858	-0.681405	Gm11944
0.82	0.10164	-2.0088	-4.5868	-0.501189	Tnk2
0.82	0.101701	2.00833	-4.5873	0.517453	Leprot
0.82	0.101717	-2.0082	-4.5875	-0.733339	Blk
0.821	0.101844	2.00721	-4.5887	0.531284	Acin1
0.821	0.101919	2.00664	-4.5895	0.429214	Kdelr3
0.821	0.102079	-2.0054	-4.591	-0.74523	Grem2
0.821	0.10217	-2.00469	-4.5919	-0.732378	Tpst2
0.821	0.102237	-2.00417	-4.5925	-1.90977	6330403K07Rik
0.821	0.102336	-2.00342	-4.5935	-0.424246	Thop1
0.821	0.102462	-2.00244	-4.5947	-0.618845	Serpinf2
0.821	0.102488	2.00225	-4.5949	0.529519
0.821	0.102681	2.00076	-4.5968	0.898564	Ifit1
0.821	0.102763	-2.00013	-4.5976	-0.554767	Sstr3
0.821	0.102769	-2.00009	-4.5976	-0.874909	Plg
0.821	0.102786	1.99996	-4.5978	1.79216	Ccr5
0.821	0.102826	1.99964	-4.5982	1.60609	Sord
0.821	0.102882	-1.99922	-4.5987	-1.17566	Angptl4
0.821	0.102892	-1.99914	-4.5988	-0.907829	Eln
0.821	0.102971	-1.99853	-4.5996	-1.64581	Slc10a1
0.821	0.103003	-1.99829	-4.5999	-2.50105	Mrpl50
0.821	0.103154	1.99714	-4.6013	0.585988	Glb1
0.821	0.103235	1.99651	-4.6021	0.614892	Bik
0.821	0.103239	-1.99649	-4.6021	-0.783659	Olfr91
0.821	0.103327	-1.99581	-4.603	-0.591364	Spink1
0.821	0.103344	1.99569	-4.6031	1.38223	Snrnp27
0.821	0.10344	-1.99495	-4.604	-1.13432	Hsd3b1
0.821	0.103476	1.99468	-4.6044	0.432802	Car3
0.821	0.10354	-1.99419	-4.605	-0.592805	Ltb4r1
0.821	0.103603	1.99371	-4.6056	0.944496	Rgr
0.821	0.103716	-1.99285	-4.6066	-0.78474	Kcnj1
0.821	0.103753	1.99257	-4.607	2.1752	Dynlt1b
0.821	0.103817	-1.99209	-4.6076	-1.66094	Mrpl46
0.821	0.103916	-1.99134	-4.6085	-0.723153	Klf10
0.821	0.10409	1.99002	-4.6102	0.536143	St3gal6
0.821	0.104209	-1.98911	-4.6113	-0.690153	Ccdc152
0.821	0.104219	1.98904	-4.6114	1.05077	Glb1
0.821	0.10428	1.98858	-4.612	0.419808	H13
0.821	0.104363	-1.98795	-4.6128	-0.816082	Cuzd1
0.821	0.104418	-1.98754	-4.6133	-1.1748	Aanat
0.821	0.10443	-1.98745	-4.6134	-1.13254	Slc16a8
0.821	0.104458	1.98724	-4.6136	0.456602	Lsm14b
0.821	0.104459	-1.98723	-4.6136	-1.68087	A530040E14Rik
0.821	0.104539	-1.98662	-4.6144	-0.646772	Scn1b
0.821	0.104637	-1.98589	-4.6153	-1.44303	Sox6
0.821	0.104637	-1.98588	-4.6153	-1.60262	Bach1
0.821	0.104702	-1.9854	-4.6159	-0.496084	Poldip3
0.821	0.104819	-1.98451	-4.617	-1.2628	Pink1
0.821	0.104849	-1.98429	-4.6173	-1.18453	Nell2
0.821	0.1049	-1.98391	-4.6178	-0.898814	Ntan1
0.822	0.105079	1.98257	-4.6195	0.523188	Usp24
0.822	0.105222	1.98149	-4.6208	0.791654	Cd86
0.822	0.105386	1.98027	-4.6223	0.708177	Cebpzos
0.822	0.105432	-1.97993	-4.6228	-0.483992	Ccl4
0.822	0.105494	-1.97946	-4.6233	-0.743125	Col18a1
0.822	0.105695	1.97796	-4.6252	0.556355	Ciao1
0.822	0.105713	-1.97783	-4.6254	-1.15859	Pde1c
0.822	0.105775	1.97737	-4.6259	1.56717	Zfp93
0.822	0.105796	-1.97721	-4.6261	-0.566881	Abi1
0.822	0.105849	-1.97682	-4.6266	-0.712546	Dab1
0.822	0.105874	-1.97663	-4.6269	-1.13474	C330007P06Rik
0.822	0.105916	-1.97631	-4.6273	-0.478847	S100a3
0.822	0.106016	-1.97557	-4.6282	-0.517506	Msh3
0.822	0.106038	-1.97541	-4.6284	-1.10545	Nup188
0.822	0.106134	-1.9747	-4.6293	-1.00352	Dlgap5
0.822	0.106184	-1.97432	-4.6297	-0.563556	Lig1
0.822	0.106228	1.974	-4.6301	0.450943	Nupr1
0.822	0.10623	1.97399	-4.6302	0.665821	Map4k4
0.822	0.106235	-1.97395	-4.6302	-0.408676	Csk
0.822	0.106379	1.97288	-4.6315	0.513841	Kalrn
0.822	0.106422	-1.97256	-4.6319	-1.48259	Cidec
0.822	0.106704	1.97048	-4.6345	0.5057	Apip
0.822	0.106749	-1.97015	-4.6349	-0.553257	Tle3
0.822	0.106758	-1.97008	-4.635	-0.437528	Tnfrsf18
0.822	0.106974	1.96849	-4.637	0.402802	AI464131
0.822	0.106981	-1.96844	-4.6371	-0.645334	Traip
0.822	0.107237	-1.96656	-4.6394	-2.45901	Dsp
0.822	0.107499	-1.96464	-4.6418	-1.5738	Col6a1
0.822	0.107517	1.96451	-4.642	1.02524	Ly9
0.822	0.107573	-1.9641	-4.6425	-1.69365	Igkv9-120
0.822	0.107656	-1.96349	-4.6432	-0.695479	Lifr
0.822	0.107714	-1.96307	-4.6438	-0.650891	Ccni
0.822	0.107784	-1.96256	-4.6444	-1.05049
0.822	0.107808	1.96238	-4.6446	0.864737	Bphl
0.822	0.10783	-1.96222	-4.6448	-0.665989	Lama5
0.822	0.107883	-1.96184	-4.6453	-1.21365	Mir142hg
0.822	0.107897	-1.96173	-4.6454	-1.46434	Mcoln2
0.822	0.107995	1.96101	-4.6463	0.615823	Ubfd1
0.822	0.108056	-1.96058	-4.6469	-0.438265	Gsr
0.822	0.108057	-1.96057	-4.6469	-0.458808	Sox2
0.822	0.108116	-1.96014	-4.6474	-0.440085
0.822	0.108135	1.96	-4.6476	0.757707	Cenpc1
0.822	0.108138	-1.95997	-4.6476	-0.554372	Cdr2
0.822	0.108196	-1.95956	-4.6481	-0.736806	Rae1
0.822	0.10821	1.95945	-4.6483	0.624143	Fmn1
0.822	0.108262	-1.95907	-4.6487	-0.526051	Fyn
0.822	0.108494	-1.95739	-4.6508	-2.69752	Slfn4
0.822	0.108529	-1.95714	-4.6511	-0.781953	Cyp19a1
0.822	0.108615	1.95651	-4.6519	0.600558	Ttc17
0.822	0.108646	-1.95629	-4.6522	-0.759401	LOC102641657
0.822	0.108688	-1.95599	-4.6526	-1.72345	Krt27
0.822	0.108762	1.95545	-4.6532	1.06332	Sftpd
0.822	0.108791	-1.95524	-4.6535	-1.67528	Fosb
0.822	0.108802	1.95516	-4.6536	0.529606	Gpr143
0.822	0.109049	-1.95338	-4.6558	-0.593752	Mafk
0.822	0.109232	-1.95206	-4.6575	-0.422755	Dhcr7
0.822	0.109278	-1.95173	-4.6579	-0.647996	Sstr1
0.822	0.109351	-1.9512	-4.6585	-0.464714	Cox6b2
0.822	0.109389	-1.95093	-4.6589	-0.453277	Acvr2b
0.822	0.109818	-1.94785	-4.6627	-1.12463
0.822	0.109819	-1.94784	-4.6627	-0.404919	Itga7
0.822	0.109849	-1.94763	-4.663	-1.23049	Iapp
0.822	0.109872	1.94747	-4.6632	0.458161	Crybb2
0.822	0.109913	-1.94717	-4.6635	-0.599916	Akap8
0.822	0.109915	-1.94716	-4.6636	-0.495777	Ass1
0.822	0.109923	-1.9471	-4.6636	-1.85945
0.822	0.109925	-1.94708	-4.6637	-1.22456	Cd5
0.822	0.109937	-1.947	-4.6638	-1.69668	Clpb
0.822	0.109955	-1.94687	-4.6639	-0.446744	Coq5
0.822	0.109996	-1.94658	-4.6643	-0.564278	Map2k3
0.822	0.110013	1.94646	-4.6644	0.517628	Slc25a10
0.822	0.110139	-1.94556	-4.6656	-0.466501
0.822	0.11018	-1.94526	-4.6659	-0.509001	Pdzk1
0.822	0.110183	1.94524	-4.666	0.933269	Lrrc57
0.822	0.110187	-1.94522	-4.666	-1.07432
0.822	0.110228	-1.94492	-4.6664	-0.445449	Tgif2
0.822	0.110289	-1.94449	-4.6669	-0.615928	Emid1
0.822	0.110437	-1.94343	-4.6682	-0.743401	Cd7
0.822	0.110462	-1.94325	-4.6684	-0.4475	Dhh
0.822	0.110534	1.94274	-4.6691	0.432659	Cpsf3
0.822	0.110649	-1.94193	-4.6701	-0.821907
0.822	0.1108	-1.94086	-4.6714	-0.447954	Ap1ar
0.822	0.110831	1.94063	-4.6717	0.567328	Marveld1
0.822	0.110856	-1.94045	-4.6719	-0.426602	Gatad2a
0.822	0.110873	-1.94033	-4.6721	-1.75279	Nnat
0.822	0.110902	1.94013	-4.6723	1.50398	Cpsf3l
0.822	0.110932	-1.93992	-4.6726	-1.3034	Fgg
0.822	0.110995	-1.93947	-4.6731	-2.24959	Tbl1x
0.822	0.111029	1.93923	-4.6734	0.477405	Zmym4
0.822	0.111044	-1.93912	-4.6736	-0.79434	Emc4
0.822	0.111103	1.93871	-4.6741	0.698458	Ell2
0.822	0.111138	1.93846	-4.6744	0.520771	Mrps7
0.822	0.111349	1.93697	-4.6762	0.759658	Gmfb
0.822	0.111518	1.93578	-4.6777	1.7169	Epha7
0.822	0.111522	-1.93575	-4.6778	-0.661227	Il12rb1
0.822	0.111525	-1.93573	-4.6778	-1.82175	Rbck1
0.822	0.111535	1.93566	-4.6779	0.459204	Serf2
0.822	0.111606	1.93516	-4.6785	0.810765	Wfdc18
0.822	0.111639	1.93493	-4.6788	0.797039
0.822	0.111691	1.93456	-4.6792	0.451079	Lysmd1
0.822	0.111748	-1.93416	-4.6797	-0.760713	Serpinc1
0.822	0.11175	-1.93414	-4.6798	-0.933348	Nudcd2
0.822	0.111856	-1.9334	-4.6807	-0.440953	Rab3il1
0.822	0.111893	-1.93314	-4.681	-0.719613	Rragd
0.823	0.11208	-1.93183	-4.6826	-0.661084	Fkbp8
0.824	0.112291	-1.93035	-4.6845	-0.509983	Piga
0.824	0.112384	-1.9297	-4.6853	-1.04171	Igk-V1
0.824	0.112388	-1.92967	-4.6853	-1.08542	Uty
0.824	0.11245	1.92924	-4.6859	0.435077	Hus1
0.824	0.112532	-1.92867	-4.6866	-0.695118
0.824	0.11263	-1.92798	-4.6874	-1.11559	Ntsr2
0.825	0.112705	-1.92746	-4.6881	-0.519413	Pum3
0.825	0.112837	1.92654	-4.6892	1.22931	Stat1
0.826	0.113104	1.92468	-4.6915	0.479545	Atp6v0e
0.826	0.113217	1.9239	-4.6925	0.6746	Mrpl48
0.826	0.113321	-1.92318	-4.6934	-0.47465	Cadps
0.826	0.113373	1.92282	-4.6939	0.627159	Hist1h1t
0.826	0.113415	-1.92253	-4.6942	-0.485744	Mybbp1a
0.826	0.113533	1.92171	-4.6952	0.44077	Pkp2
0.826	0.113644	1.92095	-4.6962	0.436588	Myo6
0.826	0.11367	1.92077	-4.6964	0.505769	Ech1
0.826	0.113773	-1.92006	-4.6973	-0.684453	Aspscr1
0.826	0.113808	1.91981	-4.6976	0.883945	Sema6a
0.826	0.113839	-1.9196	-4.6979	-0.5949	Itga4
0.826	0.113909	1.91912	-4.6984	1.67409	Slc6a12
0.826	0.114003	-1.91847	-4.6993	-1.00335	Sh2d1b1
0.826	0.114012	-1.9184	-4.6993	-2.2226	Tshb
0.826	0.114095	-1.91783	-4.7	-0.481384	Srsf2
0.826	0.114201	-1.91711	-4.701	-0.546864	Gnao1
0.826	0.114263	-1.91668	-4.7015	-1.06786	Pkhd1
0.826	0.114278	-1.91658	-4.7016	-0.998137	Cd37
0.826	0.114315	1.91632	-4.7019	0.709651	H2-T9
0.826	0.11432	-1.91629	-4.702	-0.396943	Snca
0.826	0.114669	-1.9139	-4.7049	-0.92987	Adcyap1r1
0.826	0.11479	1.91307	-4.706	0.993762	Ifi47
0.826	0.114872	1.91251	-4.7067	0.786846	Gemin5
0.826	0.114877	1.91248	-4.7067	0.928119	Gprasp1
0.826	0.114954	-1.91195	-4.7074	-0.57019	Itgb7
0.826	0.115041	-1.91136	-4.7081	-0.917838	Robo3
0.826	0.115096	-1.91098	-4.7086	-0.46125	Lama2
0.826	0.115125	1.91078	-4.7088	0.960485	Crp
0.826	0.115177	-1.91043	-4.7093	-0.64853	Plk2
0.826	0.11522	1.91013	-4.7096	1.29831	Gzmd
0.826	0.115286	-1.90969	-4.7102	-0.405848	F8a
0.826	0.115318	1.90947	-4.7104	0.421775	Lum
0.826	0.115381	1.90904	-4.711	0.412788	Tmx1
0.826	0.11543	-1.90871	-4.7114	-0.463287	Mag
0.826	0.115466	1.90846	-4.7117	0.442255	Pex19
0.826	0.11548	-1.90836	-4.7118	-1.17636	Neurog1
0.826	0.115557	1.90784	-4.7125	0.544499	Ece1
0.826	0.11556	-1.90782	-4.7125	-0.463599	Sec14l1
0.826	0.115634	-1.90732	-4.7131	-0.70739	Brd3
0.826	0.115669	-1.90708	-4.7134	-0.704263	Cnn2
0.826	0.115743	1.90658	-4.714	2.51386	Gm29727
0.826	0.115884	1.90563	-4.7152	1.08158	Cd44
0.826	0.115924	-1.90535	-4.7156	-1.11471	Oaz3
0.826	0.115948	-1.90519	-4.7158	-0.792476	Tub
0.826	0.116111	-1.90409	-4.7171	-0.524907	Myt1
0.826	0.116128	-1.90397	-4.7173	-0.621694	Ascc1
0.826	0.116311	-1.90274	-4.7188	-1.02289	Itgb2l
0.826	0.116417	-1.90202	-4.7197	-0.613472	Col6a1
0.826	0.116429	1.90194	-4.7198	0.842064	Mep1b
0.826	0.116435	1.9019	-4.7198	1.26498	Txk
0.826	0.116546	-1.90116	-4.7208	-0.524984	Stip1
0.826	0.116636	-1.90055	-4.7215	-0.421227	Fkbp3
0.826	0.116694	-1.90016	-4.722	-1.15751	Slfn1
0.826	0.116721	1.89998	-4.7222	0.760329	Traf5
0.826	0.116731	1.89991	-4.7223	0.50584	Rag1
0.826	0.116732	1.8999	-4.7223	0.993071	Htr1f
0.827	0.116846	-1.89914	-4.7233	-1.56697	Col18a1
0.827	0.11689	-1.89884	-4.7236	-0.637386	Crhr2
0.827	0.117	-1.89811	-4.7246	-1.35181	Bub3
0.827	0.117174	-1.89694	-4.726	-1.3866	Asic2
0.827	0.11722	1.89664	-4.7264	1.60395	Pcsk1
0.828	0.117409	1.89537	-4.728	0.494218	Manf
0.828	0.117489	-1.89484	-4.7286	-0.620312	Irf1
0.828	0.117627	-1.89391	-4.7298	-2.71051	Psg19
0.828	0.117717	-1.89332	-4.7305	-1.21916	Ddrgk1
0.828	0.117773	-1.89294	-4.731	-0.711144	Vcam1
0.828	0.117794	-1.8928	-4.7311	-0.885581	Amelx
0.828	0.117805	-1.89273	-4.7312	-0.696232	Atad3a
0.828	0.117838	-1.89251	-4.7315	-0.748948	Ccr1l1
0.828	0.117862	1.89235	-4.7317	0.501772	Ssx2ip
0.829	0.118086	-1.89086	-4.7336	-0.578577	Cyp11a1
0.829	0.118126	-1.8906	-4.7339	-0.767275	Socs1
0.829	0.11828	-1.88957	-4.7352	-0.778924	Nrsn1
0.83	0.118473	1.8883	-4.7367	0.508372	Mkrn1
0.83	0.118623	-1.8873	-4.738	-0.655262	Inadl
0.83	0.119109	1.8841	-4.7419	0.833877	Slc44a1
0.83	0.119183	1.88361	-4.7426	0.759232	Ttc3
0.83	0.11929	-1.88291	-4.7434	-0.616271	Reg3b
0.83	0.119303	-1.88282	-4.7435	-0.538393	Aplf
0.83	0.119328	1.88266	-4.7437	0.546188	Degs2
0.83	0.119339	-1.88259	-4.7438	-1.44895	Igkv2-112
0.83	0.119345	-1.88254	-4.7439	-0.97428	Tyrp1
0.83	0.119424	-1.88203	-4.7445	-0.883577	Serpina3c
0.83	0.119444	1.8819	-4.7447	0.410212	Glmp
0.83	0.11949	-1.88159	-4.7451	-0.581268	Fkbp1b
0.83	0.119521	-1.88139	-4.7453	-0.486034	Gpr162
0.83	0.119544	-1.88124	-4.7455	-0.469768	Ip6k1
0.83	0.11957	1.88107	-4.7457	1.8592	Clec4d
0.83	0.119602	1.88086	-4.746	1.04054	Gbp7
0.83	0.119688	1.8803	-4.7467	1.27432	Entpd2
0.83	0.119727	-1.88004	-4.747	-0.498019	Erf
0.83	0.119741	-1.87995	-4.7471	-2.24078	F5
0.83	0.119748	1.8799	-4.7472	0.479809	Ppp1r1a
0.83	0.119773	-1.87974	-4.7474	-1.91521	Cln3
0.83	0.119872	-1.8791	-4.7482	-1.11347	Fmo1
0.83	0.120165	-1.87718	-4.7505	-0.543478	Grik5
0.83	0.120205	1.87692	-4.7509	0.468185	Prdx6
0.83	0.120209	-1.87689	-4.7509	-0.902516
0.83	0.120218	1.87683	-4.751	0.385184	Ipo4
0.83	0.120285	-1.8764	-4.7515	-0.501971	Rbms1
0.83	0.120289	1.87637	-4.7515	0.404887	Brap
0.83	0.120514	1.87491	-4.7533	0.454733	Cryl1
0.83	0.120549	-1.87468	-4.7536	-0.392956	Ptbp3
0.83	0.120581	-1.87447	-4.7539	-0.563211	Gimap4
0.83	0.120648	-1.87404	-4.7544	-0.626318	Mc3r
0.83	0.120668	1.8739	-4.7546	0.400712	Abcc3
0.83	0.120678	-1.87384	-4.7547	-0.707816	Ncan
0.83	0.120681	1.87382	-4.7547	0.524093	Itpr2
0.83	0.120754	1.87335	-4.7553	0.49034	Gfpt2
0.83	0.120884	1.87251	-4.7563	0.601112	Ash1l
0.83	0.120958	-1.87202	-4.7569	-1.28781	Apoc2
0.832	0.121318	-1.86969	-4.7598	-0.467905	Fdxr
0.832	0.121345	1.86952	-4.76	0.63061	Tspan8
0.832	0.12167	-1.86742	-4.7626	-0.482491	Smc4
0.832	0.121711	-1.86716	-4.763	-0.468838	Tsku
0.832	0.121716	-1.86713	-4.763	-1.2284	Kcnab3
0.832	0.121783	1.8667	-4.7635	0.404581	Epha7
0.832	0.121912	1.86587	-4.7646	0.585032	Sirt2
0.832	0.121929	-1.86576	-4.7647	-2.16068	Cfd
0.832	0.121954	-1.8656	-4.7649	-0.452811	Olfr70
0.832	0.121963	-1.86555	-4.765	-1.7196	Rhag
0.832	0.122018	1.86519	-4.7654	1.03785	Gabra6
0.832	0.122059	1.86493	-4.7657	1.16046	Krt14
0.834	0.122431	1.86255	-4.7687	0.385905	Fryl
0.834	0.122442	1.86247	-4.7688	0.43291	Hnrnpab
0.834	0.122577	-1.86161	-4.7698	-0.644643	Bex1
0.834	0.122607	-1.86142	-4.7701	-1.21805	Fas
0.834	0.122663	-1.86106	-4.7705	-0.620221	Elf5
0.834	0.122703	-1.86081	-4.7708	-1.07835	Vdr
0.834	0.122717	-1.86071	-4.7709	-1.52962	Cd244
0.834	0.122946	-1.85926	-4.7727	-0.576026	Sprr2a2
0.834	0.123002	-1.8589	-4.7732	-0.382276	Smad7
0.834	0.123083	-1.85838	-4.7738	-1.88801	Sema7a
0.834	0.123122	1.85814	-4.7741	0.698869	Ehhadh
0.834	0.123164	1.85787	-4.7745	0.41858	Frrs1
0.834	0.123205	-1.85761	-4.7748	-0.442347	Zbtb7a
0.834	0.123209	1.85758	-4.7748	0.806153	Zfp930
0.834	0.123249	-1.85733	-4.7751	-0.494527	Cd52
0.834	0.123381	-1.85649	-4.7762	-1.30342	Brd4
0.835	0.123541	1.85548	-4.7774	0.746347	Pgap2
0.835	0.123676	-1.85462	-4.7785	-0.620557	Nfkbia
0.835	0.1237	-1.85447	-4.7787	-0.681982	Ins1
0.835	0.1237	1.85447	-4.7787	0.53065	Il6st
0.835	0.123863	1.85344	-4.78	1.35731	Ntrk3
0.835	0.123881	-1.85333	-4.7801	-0.693563	Grin2b
0.835	0.123942	-1.85294	-4.7806	-1.00228	Adora2b
0.835	0.123983	-1.85268	-4.7809	-0.456594	Ctnna2
0.835	0.124136	-1.85171	-4.7821	-0.515062	Ube2l6
0.835	0.124158	-1.85157	-4.7823	-0.415849	Gar1
0.835	0.124232	-1.85111	-4.7828	-0.595956
0.836	0.12444	-1.8498	-4.7845	-0.55581	Efnb3
0.836	0.124733	-1.84796	-4.7867	-0.884012	Cyr61
0.836	0.124743	-1.84789	-4.7868	-0.428398	Cstf1
0.836	0.124805	1.8475	-4.7873	1.36482	Ncam2
0.836	0.124814	-1.84745	-4.7874	-0.452641	Ihh
0.836	0.124872	-1.84709	-4.7878	-0.469773	Rap1a
0.836	0.124914	1.84682	-4.7881	0.385926	Galm
0.836	0.124988	1.84636	-4.7887	0.384789	Zfp808
0.837	0.125207	-1.84499	-4.7904	-0.486305	Ifnar1
0.838	0.125417	1.84368	-4.792	0.471918	Ell2
0.838	0.125522	-1.84302	-4.7929	-1.01083	Smim4
0.838	0.125617	-1.84243	-4.7936	-1.27341	Ddx27
0.838	0.125624	-1.84238	-4.7936	-0.511374	Aldh3a1
0.838	0.125797	1.84131	-4.795	0.500144	Rpn1
0.838	0.125894	1.84071	-4.7957	0.739831	Taf15
0.838	0.12593	-1.84049	-4.796	-0.529047	Hn1
0.838	0.125966	-1.84026	-4.7963	-0.718938	Ighg3
0.838	0.125998	1.84006	-4.7965	0.766596	Ccdc115
0.838	0.12606	1.83967	-4.797	0.461753	Lifr
0.838	0.126071	-1.83961	-4.7971	-0.83289	Raet1e
0.838	0.126107	1.83939	-4.7973	0.4033	Tmem56
0.838	0.126166	-1.83902	-4.7978	-2.72298
0.838	0.126266	1.8384	-4.7986	0.472884	Pcx
0.838	0.126278	-1.83832	-4.7987	-0.664852	Rad51
0.839	0.126434	1.83736	-4.7999	0.479362	Txndc12
0.84	0.126756	-1.83537	-4.8023	-1.1433	Usp17la
0.841	0.126964	-1.83408	-4.8039	-0.504155	Zfp61
0.841	0.127007	-1.83382	-4.8042	-0.412444	Klhl21
0.841	0.127195	1.83266	-4.8057	0.811508	Qsox1
0.841	0.127382	-1.83151	-4.8071	-0.663412	Nrtn
0.841	0.127452	-1.83109	-4.8076	-0.818507	Krtap5-4
0.841	0.127459	-1.83104	-4.8077	-0.46892	Kdm5a
0.841	0.127502	-1.83078	-4.808	-0.923454	Dlx2
0.841	0.12751	-1.83072	-4.8081	-0.657702	Kif5a
0.841	0.127562	1.83041	-4.8084	0.926398	Bglap2
0.841	0.127581	1.83029	-4.8086	0.387	Frzb
0.842	0.127775	-1.8291	-4.8101	-2.02467	Cphx3
0.842	0.127824	1.8288	-4.8104	0.377676	Ddx52
0.842	0.127836	1.82873	-4.8105	1.23509	Entpd5
0.842	0.127936	-1.82812	-4.8113	-0.676829	Plk1
0.842	0.128032	-1.82753	-4.812	-0.984913
0.842	0.128041	-1.82747	-4.8121	-1.04161	Rpl19
0.842	0.128223	1.82637	-4.8134	0.477392	Tlk2
0.842	0.128335	-1.82568	-4.8143	-0.55584	Adgrb1
0.842	0.128393	-1.82533	-4.8147	-0.62077	Pde6g
0.842	0.128496	-1.8247	-4.8155	-0.44317	Dynll1
0.842	0.128524	1.82453	-4.8157	0.875439	Hand1
0.842	0.128552	-1.82436	-4.8159	-0.853445	Serpinb9e
0.842	0.128627	-1.82391	-4.8165	-1.23862	Foxm1
0.842	0.12873	-1.82328	-4.8173	-0.602568	Nifk
0.842	0.12873	-1.82328	-4.8173	-1.13772	Fnbp1
0.843	0.128994	1.82168	-4.8192	0.466358	Socs2
0.843	0.129006	1.8216	-4.8193	0.972804	Slain1
0.843	0.129037	1.82141	-4.8196	0.755534	Hpgd
0.843	0.129122	-1.8209	-4.8202	-0.512393	Ikbip
0.843	0.129306	-1.81979	-4.8216	-0.382585	Prkcd
0.843	0.129415	-1.81913	-4.8224	-0.791045	Dhh
0.843	0.129455	-1.81889	-4.8227	-1.74218	Slc25a5
0.843	0.129671	-1.81758	-4.8243	-0.421217	Hspa1b
0.843	0.129698	-1.81742	-4.8245	-0.703535	Cmklr1
0.843	0.129742	-1.81716	-4.8248	-0.460943	Zfp322a
0.843	0.13008	1.81512	-4.8273	1.28581	Zik1
0.843	0.130097	1.81502	-4.8275	0.382779	Rabep1
0.843	0.130149	1.8147	-4.8279	0.625937	Mobp
0.843	0.130151	-1.81469	-4.8279	-0.457573	Cldn5
0.843	0.130154	-1.81468	-4.8279	-0.509962	Cpsf4
0.843	0.130179	-1.81453	-4.8281	-0.805514	Hus1
0.843	0.130213	1.81432	-4.8283	1.10304	Mep1b
0.843	0.130223	-1.81426	-4.8284	-1.16436	Lcat
0.843	0.130307	-1.81375	-4.829	-1.34668	Btk
0.843	0.130605	1.81197	-4.8312	0.628644	Lgals4
0.843	0.130677	1.81154	-4.8318	1.61716	Edil3
0.843	0.130823	1.81067	-4.8328	0.425978	Tmem176a
0.843	0.131032	1.80942	-4.8344	0.586245	Unc13b
0.843	0.131196	-1.80844	-4.8356	-0.511692	Zc3h3
0.843	0.131204	1.80839	-4.8356	0.525565	Lamb3
0.843	0.131246	-1.80814	-4.836	-0.729272	Ly6g6c
0.843	0.131247	-1.80814	-4.836	-0.469366	Peg10
0.843	0.131247	-1.80813	-4.836	-1.13658	Vpreb3
0.843	0.13127	1.808	-4.8361	0.599941	Clcn4
0.843	0.131341	1.80758	-4.8367	0.408944	Atp13a3
0.843	0.131353	1.80751	-4.8367	0.404183	Eef1d
0.843	0.131424	-1.80708	-4.8373	-0.698536	Mios
0.843	0.131502	1.80662	-4.8378	1.39469	Mela
0.843	0.131543	-1.80637	-4.8381	-0.684519	Mir675
0.843	0.131601	-1.80603	-4.8386	-1.8245
0.843	0.131628	1.80587	-4.8388	1.3982	Rag2
0.843	0.131656	1.80571	-4.839	0.376097	Herpud1
0.843	0.131685	1.80553	-4.8392	1.59054	Fabp9
0.843	0.131705	-1.80541	-4.8393	-0.43005	2210010C04Rik
0.843	0.131719	1.80533	-4.8394	1.64293	Gata6
0.843	0.131722	1.80531	-4.8394	0.483716	Bmp6
0.843	0.131735	-1.80523	-4.8395	-0.418845	Cdhr5
0.843	0.131741	-1.8052	-4.8396	-0.648327	Tff3
0.845	0.132188	-1.80255	-4.8429	-1.37863	Nr2c2
0.845	0.13223	-1.8023	-4.8432	-1.29444	Vmn2r60
0.846	0.132383	1.8014	-4.8443	0.764884	Fmod
0.848	0.132836	-1.79873	-4.8476	-0.98556	Flnb
0.848	0.133017	-1.79766	-4.8489	-1.21348	Pde6b
0.848	0.13308	1.7973	-4.8493	0.946363	Reg1
0.848	0.133122	-1.79705	-4.8496	-0.496056	Ovgp1
0.848	0.133173	1.79675	-4.85	0.823043	Tbx15
0.848	0.133344	1.79575	-4.8512	1.35466	Capg
0.848	0.133351	-1.79571	-4.8513	-0.909286	Angptl4
0.848	0.133419	1.79531	-4.8518	0.465083	Pik3r2
0.848	0.133471	-1.795	-4.8522	-0.700682	Eif4ebp2
0.848	0.133523	1.79469	-4.8525	0.379882	Nckap1l
0.848	0.133609	1.79419	-4.8532	1.53602	Mmp12
0.848	0.133649	-1.79396	-4.8534	-0.428998	Rps15a-ps5
0.848	0.133664	1.79387	-4.8535	0.858264	Musk
0.848	0.13368	-1.79378	-4.8537	-0.689982	Cdca7
0.848	0.133723	-1.79353	-4.854	-0.473898	Fbln1
0.848	0.133852	-1.79277	-4.8549	-1.23761	Crkl
0.848	0.133893	-1.79254	-4.8552	-0.629931	Terf2
0.848	0.133966	-1.79211	-4.8557	-0.790713	Cpox
0.848	0.133998	1.79192	-4.856	0.581087	Mcfd2
0.848	0.134037	1.79169	-4.8562	0.387809	Cmtm7
0.848	0.134226	-1.7906	-4.8576	-0.493135	Drc1
0.848	0.134281	1.79027	-4.858	0.402	Sec61a1
0.848	0.134312	-1.7901	-4.8582	-0.378907	Apex1
0.848	0.134462	-1.78922	-4.8593	-0.865427	Coro1a
0.848	0.134505	1.78897	-4.8596	0.739128	Pdcd1
0.848	0.134514	1.78892	-4.8597	0.460194	Cox6c
0.848	0.134602	-1.78841	-4.8603	-1.15349	Cdk1
0.848	0.13473	-1.78767	-4.8612	-0.515674	Basp1
0.848	0.134848	1.78698	-4.862	2.15371
0.848	0.135019	1.78599	-4.8633	1.77787	Dsg2
0.848	0.135095	-1.78555	-4.8638	-0.389988	Wnt6
0.848	0.135101	1.78552	-4.8638	0.54495	Krtap9-1
0.848	0.135127	1.78537	-4.864	1.86316	Rnf103
0.848	0.135179	-1.78507	-4.8644	-1.48754	Olfr159
0.848	0.135183	-1.78504	-4.8644	-1.31471	Ptprc
0.848	0.135191	1.78499	-4.8645	1.13817	Hist2h3b
0.848	0.135382	-1.78389	-4.8658	-0.548499	Elf4
0.848	0.135461	1.78344	-4.8664	0.470593	Kazald1
0.848	0.135573	-1.78279	-4.8672	-0.411825	Gatm
0.848	0.135673	-1.78222	-4.8679	-0.805215	Xiap
0.848	0.135683	1.78216	-4.868	1.35455	Dhx32
0.848	0.135716	1.78197	-4.8682	0.82896	C77405
0.848	0.135787	-1.78156	-4.8687	-0.874536	Arhgdib
0.848	0.135804	-1.78146	-4.8688	-0.39691	Dcps
[truncated: 10,489 more rows]

## Sheet: Gratton Hits
129X1vsB6.CAST N-/- Mimic
Rank	Perturbation	Pathway	L1000 Predicted MOA	Number of Hits	Notes
1	afatinib	EGFR inhibitor	EGFR inhibitor	1	FDA Approved anti-tumor
2	AZD-7762	CHK inhibitor	CDK inhibitor	1	Preclinical anti-tumor
3	COT-10b	Tpl2 Inhibitor (?)	PI3K inhibitor	1	Preclinical
4	vorinostat	HDAC inhibitor	HDAC inhibitor	1	FDA Approved anti-tumor
5	BRD-A76490030	Unknown	EGFR and PARP inhibitor	1
6	auranofin	NF-kB inhibitor	Calcium Channel Blocker	1	FDA Approved rheumatoid arthritis drug
7	16-HYDROXYTRIPTOLIDE	NF-kB Inhibitor	Glucocorticoid receptor agonist, NF-kB inhibitor	1	Immunosuppressive agent
8	radicicol	Hsp90 inhibitor	Estrogen Receptor Agonist	2	Preclinical antibiotic
9	curcubitacin I	JAK2/STAT3 pathway inhibitor	Unknown	1	antiproliferative and anti-tumor
10	trichostatin A	HDAC inhibitor	HDAC inhibitor	1	Preclinical
11	elesclomol	Oxidative stress inducer	RAF and PARP inhibitor	1	Phase 3 anti-tumor, elevates oxidativve stress levels causing apoptosis
12	withaferin-a	NF-kB inhibitor	NF-kB inhibitor	1	Preclinical anti-inflammatory
13	MENADIONE	Coagulation cofactor	COX inhibitor	1	FDA Approved nutraceutical (vitamin K3)
14	METHYLENE BLUE	Guanylyl cyclase and NO production inhibitor	Dopamine Receptor antagonist	1	FDA Approved treatment for methemoglobinemia; redox agent
15	BRD-A68065211	Unknown	PARP inhibitor	1
16	BRD-K94176593	GSK inhibitor	PARP and PI3K inhibitor	1	TWS-119; Capable of inducing neuronal differentiation in stem cell biology
17	GW-843682X	PLK inhibitor	PLK inhibitor	1	Preclinical
18	PP-110	Tyr Kinase inhibitor (?)	PI3K inhibitor	1	Preclinical
19	BRD-K41859756	Hsp90 inhibitor	Androgenic receptor antagonist/PI3K, HSP inhibitor	3	NVP-AUY922, LUMINESPIB; FDA-approved anti-tumor
20	Importazole	Importin-B inhibitor	PI3K inhibitor	1	Preclinical
21	BI-2536	PLK inhibitor	AURA Kinase inhibitor	1	Phase 2
22	MITOMYCIN C	DNA synthesis inhibitor	mTOR inhibitor	1	FDA Approved anti-tumor
23	alvocidib	pan-CDK inhibitor	Topoisomerase inhibitor	2	Phase 2 anti-tumor; weak EGFR inhibitor
24	Dorsomorphin dihydrochloride	AMPK inhibitor	Dopamine Receptor antagonist	1	Preclinical
25	BMS-387032	CDK2, CDK7, CDK9 Inhibitor	Histamine Receptor Antagonist	2	Phase 1
26	15-Deoxy-?12,14-prostaglandin J2	PPAR gamma agonist	Unknown	1	Anti-tumor agent, arachidonic acid cascade
27	QL-XII-47	BTK inhibitor	COX inhibitor	1	Induces G1 cell cycle arrest
28	BO2 (inhibits RAD51)	RAD51 inhibitor	PARP inhibitor	2	Enhances sensitivity to cisplatin and mitomycin C
29	BRD-K92317137	Unknown	COX inhibitor	2	LSM-4068
30	BRD-K82732294	Unknown	COX inhibitor	1
31	BRD-A14798026	Estrogen receptor agonist	Estrogen Receptor Agonist	1	MESTRANOL; FDA Approved contraceptive
32	AZD-8055	mTOR inhibitor	mTOR inhibitor	2	Phase 1
33	piperlongumine (HPLC)	TrxR1 inhibitor	Calcium Channel Blocker	2	Induces ROS generation and Cell death
34	BRD-K68548958	Histone Acetyltransferase inhibitor	Calcium Channel Blocker	1	Preclinical
35	HY-11006	BCR-ABL kinase inhibitor	PARP inhibitor	1	Preclinical
129X1 N+/- Mimic
Rank	Perturbation	Pathway	L1000 Predicted MOA	Number of Hits	Notes
1	BRD-K04853698	ALK2 and ALK3 inhibitor	Dopamine Receptor antagonist	2	LDN-193189; Preclinical, bone morphogenic protein inhibitor
2	LDN-193189
3	TENIPOSIDE	Topoisomerase inhibitor	Topoisomerase inhibitor	1	FDA-Approved anti-tumor
4	BRD-K91145395	PKC and NF-kB activator	Protein synthesis inhibitor	1	PROSTRATIN; Preclinical HIV drug
5	BRD-A68930007	ATPase inhibitor	Protein synthesis inhibitor	1	OUBAIN; FDA-Approved hypertension and arrythmia drug
6	Narciclasine	RhoA activator	Topoisomerase inhibitor	1	Anti-proliferative agent that slows cell cycle progression
7	EMETINE HYDROCHLORIDE	Protein synthesis inhibitor	HDAC inhibitor	2	Phase 2, apoptosis inducer
8	BRD-K68174511	mTOR inhibitor	PI3K inhibitor	1	TORIN-2; Preclinical
9	NVP-BEZ235	PI3K and mTOR inhibitor	COX inhibitor	1	DACTOLISIB; Phase 2, apoptosis inducer
10	torin-1	mTOR inhibitor	mTOR inhibitor	1	Preclinical
11	WYE-125132	mTOR inhibitor	Aurora Kinase inhibitor	1	Preclinical
12	AZD-8055
13	GSK-2126458	p110 inhibitor	COX inhibitor	1	OMIPALISIB; investigational for PI3K inhibition
14	ZSTK-474	PI3K inhibitor	PI3K inhibitor	1	Phase 2
B6.CAST N+/- Reverse
Rank	Perturbation	Pathway	L1000 Predicted MOA	Number of Hits	Notes
1	geldanamycin	Hsp90 inhibitor	Hsp Inhibitor	1	Preclinical anti-tumor, antibiotic
2	K784-3188	Unknown	Adrenergic receptor antagonist	1
3	WZ-3105	Src inhibitor (?)	CDK inhibitor	1
4	COLFORSIN	Adenylyl Cyclase activator	NF-kB inhibitor	1	Discontinued Anti-hypertensive
5	BRD-K41859756
6	piperlongumine (HPLC)
7	BML-257	Akt inhibitor	COX inhibitor	1	Preclinical
8	temsirolimus [CI779]	mTOR inhibitor	mTOR inhibitor	1	FDA-approved renal cell cancer drug
9	SB 218078	CHK inhibitor	PARP inhibitor	1	Preclinical
10	BO2 (inhibits RAD51)
11	alvocidib
12	BMS-387032
13	triptolide	RNA polymerase inhibitor	Glucocorticoid receptor agonist	1	Phase 3 HIV drug
14	Emetine Dihydrochloride Hydrate (74)
15	HY-50878	ALK and HGFR inhibitor	Not found in L1000FWD	1	CRIZOTINIB; FDA-Approved NSCLC drug
16	JTE 907	Cannabinoid receptor ligand	Topoisomerase inhibitor	1	Phase 1
17	BRD-A67862938	Adrenergic Receptor Antagonist	Histamine receptor antagonist and PI3K inhibitor	1	NAFTIDROFURYL; Approved vasodilator
18	BRD-K38477985	RTK inhibitor	Retinoid Receptor agonist	1	TYRPHOSTIN A9, MALONOBEN; also inhibits Ca-dependent release phosphorylation
19	dovitinib	EGFR, FLT3, PDGFR, VEGFR inhibitor	Aurora Kinase inhibitor	1	Phase 3 anti-tumor, multi RTK inhibitor
20	2,4-dideoxy-DC-45-A2	Unknown	Topoisomerase inhibitor	1
21	P5172	Adenylyl Cyclase activator	Not found in L1000FWD	1	Primary prostaglandin in brain
22	MRS 1334	Adenosine Receptor antagonist	Calcium channel blocker	1	Preclinical
23	dasatinib	BCR/ABL and Src Tyr kinase inhibitor	Aurora Kinase inhibitor	1	FDA-approved anti-tumor
24	BRD-K81795824	Unknown	PI3K inhibitor	1
25	belinostat	HDAC inhibitor	HDAC inhibitor	1	FDA-approved anti-tumor
26	A443654	pan-Akt inhibitor	Not found in L1000FWD	1
27	CGP-60474	CDK inhibitor	CDK inhibitor	1	Preclinical sepsis treatment; https://www.nature.com/articles/s41598-018-33039-0
28	QL-X-138	BTK/MNK dual kinase inhibitor	PARP inhibitor	1	Preclinical anti-tumor
29	NVP-AUY922
30	DAUNORUBICIN	DNA and RNA synthesis inhibitor	Topoisomerase inhibitor	1	FDA-approved anti-tumor; very toxic
31	Axon1408	MEK inhbitor	MEK inhibitor	1	PD 0325901; Phase 2, targets MAP2K1
32	linifanib	PDGFR, VEGFR inhibitor	PI3K inhibitor	1	Phase 3
33	radicicol
34	BRD-K92317137

## Sheet: Maeda Hits
Rank	Score	Perturbation	Pathway	L1000 Predicted MOA	Number of Hits	Notes
1	0.0615	BMS-536924	IGF-1 Inhibitor	AURA and EGFR Inhibitor	1	Preclinical; Weakly inhibits Akt and MAPK phosphorylation
2	0.0559	BRD-K93443135	N/A	COX inhibitor	1
3	0.0559	radicicol	Hsp90 inhibitor	Estrogen Receptor Agonist	6	Preclinical antibiotic
4	0.0559	geldanamycin	Hsp90 inhibitor	Hsp Inhibitor	7	Preclinical anti-tumor, antibiotic
5	0.0559	AZD-7762	CHK inhibitor	CDK inhibitor	2	Preclinical anti-tumor
6	0.0559	CGP-60474	CDK inhibitor	CDK inhibitor	3	Preclinical sepsis treatment; https://www.nature.com/articles/s41598-018-33039-0
7	0.0559	BMS-387032	CDK2, CDK7, CDK9 Inhibitor	Histamine Receptor Antagonist	3	Phase 1
8	0.0559	BMS-387032
9	0.0503	TWS119	GSK inhibitor	PARP and PI3K inhibitor	1	Capable of inducing neuronal differentiation in stem cell biology
10	0.0503	EI-293		Not found in L1000FWD	1	5-Iodotubercidin?; ERK2 inhibitor
11	0.0503	PD-0325901	MEK inhibitor (MAP2K1)	MEK inhibitor	1	Phase 2 anti-tumor
12	0.0503	CGP-60474
13	0.0503	CGP-60474
14	0.0503	radicicol
15	0.0503	selumetinib	MEK inhibitor (MAP2K1)	EGFR inhibitor	2	Phase 3
16	0.0503	selumetinib
17	0.0503	BMS-387032
18	0.0503	AZD-7762
19	0.0503	radicicol
20	0.0503	alvocidib	pan-CDK inhibitor	Topoisomerase inhibitor	1	Phase 2 anti-tumor; weak EGFR inhibitor
21	0.0503	afatinib	EGFR inhibitor	EGFR inhibitor	2	FDA Approved anti-tumor
22	0.0503	afatinib
23	0.0503	radicicol
24	0.0447	PP 2	Src inhibitor	COX, PI3K, EGFR inhibitor	1	Preclinical; Lck, Fyn, Hck inhibitor; weak EGFR inhibitor
25	0.0447	Ro 31-8220 mesylate	pan-PKC inhibitor	CDK inhibitor	1	Preclinical; also strongly inhibits MSK1, MAPKAPK1, RSK, GSK3B, and voltage gated Na Channels
26	0.0447	PLX-4032	B-Raf inhibitor	RAF inhibitor	2	VEMURAFENIB = FDA Approved melanoma drug
27	0.0447	R406	Syk inhibitor	Not found in L1000FWD	1	TAMATINIB, FOSTAMATINIB metabolite; anti-inflammatory
28	0.0447	geldanamycin
29	0.0447	BRD-K41859756	Hsp90 inhibitor	Androgenic receptor antagonist/PI3K, HSP inhibitor	3	NVP-AUY922, LUMINESPIB; FDA-approved anti-tumor
30	0.0447	TPCA-1	IKK inhibitor	MEK inhibitor	1	Preclinical NF-kB pathway inhibitor
31	0.0447	R406
32	0.0447	PLX-4032
33	0.0447	HY-10247	B-Raf inhibitor	Not found in L1000FWD	1
34	0.0447	230752
35	0.0447	geldanamycin
36	0.0447	WH-4-025	Unknown	Unknown	2
37	0.0447	AZD-8330	MEK inhibitor	MEK inhibitor	1	Preclinical anti-tumor
38	0.0447	PD-184352	MEK inhibitor (MAP2K1, MAP3K1, MAP3K2)	MEK inhibitor	2	Phase 2 anti-tumor
39	0.0447	PHA-665752	c-MET inhibitor	EGFR inhibitor	1	Preclinical anti-tumor; prevvents downstream phosphorylation
40	0.0447	PD-184352
41	0.0447	geldanamycin
42	0.0447	NVP-AUY922
43	0.0447	WH-4-025
44	0.0447	geldanamycin
45	0.0447	geldanamycin
46	0.0447	NVP-AUY922
47	0.0447	radicicol
48	0.0447	geldanamycin
49	0.0447	canertinib	EGFR and Erbb2 inhibitor	Aurora Kinase inhibitor	1	Phase 3; OTOTOXIC IN MICE
50	0.0447	radicicol

## Sheet: Maeda TF Hits
Rank	Score	Perturbation	Pathway	L1000 Predicted MOA	Number of Hits	Notes
1	0.2105	TWS119	GSK inhibitor	PARP and PI3K inhibitor	6	Capable of inducing neuronal differentiation in stem cell biology
2	0.2105	TWS119
3	0.2105	PP 2	Src inhibitor	COX, PI3K, EGFR inhibitor	2	Preclinical; Lck, Fyn, Hck inhibitor; weak EGFR inhibitor
4	0.2105	R406	Syk inhibitor	Not found in L1000FWD	4	TAMATINIB, FOSTAMATINIB metabolite; anti-inflammatory
5	0.2105	AS605240	PI3K inhibitor	Not found in L1000FWD	2	Preclinical
6	0.2105	R406
7	0.2105	PP-110	Tyr Kinase inhibitor (?)	PI3K inhibitor	1	Preclinical
8	0.2105	16-HYDROXYTRIPTOLIDE	NF-kB Inhibitor	Glucocorticoid receptor agonist, NF-kB inhibitor	2	Immunosuppressive agent
9	0.2105	BRD-K94176593				TWS119
10	0.2105	BRD-K65503129	Hsp90 inhibitor	Hsp inhibitor	1	Preclinical
11	0.2105	foretinib	MET, VEGFR inhibitor	EGFR inhibitor	1	Discontinued Phase 2 anti-tumor
12	0.2105	WH-4-025	Unknown	Unknown	1
13	0.2105	TWS-119
14	0.2105	TWS-119
15	0.2105	CGP-60474	CDK inhibitor	CDK inhibitor	2	Preclinical sepsis treatment; https://www.nature.com/articles/s41598-018-33039-0
16	0.2105	pelitinib	EGFR inhibitor	EGFR inhibitor	1	Phase 2 anti-tumor
17	0.2105	geldanamycin	Hsp90 inhibitor	Hsp Inhibitor	2	Preclinical anti-tumor, antibiotic
18	0.2105	lapatinib	EGFR, ErbB2 inhibitor	EGFR inhibitor	1	FDA-approved anti-tumor
19	0.2105	CGP-60474
20	0.2105	alvocidib	pan-CDK inhibitor	Topoisomerase inhibitor	1	Phase 2 anti-tumor; weak EGFR inhibitor
21	0.2105	fostamatinib
22	0.1579	TWS119
23	0.1579	PP 2
24	0.1579	DACTINOMYCIN	RNA polymerase inhibitor	Topoisomerase inhibitor	1	FDA-approved anti-tumor
25	0.1579	COLFORSIN	Adenylyl Cyclase activator	NF-kB inhibitor	1	Discontinued Anti-hypertensive
26	0.1579	DAUNORUBICIN	DNA and RNA synthesis inhibitor	Topoisomerase inhibitor	1	FDA-approved anti-tumor; very toxic
27	0.1579	BIBU 1361 dihydrochloride	EGFR inhibitor	EGFR inhibitor	1	Preclinical
28	0.1579	geldanamycin
29	0.1579	Doxorubicin hydrochloride	Induces DNA damage and apoptosis	Topoisomerase inhibitor	2	FDA-approved antibiotic, anti-tumor
30	0.1579	mitoxantrone	Topoisomerase inhibitor	Adrenergic receptor antagonist	1	FDA-approved anti-tumor
31	0.1579	Doxorubicin hydrochloride
32	0.1579	89671	Unknown	Unknown	1
33	0.1579	PP-110
34	0.1579	AS605240
35	0.1579	BMS-536924	IGF-1 Inhibitor	AURA and EGFR Inhibitor	1	Preclinical; Weakly inhibits Akt and MAPK phosphorylation
36	0.1579	TPCA-1	IKK inhibitor	MEK inhibitor	1	Preclinical NF-kB pathway inhibitor
37	0.1579	TG101348	Tyr Kinase inhibitor	Not found in L1000FWD	1	FEDRATINIB; FDA-approved cancer drug
38	0.1579	BRD-K26664453	Microtubule inhibitor	NF-kB inhibitor	1	CYTOCHALASIN-B; Phase 2
39	0.1579	16-HYDROXYTRIPTOLIDE
40	0.1579	AZD8055	mTOR inhibitor	mTOR inhibitor	1	Phase 1 anti-tumor
41	0.1579	Akt inhibitor X	Akt inhibitor	Dopamine receptor antagonist	1	10-DEBC,Preclinical; selective Akt inhibition by preventing IGF-1 stimulated phosphorylation
42	0.1579	ABT-888 (Veliparib)	PARP inhibitor	CDK inhibitor	1	Phase 3 anti-tumor
43	0.1579	PD 98059	MEK inhibitor	COX inhibitor	2	Preclinical
44	0.1579	PLX-4032	B-Raf inhibitor	RAF inhibitor	2	VEMURAFENIB = FDA Approved melanoma drug
45	0.1579	BRD-K57080016	MEK inhibitor (MAP2K1)	EGFR inhibitor	2	SELUMETINIB, Phase 3
46	0.1579	PD 98059
47	0.1579	ERK inhibitor 11e	Erk2, MAPK inhibitor	CDK, MEK, EGFR inhibitor	1	Preclinical
48	0.1579	480743.cdx	Unknown	Not found in L1000FWD	1	LSM-6252 (?)
49	0.1579	CT-200783	Unknown	Calcium Channel Block	1
50	0.1579	R406

## Sheet: Melon Hits
Rank	OHC6	SC6	OHC24	SC24	Marginal_Cells	Intermediate_Cells	Basal_Cells	Fibrocyte	SGN_Type1A	SGN_Type1C
1	CGP-60474	CGP-60474	QL-X-138	SB 218078	CYT387	MW-ras12	BRD-A11605036	S1107	LDN-193189	XMD11-85H
2	TWS-119	alvocidib	Emetine Dihydrochloride Hydrate (74)	TPCA-1	NVP-AUY922	S1475	BRD-K87158025	HY-11005	BRD-K84595254	SB590885
3	PP-110	AS-601245	pelitinib	CGP-60474	JNK-9L	dasatinib	BRD-A10715913	BRD-A11605036	HY-10459	PD-0325901
4	R406	CGP-60474	QL-XII-47	alvocidib	S1020	BRD-K52075040	BRD-K96263742	BRD-K87158025	HY-11005	BI-2536
5	afatinib	SB 218078	torin-2	ARACHIDONAMIDE	ERK inhibitor 11e	BRD-K03670461	vemurafenib	dasatinib	sirolimus	trametinib
6	PF-562271	AZD-5438	NVP-BGT226	A443654	L-sulforophane	HG-9-91-01	T5212475	WZ-3105	SB590885	trichostatin A
7	alvocidib	A443654	TPCA-1	BRD-K17110974	BRD-K52800308	HY-10992	PZ0004	7910663	BRD-K97365803	BRD-K14939371
8	QL-X-138	mitoxantrone	A443654	BRD-K23673040	L(-)-vesamicol hydrochloride	Ch 55	BRD-K52800308	S1020	BRD-A46747628	vorinostat
9	pelitinib	TWS-119	PD-0325901	AS-601245	BRD-A39093044	BRD-A72180425	7910663	XMD16-144	CGP-60474	PJ 34 hydrochloride
10	A443654	AT-7519	GSK-1059615	HG-5-113-01	BRD-K87158025	BI-2536	MLS-0315871.0001	BMS-536924	BRD-K53414658	LDN-193189
11	WH-4-025	linifanib	WYE-125132	PD-0325901	MW-ras12	GSK-429286A	EZETIMIBE	BRD-K52800308	1391-0741	TG-101348
12	BMS-387032	BMS-387032	BI-2536	BRD-K25905511	BI-2536	zileuton	HY-10181	estradiol	sorafenib	WH-4-025
13	PD-184352	TPCA-1	AS-605240	NCGC00188714-01	DC-45-A2	olaparib	L-690,488	BIPERIDEN	S1072	I-BET
14	AS-605240	dasatinib	BRD-K11072542	DCC-2036	CA-074-Me	BMS-345541	BRD-K61981833	BRD-K84595254	HY-10456	HY-10518
15	BRD-K12244279	fostamatinib	I-BET	WH-4-025	BRD-A11605036	XMD16-144	estradiol	BRD-A10715913	PD-0325901	XMD-1150
16	linifanib	ARACHIDONAMIDE	INK-128	BRD-A25088322	15-delta prostaglandin J2	T5212475	LDN-193189	Hinokitiol	BRD-A68009927	Norethynodrel
17	KIN001-043	PF-562271	SB590885	BMS-387032	BRD-A55554369	BRD-U86922168	Luteolin	BRD-K57080016	vorinostat	K784-3188
18	AZD-5438	WH-4-025	OSI-027	BMS-345541	OXAPROZIN	BRD-A58924247	7061815	XMD11-85H	BRD-A52530684	garcinol
19	BRD-K94176593	JNK-9L	Tyrphostin AG 1478	RHAMNETIN	DIHYDRO-7-DESACETYLDEOXYGEDUNIN	withaferin-a	NP-004102	GSK-1059615	BRD-K38340366	geldanamycin
20	AS605240	PD-0325901	BRD-K41996876	Tyrphostin B44, (+) enantiomer	656402-250MG	BRD-K60870698	BRD-A30655177	HY-10992	STK397047	BRD-A41145729
21	TPCA-1	celastrol	radicicol	TG-101348	Rosiglitazone	BRD-K96263742	dasatinib	S1175	STOCK1S-53863	BRD-K20914082
22	TWS119	PHA-793887	NVP-BEZ235	PF-562271	Hinokitiol	S1020	BRD-K42489623	mitoxantrone	BI-2536	Hinokitiol
23	7643453	L-6307	XMD-892	L-sulforophane	cjd-pla-20-1	HY-11005	Cefixime	MW-ras12	S1205	BRD-K50387473
24	fostamatinib		XMD-885	celastrol	T5323840	R(+)-6-BROMO-APB	YM 90709	FLUVASTATIN	NP-004102	1391-0741
25	PHA-665752		XMD-1150	JNK-9L	dasatinib	CYT387	656402-250MG	AZD-7762	3-methyladenine	Telmisartan
26	trametinib		PFI-1	Y-39983	nintedanib	WZ-3105	BRD-K56411643	AS605240	trichostatin A	I-BET151
27	JNK-9L		JWE-035	GANT 58	S1107	AS-605240	Hinokitiol	thioridazine	BRD-K91243525	NCGC00165199-01
28	HY-10254			fostamatinib	AZD-8330	penfluridol	BRD-K74155249	YM 90709	VERAPAMIL HYDROCHLORIDE	PD-184352
29	mitoxantrone			withaferin-a	BRD-K03670461	EZETIMIBE	HY-10159	AZD-8330	PZ0004	BRD-K24132293
30				AZD-5438	geldanamycin	BRD-A39093044	BRD-A13195221	CYT387	BRD-K08316444	HG-14-10-04
31				reichstein/C,Aeos substance/C-*s	BRD-A59145032	BRD-A11605036	STK661558	sutent	MLS-0315871.0001	3022-0044
32				AT-7519	TG101348	JNK-9L	BRD-K30849099	HTS 13363	S1085	withaferin-a
33				trichostatin A	radicicol	2816	HY-11001	AG 555	BRD-K92980438
34				XMD11-85H	estradiol	BRD-K78062244	BRD-K08109516	BRD-K53414658	BRD-A20968261
35				mitoxantrone	Narciclasine	7910663	AZD-7762	BRD-K06623064	OSI-027
36					MG-132	BRD-K95196255	MLS-0425637.0001	DC-45-A2	AG14361
37					L 161982	BRD-K68313733	BRD-K31887147	BRD-K35716340	QL-X-138
38					CHIR-99021	BRD-K40373196	BRD-K04534322	tanespimycin	BRD-A04308630
39					AZD-7545-A	BRD-U86222656	BRD-K06623064	sunitinib	KU-0063794
40					Roxatidine Acetate HCl	BRD-K58214070	BRD-K07762753	TG101348	BRD-A11605036
41					OBAA	gemcitabine	STAT3 Inhibitor VI, S31-201	NP-004102	BRD-K64606589
42					BRD-K17953061	TL_HRAS26	PROSTAGLANDIN A1	BRD-K17953061	7910663
43					BRD-K96263742	FLUPROSTENOL	CYT387		BTB06091SC
44					HY-11005	DIGOXIN	(-)-Gallocatechin gallate		NVP-TAE684
45					XMD11-85H	656402-250MG	BRD-K64642496
46					WZ-3105		BRD-K24132293
47					Hexylcaine hydrochloride		HY-10518
48					Y-39983		NP-001236
49					BMS-536924

## Sheet: Ranked Pathways
	FDA Approved	(#) = Number of Hits
Ranked Pathways (min 3 hits)	Hsp inhibitor (24)	CDK inhibitor (14)	MEK inhibitor (11)	EGFR inhibtor (8)	GSK inhibitor (8)	mTOR inhibitor (7)	B-Raf inhibitor (5)	NF-kB inhibitor (5)	Syk inhibitor (5)	CHK inhibitor (4)	PI3K inhibitor (4)	Src inhibitor (4)	HDAC inhibitor (3)	PARP Inhibitor (9)	Tyr Kinase inhibitor (3)	PTGS Inhibitor (4)	ALK inhbitor (3)	Akt inhibitor (3)	DNA Synthesis inhibitor (3)	Adenylyl Cyclase activator (3)
Ranked Drugs	Luminespib (6)	BMS-387032 (5)	Selumetinib (4)	Afatinib (3)	TWS119 (8)	Temsirolimus	Vemurafenib (4)	Auranofin	R406 (Tamatinib, metabolite of FDA approved drug) (5)	AZD-7762 (3)	AS605240 (2)	PP 2 (3)	Vorinostat	Veliparib (4)	Fedratinib	Suprofen (2)	Crizotinib	Akt inhibitor X	Daunorubicin (2)	Colforsin (2)
	Geldanamycin (10)	CGP-60474 (5)	PD-0325901 (2)	Lapatinib		AZD-8055 (3)	HY-10247	16-Hydroxytriptolide (3)		SB 218078	ZSTK-474	WZ-3105	Belinostat	Olaparib (4)	PP-110 (2)	Apazone	LDN-193189 (2)	BML-257	Mitomycin C	P5172
	Radicicol (8)	alvocidib (4)	PD-184352 (2)	pelitinib		Torin-1		withaferin-a			Dactolisib		Trichostatin A	Rucaparib		Nepafenac		A443654
			PD 98059 (2)	dovitinib		Torin-2
			AZD-8330	BIBU 1361 dihydrochloride		WYE-125132

## Sheet: Top 25 Drugs
Rank	Drug	Pathway
1	Luminespib (6)	Hsp inhibitor (24)
2	Geldanamycin (10)	Hsp inhibitor (24)
3	Radicicol (8)	Hsp inhibitor (24)
4	BMS-387032 (5)	CDK inhibitor (14)
5	CGP-60474 (5)	CDK inhibitor (14)
6	alvocidib (4)	CDK inhibitor (14)
7	Selumetinib (4)	MEK inhibitor (11)
8	TWS119 (8)	GSK inhibitor (8)
9	Afatinib (3)	EGFR inhibtor (8)
10	Lapatinib	EGFR inhibtor (8)
11	pelitinib	EGFR inhibtor (8)
12	dovitinib	EGFR inhibtor (8)
13	Temsirolimus	mTOR inhibitor (7)
14	AZD-8055 (3)	mTOR inhibitor (7)
15	Vemurafenib (4)	B-Raf inhibitor (5)
16	Auranofin	NF-kB inhibitor (5)
17	R406 (Tamatinib, metabolite of FDA approved drug) (5)	Syk inhibitor (5)
18	16-Hydroxytriptolide (3)	NF-kB inhibitor (5)
19	PP 2 (3)	Src inhibitor (4)
20	AZD-7762 (3)	CHK inhibitor (4)
21	PD-0325901 (2)	MEK inhibitor (11)
22	PD-184352 (2)	MEK inhibitor (11)
23	PD 98059 (2)	MEK inhibitor (11)
24	AS605240 (2)	PI3K inhibitor (4)
25	Torin-1	mTOR inhibitor (7)
